# Supplementary material for: A specific E3 ligase/deubiquitinase pair modulates TBP protein levels during muscle differentiation
Source: eLife. 2015 Sep 22;4:e08536. doi: 10.7554/eLife.08536 (PMC4576175; doi:10.7554/eLife.08536)
Supplement: Figure 6—source data 1. — DOI: http://dx.doi.org/10.7554/eLife.08536.015 [file elife08536s001.xlsx]

## Sheet: Differential_Gene_Expression_Su
	test_id	gene_id	gene	locus	sample_1	sample_2	status	control	Huwe1_knockdown	log2.fold_change.	test_stat	p_value	q_value	significant
1	0610005C13Rik	0610005C13Rik	0610005C13Rik	chr7:45567794-45589710	q1	q2	OK	0.431001	0.176306	-1.28961	-0.392584	0.7204	0.833173	no
2	0610007N19Rik	0610007N19Rik	0610007N19Rik	chr15:32240567-32244662	q1	q2	OK	1.28501	9.11298	2.82614	4.87522	0.0001	0.000803708	yes
3	0610007P14Rik	0610007P14Rik	0610007P14Rik	chr12:85815454-85824545	q1	q2	OK	5.77068	16.5067	1.51624	3.88254	0.001	0.00580172	yes
4	0610008F07Rik	0610008F07Rik	0610008F07Rik	chr2:163492317-163541721	q1	q2	NOTEST	0	0	0	0	1	1	no
5	0610009B14Rik	0610009B14Rik	0610009B14Rik	chr12:80686374-80692466	q1	q2	NOTEST	0	0	0	0	1	1	no
6	0610009B22Rik	0610009B22Rik	0610009B22Rik	chr11:51685384-51688634	q1	q2	OK	12.1021	9.95983	-0.281061	-0.746008	0.51945	0.682302	no
7	0610009D07Rik	0610009D07Rik	0610009D07Rik	chr12:4817607-4827659	q1	q2	OK	46.6881	43.6459	-0.0972088	-0.338366	0.7541	0.855359	no
8	0610009L18Rik	0610009L18Rik	0610009L18Rik	chr11:120348677-120351190	q1	q2	OK	0.806715	2.15858	1.41995	2.50465	0.06645	0.158555	no
9	0610009O20Rik	0610009O20Rik	0610009O20Rik	chr18:38238404-38262629	q1	q2	OK	19.4513	9.58773	-1.02061	-2.75618	0.0017	0.00891994	yes
10	0610010B08Rik	0610010B08Rik	0610010B08Rik	chr2:175185164-175338212	q1	q2	NOTEST	0.0702099	0.216463	1.62437	0	1	1	no
11	0610010F05Rik	0610010F05Rik	0610010F05Rik	chr11:23573775-23633631	q1	q2	OK	10.2381	7.59837	-0.43019	-1.25054	0.1699	0.316601	no
12	0610010K14Rik	0610010K14Rik	0610010K14Rik	chr11:70235203-70237914	q1	q2	OK	7.58149	9.07312	0.259117	0.472744	0.57835	0.729965	no
13	0610011F06Rik	0610011F06Rik	0610011F06Rik	chr17:25875499-25877163	q1	q2	OK	5.21464	4.87856	-0.096112	-0.210099	0.85645	0.920211	no
14	0610012G03Rik	0610012G03Rik	0610012G03Rik	chr16:31947050-31948521	q1	q2	OK	3.7234	5.74862	0.626595	1.39489	0.16745	0.313772	no
15	0610012H03Rik	0610012H03Rik	0610012H03Rik	chr2:105224341-105379860	q1	q2	NOTEST	0	0	0	0	1	1	no
16	0610030E20Rik	0610030E20Rik	0610030E20Rik	chr6:72347316-72353160	q1	q2	OK	7.46129	5.63584	-0.404793	-1.13649	0.2096	0.366492	no
17	0610031J06Rik	0610031J06Rik	0610031J06Rik	chr3:88325022-88328631	q1	q2	OK	15.1152	28.5943	0.919732	2.83913	0.0059	0.024111	yes
18	0610031O16Rik	0610031O16Rik	0610031O16Rik	chr3:138210716-138239663	q1	q2	NOTEST	0	0	0	0	1	1	no
19	0610037L13Rik	0610037L13Rik	0610037L13Rik	chr4:107889898-107897802	q1	q2	OK	19.4997	17.6529	-0.143549	-0.436521	0.655	0.787304	no
20	0610038B21Rik	0610038B21Rik	0610038B21Rik	chr8:77250365-77518578	q1	q2	OK	0.323049	0.737104	1.19012	0.275077	0.76235	0.862212	no
21	0610038L08Rik	0610038L08Rik	0610038L08Rik	chr17:29549801-29606808	q1	q2	NOTEST	0	0	0	0	1	1	no
22	0610039K10Rik	0610039K10Rik	0610039K10Rik	chr2:163623272-163645800	q1	q2	NOTEST	0	0.0624828	Inf	0	1	1	no
23	0610040B10Rik	0610040B10Rik	0610040B10Rik	chr5:143329307-143332704	q1	q2	OK	1.67647	1.5741	-0.0908982	-0.188286	0.90585	0.947881	no
24	0610040F04Rik	0610040F04Rik	0610040F04Rik	chr6:108577038-108666925	q1	q2	OK	5.20469	2.77761	-0.905965	-0.526525	0.6123	0.756252	no
25	0610040J01Rik	0610040J01Rik	0610040J01Rik	chr5:63812494-63899619	q1	q2	NOTEST	0.0365377	0.0140081	-1.38312	0	1	1	no
26	0610043K17Rik	0610043K17Rik	0610043K17Rik	chr4:101346523-101399185	q1	q2	OK	0.441089	0.645962	0.550379	0.234232	0.81845	0.899773	no
27	1100001G20Rik	1100001G20Rik	1100001G20Rik	chr11:83746939-83752646	q1	q2	OK	0	0.78011	Inf	NA	0.0001	0.000803708	yes
28	1110001A16Rik	1110001A16Rik	1110001A16Rik	chr17:78916498-78937070	q1	q2	OK	10.467	10.6484	0.0247821	0.0271738	0.9791	0.987674	no
29	1110001J03Rik	1110001J03Rik	1110001J03Rik	chr6:38534860-38539449	q1	q2	OK	2.56831	4.88183	0.926604	2.22578	0.17345	0.321529	no
30	1110002L01Rik	1110002L01Rik	1110002L01Rik	chr12:3365131-3426747	q1	q2	OK	8.66088	6.35243	-0.447205	-0.700234	0.4236	0.594574	no
31	1110004E09Rik	1110004E09Rik	1110004E09Rik	chr16:90925810-90934849	q1	q2	OK	20.5973	16.7845	-0.295323	-0.888794	0.39645	0.570429	no
32	1110004F10Rik	1110004F10Rik	1110004F10Rik	chr7:116093379-116105210	q1	q2	OK	63.3909	65.354	0.0440002	0.152015	0.8801	0.932845	no
33	1110006O24Rik	1110006O24Rik	1110006O24Rik	chr5:115631048-115631816	q1	q2	NOTEST	0.107927	0.361376	1.74344	0	1	1	no
34	1110007C09Rik	1110007C09Rik	1110007C09Rik	chr13:49202950-49216026	q1	q2	OK	47.2257	31.9719	-0.562769	-1.95592	0.09425	0.205942	no
35	1110008F13Rik	1110008F13Rik	1110008F13Rik	chr2:156863121-156887078	q1	q2	OK	27.8094	27.0669	-0.0390413	-0.126396	0.9034	0.946454	no
36	1110008J03Rik	1110008J03Rik	1110008J03Rik	chr5:120609059-120612589	q1	q2	OK	1.9518	3.02832	0.633711	1.07048	0.21275	0.370581	no
37	1110008L16Rik	1110008L16Rik	1110008L16Rik	chr12:55280813-55492647	q1	q2	OK	6.77051	3.3163	-1.02969	-0.704417	0.4567	0.625718	no
38	1110008P14Rik	1110008P14Rik	1110008P14Rik	chr2:32379100-32381915	q1	q2	OK	15.7887	9.301	-0.763434	-2.08165	0.10245	0.219582	no
39	1110012L19Rik	1110012L19Rik	1110012L19Rik	chrX:70385912-70389416	q1	q2	OK	13.4873	16.2259	0.266696	0.761042	0.4661	0.634112	no
40	1110015O18Rik	1110015O18Rik	1110015O18Rik	chr3:4798707-4814911	q1	q2	NOTEST	0	0	0	0	1	1	no
41	1110017D15Rik	1110017D15Rik	1110017D15Rik	chr4:41505008-41517333	q1	q2	NOTEST	0.134273	0.115211	-0.220884	0	1	1	no
42	1110019D14Rik	1110019D14Rik	1110019D14Rik	chr6:13871568-13896421	q1	q2	OK	3.62219	6.27496	0.792744	1.74681	0.087	0.19459	no
43	1110020A21Rik	1110020A21Rik	1110020A21Rik	chr17:84917181-85023992	q1	q2	OK	1.27484	1.47264	0.20809	0.0514683	0.87285	0.92932	no
44	1110025L11Rik	1110025L11Rik	1110025L11Rik	chr16:89063409-89064002	q1	q2	NOTEST	0	0	0	0	1	1	no
45	1110028F11Rik	1110028F11Rik	1110028F11Rik	chr11:87663086-87735539	q1	q2	NOTEST	0	0	0	0	1	1	no
46	1110028F18Rik	1110028F18Rik	1110028F18Rik	chr8:106587142-106594820	q1	q2	NOTEST	0.053537	0.0130759	-2.03362	0	1	1	no
47	1110032A03Rik	1110032A03Rik	1110032A03Rik	chr9:50762827-50768152	q1	q2	OK	5.28481	7.24445	0.455025	1.11021	0.2536	0.420867	no
48	1110032F04Rik	1110032F04Rik	1110032F04Rik	chr3:68869585-68872163	q1	q2	NOTEST	0	0	0	0	1	1	no
49	1110034G24Rik	1110034G24Rik	1110034G24Rik	chr2:132690282-132751055	q1	q2	OK	1.44132	2.27504	0.658508	1.17807	0.2424	0.407623	no
50	1110035M17Rik	1110035M17Rik	1110035M17Rik	chr11:95700105-95712754	q1	q2	OK	1.00536	0.229452	-2.13145	-2.60959	0.10385	0.22158	no
51	1110036E04Rik	1110036E04Rik	1110036E04Rik	chr9:64049828-64054100	q1	q2	NOTEST	0	0	0	0	1	1	no
52	1110037F02Rik	1110037F02Rik	1110037F02Rik	chr4:11485957-11551143	q1	q2	OK	13.7713	16.8937	0.294822	0.897431	0.3114	0.482827	no
53	1110038B12Rik	1110038B12Rik	1110038B12Rik	chr17:34950235-34952471	q1	q2	OK	73.2424	84.613	0.208201	0.547141	0.5181	0.681158	no
54	1110038F14Rik	1110038F14Rik	1110038F14Rik	chr15:76948543-76950731	q1	q2	OK	32.9405	28.2271	-0.222781	-0.737284	0.49185	0.656639	no
55	1110046J04Rik	1110046J04Rik	1110046J04Rik	chr13:33917917-34002794	q1	q2	OK	5.52405	4.87936	-0.179037	-0.022955	0.62965	0.768257	no
56	1110051M20Rik	1110051M20Rik	1110051M20Rik	chr2:91277827-91444642	q1	q2	OK	11.2656	16.5265	0.552861	1.61878	0.0945	0.206418	no
57	1110054M08Rik	1110054M08Rik	1110054M08Rik	chr16:24392555-24992578	q1	q2	OK	0.60871	1.01569	0.73863	0.204058	0.8246	0.902831	no
58	1110057K04Rik	1110057K04Rik	1110057K04Rik	chr12:8208106-8285759	q1	q2	OK	14.8581	25.5265	0.780747	2.14027	0.01255	0.0435605	yes
59	1110058L19Rik	1110058L19Rik	1110058L19Rik	chr1:23995938-24005640	q1	q2	OK	22.4156	18.1395	-0.305369	-0.942969	0.4507	0.619688	no
60	1110059E24Rik	1110059E24Rik	1110059E24Rik	chr19:21597312-21652791	q1	q2	OK	10.9907	19.7272	0.8439	2.43639	0.01655	0.0539172	no
61	1110059G10Rik	1110059G10Rik	1110059G10Rik	chr9:122945088-122951000	q1	q2	OK	4.24195	5.85827	0.465749	1.19632	0.186	0.338116	no
62	1110059M19Rik	1110059M19Rik	1110059M19Rik	chrX:45090903-45092790	q1	q2	OK	0.807134	0.530275	-0.606067	-0.86664	0.42315	0.594499	no
63	1110065P20Rik	1110065P20Rik	1110065P20Rik	chr4:124802548-124850730	q1	q2	OK	2.29084	3.24086	0.500501	0.235695	0.79435	0.883171	no
64	1190002F15Rik	1190002F15Rik	1190002F15Rik	chr6:134929091-134951718	q1	q2	OK	0.830738	2.67677	1.68803	1.978	0.03045	0.0874386	no
65	1190002N15Rik	1190002N15Rik	1190002N15Rik	chr9:94517863-94538081	q1	q2	OK	27.1616	26.4235	-0.0397512	-0.123964	0.89175	0.938762	no
66	1190003K10Rik	1190003K10Rik	1190003K10Rik	chr13:64481245-64497792	q1	q2	NOTEST	0	0.0261337	Inf	0	1	1	no
67	1190005I06Rik	1190005I06Rik	1190005I06Rik	chr8:120608601-120634382	q1	q2	OK	0.918803	0.432501	-1.08705	-1.60054	0.2077	0.364415	no
68	1190007I07Rik	1190007I07Rik	1190007I07Rik	chr10:82619850-82623228	q1	q2	OK	3.65543	2.84669	-0.360757	-0.503276	0.5589	0.714793	no
69	1200014J11Rik	1200014J11Rik	1200014J11Rik	chr11:73047866-73083579	q1	q2	OK	9.31603	10.2002	0.130813	0.396419	0.65935	0.790392	no
70	1300002E11Rik	1300002E11Rik	1300002E11Rik	chr16:21794346-21809039	q1	q2	OK	7.65619	14.6066	0.931923	1.46579	0.08735	0.195065	no
71	1300002K09Rik	1300002K09Rik	1300002K09Rik	chr4:45848946-45887008	q1	q2	NOTEST	0	0	0	0	1	1	no
72	1300015D01Rik	1300015D01Rik	1300015D01Rik	chr2:173124748-173133204	q1	q2	NOTEST	0	0	0	0	1	1	no
73	1300017J02Rik	1300017J02Rik	1300017J02Rik	chr9:103250529-103288297	q1	q2	NOTEST	0.0881774	0.0112688	-2.96808	0	1	1	no
74	1500002O10Rik	1500002O10Rik	1500002O10Rik	chr2:70489939-70602012	q1	q2	NOTEST	0	0	0	0	1	1	no
75	1500004A13Rik	1500004A13Rik	1500004A13Rik	chr3:88777056-88832487	q1	q2	OK	0.639822	0.565314	-0.17862	-0.15066	0.8613	0.922304	no
76	1500009C09Rik	1500009C09Rik	1500009C09Rik	chr15:82252396-82260753	q1	q2	NOTEST	0	0.0174665	Inf	0	1	1	no
77	1500009L16Rik	1500009L16Rik	1500009L16Rik	chr10:83722864-83762762	q1	q2	NOTEST	0	0	0	0	1	1	no
78	1500011B03Rik	1500011B03Rik	1500011B03Rik	chr5:114808195-114813976	q1	q2	OK	6.57621	17.6801	1.4268	2.49593	0.0065	0.0260305	yes
79	1500011K16Rik	1500011K16Rik	1500011K16Rik	chr2:127791376-127792488	q1	q2	OK	39.0095	19.1608	-1.02567	-3.33472	0.00535	0.0224444	yes
80	1500012F01Rik	1500012F01Rik	1500012F01Rik	chr2:167035796-167065862	q1	q2	OK	35.7359	27.1683	-0.39545	-0.403785	0.6724	0.799514	no
81	1500012K07Rik	1500012K07Rik	1500012K07Rik	chr7:75114894-75331419	q1	q2	NOTEST	0.149558	0.158164	0.0807078	0	1	1	no
82	1500015A07Rik	1500015A07Rik	1500015A07Rik	chr18:61726389-61728253	q1	q2	OK	1.72348	1.29155	-0.416215	-0.731479	0.4462	0.615155	no
83	1500015L24Rik	1500015L24Rik	1500015L24Rik	chr19:20405287-20422785	q1	q2	NOTEST	0	0.0813143	Inf	0	1	1	no
84	1500015O10Rik	1500015O10Rik	1500015O10Rik	chr1:43730601-43742564	q1	q2	OK	2.62529	7.70558	1.55343	3.17179	0.00805	0.030672	yes
85	1500016L03Rik	1500016L03Rik	1500016L03Rik	chr11:84525659-84535831	q1	q2	NOTEST	0	0	0	0	1	1	no
86	1500017E21Rik	1500017E21Rik	1500017E21Rik	chr19:36554638-36689479	q1	q2	OK	18.326	3.38132	-2.43823	-4.36096	0.00035	0.00238183	yes
87	1600002D24Rik	1600002D24Rik	1600002D24Rik	chr16:95831122-95929077	q1	q2	NOTEST	0	0	0	0	1	1	no
88	1600002H07Rik	1600002H07Rik	1600002H07Rik	chr17:24215055-24220769	q1	q2	OK	1.86791	2.61112	0.483246	0.946798	0.32155	0.493182	no
89	1600002K03Rik	1600002K03Rik	1600002K03Rik	chr10:79697304-80369637	q1	q2	OK	9.73655	8.14344	-0.257773	-0.0159244	0.37465	0.549449	no
90	1600010M07Rik	1600010M07Rik	1600010M07Rik	chr7:109998376-110006646	q1	q2	NOTEST	0	0	0	0	1	1	no
91	1600012H06Rik	1600012H06Rik	1600012H06Rik	chr17:14943183-14961260	q1	q2	OK	10.5911	13.4737	0.347295	0.258937	0.75465	0.855698	no
92	1600014C10Rik	1600014C10Rik	1600014C10Rik	chr7:38183216-38197565	q1	q2	OK	1.95962	2.22749	0.184845	0.360906	0.68025	0.805478	no
93	1600014C23Rik	1600014C23Rik	1600014C23Rik	chr17:45732863-45733844	q1	q2	NOTEST	0.0969263	0.0473467	-1.03362	0	1	1	no
94	1600014K23Rik	1600014K23Rik	1600014K23Rik	chrX:85249676-85270291	q1	q2	NOTEST	0	0	0	0	1	1	no
95	1600015I10Rik	1600015I10Rik	1600015I10Rik	chr6:48929895-48933687	q1	q2	NOTEST	0	0	0	0	1	1	no
96	1600016N20Rik	1600016N20Rik	1600016N20Rik	chr7:141194129-141214080	q1	q2	NOTEST	0.0660573	0	#NAME?	0	1	1	no
97	1600019K03Rik	1600019K03Rik	1600019K03Rik	chr16:35503169-35509419	q1	q2	NOTEST	0	0	0	0	1	1	no
98	1600020E01Rik	1600020E01Rik	1600020E01Rik	chr6:86527329-86564449	q1	q2	OK	8.76246	8.05897	-0.12074	-0.198065	0.8199	0.900538	no
99	1600023N17Rik	1600023N17Rik	1600023N17Rik	chr5:45668700-45669708	q1	q2	OK	0.227131	0.538613	1.24572	1.57122	0.17305	0.321067	no
100	1600025M17Rik	1600025M17Rik	1600025M17Rik	chrX:56317607-56320664	q1	q2	NOTEST	0	0	0	0	1	1	no
101	1600029D21Rik	1600029D21Rik	1600029D21Rik	chr9:50488798-50505639	q1	q2	OK	1.03801	1.29024	0.313818	0.420711	0.6278	0.767086	no
102	1600029I14Rik	1600029I14Rik	1600029I14Rik	chr9:99456242-99568899	q1	q2	NOTEST	0.0461144	0.0225261	-1.03362	0	1	1	no
103	1600029O15Rik	1600029O15Rik	1600029O15Rik	chr9:58196296-58208808	q1	q2	NOTEST	0.113779	0.202387	0.83088	0	1	1	no
104	1700001C02Rik	1700001C02Rik	1700001C02Rik	chr5:30466076-30484087	q1	q2	NOTEST	0	0	0	0	1	1	no
105	1700001C19Rik	1700001C19Rik	1700001C19Rik	chr17:47412733-47470638	q1	q2	NOTEST	0	0	0	0	1	1	no
106	1700001D01Rik	1700001D01Rik	1700001D01Rik	chr8:61224170-61396072	q1	q2	NOTEST	0.0843075	0	#NAME?	0	1	1	no
107	1700001F09Rik	1700001F09Rik	1700001F09Rik	chr14:43342383-43347811	q1	q2	NOTEST	0	0	0	0	1	1	no
108	1700001G11Rik	1700001G11Rik	1700001G11Rik	chr14:66295328-66311424	q1	q2	OK	3.55529	3.26529	-0.122757	-0.0419219	0.9677	0.981517	no
109	1700001G17Rik	1700001G17Rik	1700001G17Rik	chr1:33669823-33670712	q1	q2	NOTEST	0	0.362655	Inf	0	1	1	no
110	1700001J03Rik	1700001J03Rik	1700001J03Rik	chr5:146182449-146185304	q1	q2	NOTEST	0	0	0	0	1	1	no
111	1700001J11Rik	1700001J11Rik	1700001J11Rik	chr9:40050557-40053025	q1	q2	NOTEST	0.120991	0.128433	0.0861191	0	1	1	no
112	1700001K19Rik	1700001K19Rik	1700001K19Rik	chr12:110667688-110682619	q1	q2	NOTEST	0	0.215051	Inf	0	1	1	no
113	1700001K23Rik	1700001K23Rik	1700001K23Rik	chr19:53248735-53255205	q1	q2	NOTEST	0	0.246514	Inf	0	1	1	no
114	1700001L05Rik	1700001L05Rik	1700001L05Rik	chr15:83353846-83367297	q1	q2	OK	0.120715	0.456794	1.91993	2.77862	0.0048	0.020562	yes
115	1700001L19Rik	1700001L19Rik	1700001L19Rik	chr13:68597438-68614231	q1	q2	NOTEST	0	0.0648825	Inf	0	1	1	no
116	1700001O22Rik	1700001O22Rik	1700001O22Rik	chr2:30795562-30803664	q1	q2	NOTEST	0.121248	0.160695	0.406369	0	1	1	no
117	1700001P01Rik	1700001P01Rik	1700001P01Rik	chr11:97771480-97775918	q1	q2	NOTEST	0.0724647	0.0707954	-0.0336225	0	1	1	no
118	1700003C15Rik	1700003C15Rik	1700003C15Rik	chr5:11749832-11769308	q1	q2	NOTEST	0	0	0	0	1	1	no
119	1700003D09Rik	1700003D09Rik	1700003D09Rik	chr11:98348737-98358283	q1	q2	NOTEST	0	0	0	0	1	1	no
120	1700003E16Rik	1700003E16Rik	1700003E16Rik	chr6:83156403-83162975	q1	q2	OK	0.148387	0.961389	2.69575	3.56544	0.00735	0.0286363	yes
121	1700003E24Rik	1700003E24Rik	1700003E24Rik	chrX:93183293-93183944	q1	q2	NOTEST	0	0	0	0	1	1	no
122	1700003F12Rik	1700003F12Rik	1700003F12Rik	chr2:154544404-154558853	q1	q2	OK	0.0575338	2.2349	5.27966	3.01994	0.10075	0.216738	no
123	1700003F17Rik	1700003F17Rik	1700003F17Rik	chr11:82911252-82964850	q1	q2	OK	36.3834	1.69272	-4.42586	-3.49931	0.05865	0.144001	no
124	1700003G13Rik	1700003G13Rik	1700003G13Rik	chr9:45318265-45347580	q1	q2	NOTEST	0	0	0	0	1	1	no
125	1700003G18Rik	1700003G18Rik	1700003G18Rik	chr7:116081761-116093149	q1	q2	NOTEST	0	0.107214	Inf	0	1	1	no
126	1700003H04Rik	1700003H04Rik	1700003H04Rik	chr3:124565890-124581091	q1	q2	NOTEST	0	0.0268845	Inf	0	1	1	no
127	1700003L19Rik	1700003L19Rik	1700003L19Rik	chr16:12811389-12848653	q1	q2	NOTEST	0	0	0	0	1	1	no
128	1700003M02Rik	1700003M02Rik	1700003M02Rik	chr4:34711331-34730206	q1	q2	NOTEST	0.0201295	0	#NAME?	0	1	1	no
129	1700003M07Rik	1700003M07Rik	1700003M07Rik	chr4:129960373-129965138	q1	q2	NOTEST	0.102707	0.0465715	-1.14101	0	1	1	no
130	1700003P14Rik	1700003P14Rik	1700003P14Rik	chr13:118556167-118588629	q1	q2	NOTEST	0	0	0	0	1	1	no
131	1700006A11Rik	1700006A11Rik	1700006A11Rik	chr3:124401154-124426028	q1	q2	NOTEST	0	0.0131184	Inf	0	1	1	no
132	1700006E09Rik	1700006E09Rik	1700006E09Rik	chr11:101987055-101992264	q1	q2	NOTEST	0	0	0	0	1	1	no
133	1700006F04Rik	1700006F04Rik	1700006F04Rik	chr14:119138264-119869815	q1	q2	NOTEST	0	0	0	0	1	1	no
134	1700006H21Rik	1700006H21Rik	1700006H21Rik	chr13:107687396-107692168	q1	q2	NOTEST	0	0	0	0	1	1	no
135	1700007B14Rik	1700007B14Rik	1700007B14Rik	chr8:75448693-75984507	q1	q2	NOTEST	0	0	0	0	1	1	no
136	1700007F19Rik	1700007F19Rik	1700007F19Rik	chr3:58141706-58163807	q1	q2	NOTEST	0	0.0103389	Inf	0	1	1	no
137	1700007G11Rik	1700007G11Rik	1700007G11Rik	chr5:98329303-98802019	q1	q2	NOTEST	0	0.336007	Inf	0	1	1	no
138	1700007J10Rik	1700007J10Rik	1700007J10Rik	chr11:59662494-59780860	q1	q2	OK	2.21472	2.32168	0.0680398	0.0111294	0.8981	0.943322	no
139	1700007K09Rik	1700007K09Rik	1700007K09Rik	chr7:131325930-131329499	q1	q2	NOTEST	0	0	0	0	1	1	no
140	1700007K13Rik	1700007K13Rik	1700007K13Rik	chr2:28462000-28466324	q1	q2	NOTEST	0.304354	0.0247786	-3.61858	0	1	1	no
141	1700007L15Rik	1700007L15Rik	1700007L15Rik	chr16:33379853-33380736	q1	q2	OK	1.12101	0.801316	-0.484354	-0.786513	0.5101	0.673758	no
142	1700007P06Rik	1700007P06Rik	1700007P06Rik	chr1:187048406-187215446	q1	q2	NOTEST	0.0491688	0.277883	2.49866	0	1	1	no
143	1700008A04Rik	1700008A04Rik	1700008A04Rik	chr11:32820375-32824594	q1	q2	NOTEST	0	0	0	0	1	1	no
144	1700008F21Rik	1700008F21Rik	1700008F21Rik	chr8:129067133-129183732	q1	q2	NOTEST	0.0360606	0.017615	-1.03362	0	1	1	no
145	1700008I05Rik	1700008I05Rik	1700008I05Rik	chrX:135654697-135693790	q1	q2	OK	5.55667	3.74909	-0.567682	-1.26882	0.19415	0.348916	no
146	1700008J07Rik	1700008J07Rik	1700008J07Rik	chr7:127510437-127512869	q1	q2	OK	0.751336	1.63865	1.12498	1.9244	0.0469	0.121843	no
147	1700008K24Rik	1700008K24Rik	1700008K24Rik	chr17:49112263-49113533	q1	q2	NOTEST	0	0	0	0	1	1	no
148	1700008O03Rik	1700008O03Rik	1700008O03Rik	chr7:44360044-44375030	q1	q2	NOTEST	0	0.0210286	Inf	0	1	1	no
149	1700008P02Rik	1700008P02Rik	1700008P02Rik	chr3:6615412-6620443	q1	q2	NOTEST	0	0	0	0	1	1	no
150	1700009C05Rik	1700009C05Rik	1700009C05Rik	chr6:81900464-81910800	q1	q2	NOTEST	0	0	0	0	1	1	no
151	1700009J07Rik	1700009J07Rik	1700009J07Rik	chr10:77893419-77896111	q1	q2	NOTEST	0	0	0	0	1	1	no
152	1700009N14Rik	1700009N14Rik	1700009N14Rik	chr4:39450292-39451778	q1	q2	NOTEST	0	0	0	0	1	1	no
153	1700009P17Rik	1700009P17Rik	1700009P17Rik	chr1:171121660-171126967	q1	q2	OK	0.66005	0.646913	-0.0290033	-0.0429362	0.97585	0.986574	no
154	1700010B08Rik	1700010B08Rik	1700010B08Rik	chr2:173719414-173722086	q1	q2	NOTEST	0	0	0	0	1	1	no
155	1700010D01Rik	1700010D01Rik	1700010D01Rik	chrX:95711677-95927970	q1	q2	NOTEST	0.103169	0	#NAME?	0	1	1	no
156	1700010I02Rik	1700010I02Rik	1700010I02Rik	chr3:7925302-7954887	q1	q2	NOTEST	0	0.0640803	Inf	0	1	1	no
157	1700010I14Rik	1700010I14Rik	1700010I14Rik	chr17:8988332-9008319	q1	q2	NOTEST	0.0181815	0.138174	2.92594	0	1	1	no
158	1700010J16Rik	1700010J16Rik	1700010J16Rik	chr10:112726925-112785599	q1	q2	NOTEST	0	0	0	0	1	1	no
159	1700010K23Rik	1700010K23Rik	1700010K23Rik	chr16:66655420-67620908	q1	q2	NOTEST	0	0	0	0	1	1	no
160	1700011A15Rik	1700011A15Rik	1700011A15Rik	chr15:101431013-101491512	q1	q2	NOTEST	0.0435415	0	#NAME?	0	1	1	no
161	1700011B04Rik	1700011B04Rik	1700011B04Rik	chr13:35181622-35188014	q1	q2	NOTEST	0	0	0	0	1	1	no
162	1700011E24Rik	1700011E24Rik	1700011E24Rik	chr17:87389570-87427741	q1	q2	NOTEST	0.0473336	0.0231216	-1.03362	0	1	1	no
163	1700011H14Rik	1700011H14Rik	1700011H14Rik	chr14:49226358-49245428	q1	q2	NOTEST	0	0	0	0	1	1	no
164	1700011I03Rik	1700011I03Rik	1700011I03Rik	chr18:57533825-57731065	q1	q2	OK	7.37956	1.15191	-2.67951	-2.72103	0.045	0.11801	no
165	1700011J10Rik	1700011J10Rik	1700011J10Rik	chr2:72936431-72989249	q1	q2	OK	1.8397	3.34526	0.862652	0.482253	0.5928	0.740734	no
166	1700011L22Rik	1700011L22Rik	1700011L22Rik	chr8:79210429-79248583	q1	q2	NOTEST	0	0.0603032	Inf	0	1	1	no
167	1700011M02Rik	1700011M02Rik	1700011M02Rik	chrX:102908904-102909651	q1	q2	NOTEST	0	0	0	0	1	1	no
168	1700012A03Rik	1700012A03Rik	1700012A03Rik	chr6:32050287-32058915	q1	q2	NOTEST	0	0	0	0	1	1	no
169	1700012B07Rik	1700012B07Rik	1700012B07Rik	chr11:109788290-109828046	q1	q2	NOTEST	0	0.0809101	Inf	0	1	1	no
170	1700012B09Rik	1700012B09Rik	1700012B09Rik	chr9:14758193-14771030	q1	q2	OK	1.58188	2.51973	0.671634	1.27915	0.3069	0.477529	no
171	1700012B15Rik	1700012B15Rik	1700012B15Rik	chr12:3235790-3309969	q1	q2	OK	4.55309	5.19333	0.189816	0.0462103	0.9391	0.965579	no
172	1700012D01Rik	1700012D01Rik	1700012D01Rik	chr10:127667122-127668851	q1	q2	OK	1.7976	2.18746	0.28318	0.536864	0.6592	0.790346	no
173	1700012D14Rik	1700012D14Rik	1700012D14Rik	chr7:111117672-111122675	q1	q2	OK	0.787734	0.9339	0.24556	0.398147	0.76085	0.86082	no
174	1700012I11Rik	1700012I11Rik	1700012I11Rik	chr15:67226768-67377094	q1	q2	NOTEST	0	0	0	0	1	1	no
175	1700012L04Rik	1700012L04Rik	1700012L04Rik	chrX:9272783-9313245	q1	q2	NOTEST	0	0	0	0	1	1	no
176	1700012P22Rik	1700012P22Rik	1700012P22Rik	chr4:144418190-144438772	q1	q2	NOTEST	0	0	0	0	1	1	no
177	1700013D24Rik	1700013D24Rik	1700013D24Rik	chr6:124347593-124357086	q1	q2	NOTEST	0	0.0707176	Inf	0	1	1	no
178	1700013F07Rik	1700013F07Rik	1700013F07Rik	chr3:108537583-108544697	q1	q2	NOTEST	0.235323	0.235245	-0.00048002	0	1	1	no
179	1700013G23Rik	1700013G23Rik	1700013G23Rik	chr11:59946891-59948147	q1	q2	OK	0.561875	0.698921	0.31488	0.477884	0.7529	0.854548	no
180	1700013G24Rik	1700013G24Rik	1700013G24Rik	chr4:137453295-137455461	q1	q2	OK	0.146325	0.451501	1.62555	1.78341	0.1127	0.234134	no
181	1700013H16Rik	1700013H16Rik	1700013H16Rik	chrX:53742900-53757831	q1	q2	NOTEST	0.0298389	0.0666072	1.15848	0	1	1	no
182	1700015E13Rik	1700015E13Rik	1700015E13Rik	chr1:170308860-170312125	q1	q2	NOTEST	0	0	0	0	1	1	no
183	1700015F17Rik	1700015F17Rik	1700015F17Rik	chr5:5437826-5479143	q1	q2	NOTEST	0	0	0	0	1	1	no
184	1700015G11Rik	1700015G11Rik	1700015G11Rik	chr7:52011679-52015716	q1	q2	NOTEST	0	0	0	0	1	1	no
185	1700016C15Rik	1700016C15Rik	1700016C15Rik	chr1:177729813-177753305	q1	q2	NOTEST	0.279224	0.085641	-1.70505	0	1	1	no
186	1700016D06Rik	1700016D06Rik	1700016D06Rik	chr8:11654923-11678750	q1	q2	OK	0.890942	0.296608	-1.58677	-2.19605	0.0447	0.11756	no
187	1700016G22Rik	1700016G22Rik	1700016G22Rik	chr13:5855508-5858092	q1	q2	NOTEST	0	0	0	0	1	1	no
188	1700016H13Rik	1700016H13Rik	1700016H13Rik	chr5:103648586-103655732	q1	q2	NOTEST	0	0	0	0	1	1	no
189	1700016K19Rik	1700016K19Rik	1700016K19Rik	chr11:75999911-76003569	q1	q2	NOTEST	0.0424485	0	#NAME?	0	1	1	no
190	1700016L04Rik	1700016L04Rik	1700016L04Rik	chr10:14705608-14759019	q1	q2	NOTEST	0	0.0210584	Inf	0	1	1	no
191	1700016L21Rik	1700016L21Rik	1700016L21Rik	chr1:80445931-80475660	q1	q2	NOTEST	0	0	0	0	1	1	no
192	1700016P04Rik	1700016P04Rik	1700016P04Rik	chr6:13413336-13415996	q1	q2	NOTEST	0	0	0	0	1	1	no
193	1700017B05Rik	1700017B05Rik	1700017B05Rik	chr9:57252321-57262599	q1	q2	OK	5.97781	4.63283	-0.367724	-1.01356	0.26	0.427439	no
194	1700017D01Rik	1700017D01Rik	1700017D01Rik	chr19:11096815-11130878	q1	q2	NOTEST	0	0	0	0	1	1	no
195	1700017G19Rik	1700017G19Rik	1700017G19Rik	chr3:40504864-40522912	q1	q2	NOTEST	0.0136179	0.00665208	-1.03362	0	1	1	no
196	1700017J07Rik	1700017J07Rik	1700017J07Rik	chr2:168978268-168978906	q1	q2	NOTEST	0	0	0	0	1	1	no
197	1700017N19Rik	1700017N19Rik	1700017N19Rik	chr10:100592385-100618391	q1	q2	NOTEST	0	0	0	0	1	1	no
198	1700018A04Rik	1700018A04Rik	1700018A04Rik	chr13:31565491-31582513	q1	q2	NOTEST	0.119354	0.0291512	-2.03362	0	1	1	no
199	1700018B08Rik	1700018B08Rik	1700018B08Rik	chr8:121530783-121541954	q1	q2	NOTEST	0	0	0	0	1	1	no
200	1700018B24Rik	1700018B24Rik	1700018B24Rik	chr3:48605730-48609100	q1	q2	NOTEST	0	0	0	0	1	1	no
201	1700018C11Rik	1700018C11Rik	1700018C11Rik	chr4:63607090-63622429	q1	q2	NOTEST	0	0	0	0	1	1	no
202	1700018F24Rik	1700018F24Rik	1700018F24Rik	chr5:145042989-145045678	q1	q2	NOTEST	0	0	0	0	1	1	no
203	1700018G05Rik	1700018G05Rik	1700018G05Rik	chrX:102928371-102929107	q1	q2	NOTEST	0	0	0	0	1	1	no
204	1700018L02Rik	1700018L02Rik	1700018L02Rik	chr19:29020831-29048729	q1	q2	OK	0.904609	1.02381	0.178587	0.0736958	0.93845	0.965377	no
205	1700019A02Rik	1700019A02Rik	1700019A02Rik	chr1:53158576-53187617	q1	q2	NOTEST	0	0	0	0	1	1	no
206	1700019B03Rik	1700019B03Rik	1700019B03Rik	chr8:3470861-3487178	q1	q2	NOTEST	0.043202	0.0105517	-2.03362	0	1	1	no
207	1700019B21Rik	1700019B21Rik	1700019B21Rik	chrX:62510538-62527011	q1	q2	NOTEST	0	0.0872171	Inf	0	1	1	no
208	1700019D03Rik	1700019D03Rik	1700019D03Rik	chr1:52925126-52952840	q1	q2	NOTEST	0	0.060642	Inf	0	1	1	no
209	1700019E08Rik	1700019E08Rik	1700019E08Rik	chr2:45696604-45698447	q1	q2	NOTEST	0	0	0	0	1	1	no
210	1700019G17Rik	1700019G17Rik	1700019G17Rik	chr6:85899049-85904938	q1	q2	NOTEST	0.307541	0.0874044	-1.815	0	1	1	no
211	1700019G24Rik	1700019G24Rik	1700019G24Rik	chr6:5725638-6028039	q1	q2	NOTEST	0	0	0	0	1	1	no
212	1700019L03Rik	1700019L03Rik	1700019L03Rik	chr2:32775820-32784405	q1	q2	OK	0.806932	1.50803	0.902146	0.77844	0.3788	0.553631	no
213	1700019M22Rik	1700019M22Rik	1700019M22Rik	chr12:96046620-96047222	q1	q2	NOTEST	0	0	0	0	1	1	no
214	1700019N19Rik	1700019N19Rik	1700019N19Rik	chr19:58785802-58794414	q1	q2	NOTEST	0.0423304	0	#NAME?	0	1	1	no
215	1700019O17Rik	1700019O17Rik	1700019O17Rik	chr1:86426328-86428049	q1	q2	NOTEST	0	0	0	0	1	1	no
216	1700020A23Rik	1700020A23Rik	1700020A23Rik	chr2:130405258-130406074	q1	q2	NOTEST	0	0.238027	Inf	0	1	1	no
217	1700020D05Rik	1700020D05Rik	1700020D05Rik	chr19:5495277-5510489	q1	q2	NOTEST	0.26141	0.184964	-0.499073	0	1	1	no
218	1700020G17Rik	1700020G17Rik	1700020G17Rik	chr10:110801173-110896507	q1	q2	NOTEST	0	0	0	0	1	1	no
219	1700020I14Rik	1700020I14Rik	1700020I14Rik	chr2:119594295-119600744	q1	q2	OK	39.6611	24.9187	-0.670494	-1.88234	0.0285	0.0830325	no
220	1700020L24Rik	1700020L24Rik	1700020L24Rik	chr11:83437693-83441232	q1	q2	OK	0.334917	3.07199	3.1973	4.79505	0.00395	0.0175988	yes
221	1700020M21Rik	1700020M21Rik	1700020M21Rik	chr9:120913773-120915250	q1	q2	NOTEST	0	0	0	0	1	1	no
222	1700020N01Rik	1700020N01Rik	1700020N01Rik	chr10:21593144-21622375	q1	q2	NOTEST	0.0355142	0	#NAME?	0	1	1	no
223	1700020N15Rik	1700020N15Rik	1700020N15Rik	chrX:69929259-70143588	q1	q2	NOTEST	0	0	0	0	1	1	no
224	1700020N18Rik	1700020N18Rik	1700020N18Rik	chr1:91404878-91406029	q1	q2	NOTEST	0	0	0	0	1	1	no
225	1700021F05Rik	1700021F05Rik	1700021F05Rik	chr10:43525120-43540994	q1	q2	OK	58.766	56.9019	-0.0465057	-0.170682	0.8796	0.932575	no
226	1700021F07Rik	1700021F07Rik	1700021F07Rik	chr2:173522591-173528502	q1	q2	NOTEST	0	0.0340207	Inf	0	1	1	no
227	1700021K19Rik	1700021K19Rik	1700021K19Rik	chr16:32821701-32868366	q1	q2	OK	13.1929	8.73721	-0.594511	-1.72965	0.0412	0.110284	no
228	1700021N21Rik	1700021N21Rik	1700021N21Rik	chr4:134448764-134450171	q1	q2	NOTEST	0	0	0	0	1	1	no
229	1700022A21Rik	1700022A21Rik	1700022A21Rik	chr5:24645452-24648860	q1	q2	NOTEST	0	0	0	0	1	1	no
230	1700022A22Rik	1700022A22Rik	1700022A22Rik	chr15:46324584-46373899	q1	q2	NOTEST	0	0	0	0	1	1	no
231	1700022E09Rik	1700022E09Rik	1700022E09Rik	chr16:59466871-59469238	q1	q2	NOTEST	0	0	0	0	1	1	no
232	1700022H16Rik	1700022H16Rik	1700022H16Rik	chr12:9565235-9570585	q1	q2	NOTEST	0	0	0	0	1	1	no
233	1700022I11Rik	1700022I11Rik	1700022I11Rik	chr4:42969945-42974325	q1	q2	NOTEST	0.025925	0.00844261	-1.61858	0	1	1	no
234	1700022P22Rik	1700022P22Rik	1700022P22Rik	chr1:191036821-191042941	q1	q2	NOTEST	0	0	0	0	1	1	no
235	1700023C21Rik	1700023C21Rik	1700023C21Rik	chr11:109845877-109848476	q1	q2	NOTEST	0	0	0	0	1	1	no
236	1700023E05Rik	1700023E05Rik	1700023E05Rik	chr5:77004054-77061522	q1	q2	NOTEST	0	0	0	0	1	1	no
237	1700023F02Rik	1700023F02Rik	1700023F02Rik	chr10:66120608-66124064	q1	q2	NOTEST	0	0	0	0	1	1	no
238	1700023F06Rik	1700023F06Rik	1700023F06Rik	chr11:103198946-103218432	q1	q2	NOTEST	0.153407	0	#NAME?	0	1	1	no
239	1700023L04Rik	1700023L04Rik	1700023L04Rik	chr6:29985328-29993531	q1	q2	NOTEST	0	0	0	0	1	1	no
240	1700024B18Rik	1700024B18Rik	1700024B18Rik	chr14:123978290-124677127	q1	q2	NOTEST	0	0	0	0	1	1	no
241	1700024F13Rik	1700024F13Rik	1700024F13Rik	chr13:3498049-3501393	q1	q2	NOTEST	0.0654522	0.100375	0.616881	0	1	1	no
242	1700024G13Rik	1700024G13Rik	1700024G13Rik	chr14:32376501-32388373	q1	q2	NOTEST	0	0	0	0	1	1	no
243	1700024P03Rik	1700024P03Rik	1700024P03Rik	chr2:110017816-110050479	q1	q2	NOTEST	0	0	0	0	1	1	no
244	1700024P04Rik	1700024P04Rik	1700024P04Rik	chr13:98984089-98984565	q1	q2	NOTEST	0	0	0	0	1	1	no
245	1700024P16Rik	1700024P16Rik	1700024P16Rik	chr4:104913455-105016863	q1	q2	OK	0.695501	1.44714	1.05708	1.83252	0.05195	0.131385	no
246	1700025B11Rik	1700025B11Rik	1700025B11Rik	chr15:77558239-77561892	q1	q2	NOTEST	0	0	0	0	1	1	no
247	1700025C18Rik	1700025C18Rik	1700025C18Rik	chr2:165078692-165090750	q1	q2	NOTEST	0	0	0	0	1	1	no
248	1700025F22Rik	1700025F22Rik	1700025F22Rik	chr19:11139682-11165320	q1	q2	NOTEST	0	0	0	0	1	1	no
249	1700025F24Rik	1700025F24Rik	1700025F24Rik	chr10:119413443-119426864	q1	q2	OK	0.0441095	0.719795	4.02843	2.96409	0.106	0.223519	no
250	1700025G04Rik	1700025G04Rik	1700025G04Rik	chr1:151884523-152090320	q1	q2	OK	0.290019	0.734748	1.3411	2.40326	0.01195	0.0419678	yes
251	1700025K24Rik	1700025K24Rik	1700025K24Rik	chr17:54352582-54370074	q1	q2	NOTEST	0	0	0	0	1	1	no
252	1700025M24Rik	1700025M24Rik	1700025M24Rik	chr5:73268579-73284184	q1	q2	NOTEST	0	0.0400705	Inf	0	1	1	no
253	1700025N23Rik	1700025N23Rik	1700025N23Rik	chr6:38918985-39084579	q1	q2	OK	0.436039	0.535208	0.295641	0.190662	0.7892	0.88018	no
254	1700026D08Rik	1700026D08Rik	1700026D08Rik	chr7:83775616-83794839	q1	q2	OK	0.0279227	0.946847	5.08362	3.42616	0.10585	0.223451	no
255	1700026D11Rik	1700026D11Rik	1700026D11Rik	chr2:132490727-132524057	q1	q2	NOTEST	0	0	0	0	1	1	no
256	1700026F02Rik	1700026F02Rik	1700026F02Rik	chr8:71006727-71026755	q1	q2	NOTEST	0	0	0	0	1	1	no
257	1700026L06Rik	1700026L06Rik	1700026L06Rik	chr2:28692079-28699651	q1	q2	NOTEST	0.130344	0.0636706	-1.03362	0	1	1	no
258	1700027A15Rik	1700027A15Rik	1700027A15Rik	chr1:73016035-73025508	q1	q2	OK	0.218856	0.490849	1.16529	0.484665	0.61075	0.755067	no
259	1700027F09Rik	1700027F09Rik	1700027F09Rik	chr5:64454812-64467942	q1	q2	NOTEST	0	0	0	0	1	1	no
260	1700027H10Rik	1700027H10Rik	1700027H10Rik	chr3:45378397-45439309	q1	q2	NOTEST	0	0	0	0	1	1	no
261	1700027I24Rik	1700027I24Rik	1700027I24Rik	chr9:36668855-36693189	q1	q2	NOTEST	0	0	0	0	1	1	no
262	1700027J07Rik	1700027J07Rik	1700027J07Rik	chr10:43746157-43765836	q1	q2	NOTEST	0.177778	0	#NAME?	0	1	1	no
263	1700028B04Rik	1700028B04Rik	1700028B04Rik	chr7:28496940-28497492	q1	q2	NOTEST	0	0	0	0	1	1	no
264	1700028D13Rik	1700028D13Rik	1700028D13Rik	chr5:112206762-112210002	q1	q2	NOTEST	0	0	0	0	1	1	no
265	1700028E10Rik	1700028E10Rik	1700028E10Rik	chr5:151368674-151414083	q1	q2	NOTEST	0.31896	0.0640108	-2.31699	0	1	1	no
266	1700028I16Rik	1700028I16Rik	1700028I16Rik	chr10:82812122-82824242	q1	q2	NOTEST	0	0.0547826	Inf	0	1	1	no
267	1700028J19Rik	1700028J19Rik	1700028J19Rik	chr7:44229929-44236122	q1	q2	NOTEST	0.123848	0.0539898	-1.19781	0	1	1	no
268	1700028K03Rik	1700028K03Rik	1700028K03Rik	chr5:107534710-107661838	q1	q2	NOTEST	0.0631453	0.0991114	0.650377	0	1	1	no
269	1700028M03Rik	1700028M03Rik	1700028M03Rik	chr3:83555366-83574118	q1	q2	NOTEST	0.345848	0	#NAME?	0	1	1	no
270	1700028P14Rik	1700028P14Rik	1700028P14Rik	chr19:23558759-23652812	q1	q2	NOTEST	0	0.0223904	Inf	0	1	1	no
271	1700028P15Rik	1700028P15Rik	1700028P15Rik	chr2:171956878-171962799	q1	q2	NOTEST	0	0	0	0	1	1	no
272	1700029B22Rik	1700029B22Rik	1700029B22Rik	chr7:131146438-131150578	q1	q2	NOTEST	0	0	0	0	1	1	no
273	1700029F12Rik	1700029F12Rik	1700029F12Rik	chr13:97021863-97034362	q1	q2	NOTEST	0.032939	0	#NAME?	0	1	1	no
274	1700029H14Rik	1700029H14Rik	1700029H14Rik	chr8:13550732-13562448	q1	q2	NOTEST	0	0.0133321	Inf	0	1	1	no
275	1700029I15Rik	1700029I15Rik	1700029I15Rik	chr2:92382917-92383603	q1	q2	NOTEST	0	0.767032	Inf	0	1	1	no
276	1700029J03Rik	1700029J03Rik	1700029J03Rik	chr16:93396814-93458872	q1	q2	NOTEST	0.260132	0.025414	-3.35555	0	1	1	no
277	1700029J07Rik	1700029J07Rik	1700029J07Rik	chr8:45953605-45975252	q1	q2	OK	1.99226	0.926607	-1.10437	-2.00402	0.0363	0.100079	no
278	1700029M20Rik	1700029M20Rik	1700029M20Rik	chr4:135626654-135630198	q1	q2	NOTEST	0	0	0	0	1	1	no
279	1700029N11Rik	1700029N11Rik	1700029N11Rik	chr13:44439726-44457567	q1	q2	NOTEST	0	0	0	0	1	1	no
280	1700029P11Rik	1700029P11Rik	1700029P11Rik	chr15:81980539-81981563	q1	q2	NOTEST	0	0	0	0	1	1	no
281	1700030A11Rik	1700030A11Rik	1700030A11Rik	chr17:28896394-28915324	q1	q2	NOTEST	0	0	0	0	1	1	no
282	1700030C10Rik	1700030C10Rik	1700030C10Rik	chr12:20804391-20815779	q1	q2	NOTEST	0.0200236	0.0949667	2.24572	0	1	1	no
283	1700030F04Rik	1700030F04Rik	1700030F04Rik	chr6:117679206-117751769	q1	q2	NOTEST	0	0	0	0	1	1	no
284	1700030F18Rik	1700030F18Rik	1700030F18Rik	chr15:99918347-99931658	q1	q2	NOTEST	0.145972	0.106957	-0.44866	0	1	1	no
285	1700030J22Rik	1700030J22Rik	1700030J22Rik	chr8:116969598-116978943	q1	q2	OK	0.549981	1.58704	1.52888	2.58678	0.0095	0.0347672	yes
286	1700030K09Rik	1700030K09Rik	1700030K09Rik	chr8:72443879-72475233	q1	q2	OK	5.42178	3.15132	-0.782813	-0.852857	0.37185	0.546534	no
287	1700030L20Rik	1700030L20Rik	1700030L20Rik	chr3:136435269-136449349	q1	q2	NOTEST	0	0	0	0	1	1	no
288	1700030M09Rik	1700030M09Rik	1700030M09Rik	chr8:121544387-121547652	q1	q2	NOTEST	0	0	0	0	1	1	no
289	1700030N03Rik	1700030N03Rik	1700030N03Rik	chr19:3153798-3197703	q1	q2	NOTEST	0	0.0777938	Inf	0	1	1	no
290	1700030O20Rik	1700030O20Rik	1700030O20Rik	chr10:116723066-116729177	q1	q2	NOTEST	0	0	0	0	1	1	no
291	1700031A10Rik	1700031A10Rik	1700031A10Rik	chr17:36923791-36933432	q1	q2	OK	0	2.1314	Inf	NA	5e-05	0.000427659	yes
292	1700031F05Rik	1700031F05Rik	1700031F05Rik	chrX:102859186-102866353	q1	q2	NOTEST	0	0	0	0	1	1	no
293	1700031M16Rik	1700031M16Rik	1700031M16Rik	chr15:98398444-98416135	q1	q2	NOTEST	0	0	0	0	1	1	no
294	1700031P21Rik	1700031P21Rik	1700031P21Rik	chr12:52599983-52602322	q1	q2	NOTEST	0	0	0	0	1	1	no
295	1700034E13Rik	1700034E13Rik	1700034E13Rik	chr18:52646219-52663731	q1	q2	NOTEST	0.222965	0.248853	0.158482	0	1	1	no
296	1700034F02Rik	1700034F02Rik	1700034F02Rik	chr11:29545841-29578352	q1	q2	NOTEST	0.327681	0.0627589	-2.3844	0	1	1	no
297	1700034G24Rik	1700034G24Rik	1700034G24Rik	chr5:112582935-112589996	q1	q2	NOTEST	0	0	0	0	1	1	no
298	1700034H15Rik	1700034H15Rik	1700034H15Rik	chr1:191894071-191913247	q1	q2	NOTEST	0.226916	0.244164	0.105694	0	1	1	no
299	1700034I23Rik	1700034I23Rik	1700034I23Rik	chr3:40894276-40936307	q1	q2	NOTEST	0	0.0109003	Inf	0	1	1	no
300	1700034J05Rik	1700034J05Rik	1700034J05Rik	chr6:146888493-147032023	q1	q2	NOTEST	0.0499471	0	#NAME?	0	1	1	no
301	1700034K08Rik	1700034K08Rik	1700034K08Rik	chr9:92979915-93005733	q1	q2	NOTEST	0	0	0	0	1	1	no
302	1700034O15Rik	1700034O15Rik	1700034O15Rik	chr6:41684430-41685717	q1	q2	NOTEST	0	0	0	0	1	1	no
303	1700034P13Rik	1700034P13Rik	1700034P13Rik	chr1:9723195-9771256	q1	q2	OK	0.495466	0.350435	-0.499641	-0.101474	0.85245	0.917586	no
304	1700036G14Rik	1700036G14Rik	1700036G14Rik	chr3:85317518-85332027	q1	q2	NOTEST	0	0	0	0	1	1	no
305	1700037C18Rik	1700037C18Rik	1700037C18Rik	chr16:3905797-3908689	q1	q2	OK	0.40899	0.522874	0.354397	0.485852	0.64955	0.78335	no
306	1700037H04Rik	1700037H04Rik	1700037H04Rik	chr2:131127411-131604824	q1	q2	OK	8.39404	21.3562	1.34722	0.92645	0.30645	0.477061	no
307	1700039E15Rik	1700039E15Rik	1700039E15Rik	chr7:45282872-45288993	q1	q2	NOTEST	0	0	0	0	1	1	no
308	1700039E22Rik	1700039E22Rik	1700039E22Rik	chr19:44757393-44837869	q1	q2	NOTEST	0	0	0	0	1	1	no
309	1700040L02Rik	1700040L02Rik	1700040L02Rik	chr10:68430955-68541875	q1	q2	NOTEST	0	0	0	0	1	1	no
310	1700040N02Rik	1700040N02Rik	1700040N02Rik	chr2:170346990-170427845	q1	q2	NOTEST	0.031377	0	#NAME?	0	1	1	no
311	1700041C23Rik	1700041C23Rik	1700041C23Rik	chr9:57175274-57186110	q1	q2	NOTEST	0	0	0	0	1	1	no
312	1700041M19Rik	1700041M19Rik	1700041M19Rik	chr16:77004227-77010881	q1	q2	NOTEST	0	0	0	0	1	1	no
313	1700042B14Rik	1700042B14Rik	1700042B14Rik	chrX:155124980-155147849	q1	q2	NOTEST	0	0	0	0	1	1	no
314	1700042G07Rik	1700042G07Rik	1700042G07Rik	chr4:116173371-116174297	q1	q2	NOTEST	0	0	0	0	1	1	no
315	1700042G15Rik	1700042G15Rik	1700042G15Rik	chr4:57359791-57364292	q1	q2	NOTEST	0	0	0	0	1	1	no
316	1700042O10Rik	1700042O10Rik	1700042O10Rik	chr11:11814100-11898144	q1	q2	NOTEST	0.0698867	0.0512094	-0.44861	0	1	1	no
317	1700044C05Rik	1700044C05Rik	1700044C05Rik	chr14:118365877-118398165	q1	q2	NOTEST	0	0	0	0	1	1	no
318	1700044K03Rik	1700044K03Rik	1700044K03Rik	chr18:49523288-49524441	q1	q2	NOTEST	0	0	0	0	1	1	no
319	1700045H11Rik	1700045H11Rik	1700045H11Rik	chr4:150828224-150854949	q1	q2	NOTEST	0	0	0	0	1	1	no
320	1700046C09Rik	1700046C09Rik	1700046C09Rik	chr11:14560335-14599225	q1	q2	NOTEST	0	0	0	0	1	1	no
321	1700047E10Rik	1700047E10Rik	1700047E10Rik	chr14:44191606-44213237	q1	q2	OK	0.585289	5.06163	3.11238	5.4732	0.00645	0.0258952	yes
322	1700047G03Rik	1700047G03Rik	1700047G03Rik	chr15:11967061-11970083	q1	q2	NOTEST	0	0	0	0	1	1	no
323	1700047I17Rik2	1700047I17Rik2	1700047I17Rik2	chr12:55199591-55217146	q1	q2	NOTEST	0	0	0	0	1	1	no
324	1700047L14Rik	1700047L14Rik	1700047L14Rik	chr5:108763841-108768917	q1	q2	NOTEST	0	0	0	0	1	1	no
325	1700047M11Rik	1700047M11Rik	1700047M11Rik	chr1:182300833-182303289	q1	q2	NOTEST	0	0	0	0	1	1	no
326	1700048M11Rik	1700048M11Rik	1700048M11Rik	chr16:92301302-92313041	q1	q2	OK	1.19993	0.350074	-1.77722	-0.349639	0.65495	0.787304	no
327	1700048O20Rik	1700048O20Rik	1700048O20Rik	chr9:121937274-121947016	q1	q2	NOTEST	0.11108	0.202738	0.86802	0	1	1	no
328	1700049E15Rik	1700049E15Rik	1700049E15Rik	chr6:147690240-147702374	q1	q2	NOTEST	0	0	0	0	1	1	no
329	1700049E22Rik	1700049E22Rik	1700049E22Rik	chr6:100527399-100533426	q1	q2	NOTEST	0	0	0	0	1	1	no
330	1700049G17Rik	1700049G17Rik	1700049G17Rik	chr7:27907391-27929430	q1	q2	OK	1.53593	0.997954	-0.622069	-1.2586	0.163	0.307507	no
331	1700049L16Rik	1700049L16Rik	1700049L16Rik	chr10:71979884-71980690	q1	q2	NOTEST	0	0	0	0	1	1	no
332	1700051A21Rik	1700051A21Rik	1700051A21Rik	chr11:72266843-72268556	q1	q2	NOTEST	0	0.0202231	Inf	0	1	1	no
333	1700052I22Rik	1700052I22Rik	1700052I22Rik	chr12:80923431-80924447	q1	q2	NOTEST	0	0	0	0	1	1	no
334	1700052K11Rik	1700052K11Rik	1700052K11Rik	chr11:105179020-105181433	q1	q2	OK	2.67296	2.77811	0.0556665	0.117933	0.8988	0.943825	no
335	1700052N19Rik	1700052N19Rik	1700052N19Rik	chr10:4432604-4455140	q1	q2	OK	17.2023	13.1642	-0.385983	-1.16075	0.22215	0.382165	no
336	1700054A03Rik	1700054A03Rik	1700054A03Rik	chr19:53076251-53084392	q1	q2	NOTEST	0	0	0	0	1	1	no
337	1700054K19Rik	1700054K19Rik	1700054K19Rik	chr6:112210707-112212518	q1	q2	NOTEST	0	0	0	0	1	1	no
338	1700054M17Rik	1700054M17Rik	1700054M17Rik	chr2:118277097-118373419	q1	q2	NOTEST	0	0	0	0	1	1	no
339	1700054O13Rik	1700054O13Rik	1700054O13Rik	chrX:9846946-9847500	q1	q2	NOTEST	0	0.042477	Inf	0	1	1	no
340	1700055C04Rik	1700055C04Rik	1700055C04Rik	chr9:64038464-64041465	q1	q2	NOTEST	0	0	0	0	1	1	no
341	1700055N04Rik	1700055N04Rik	1700055N04Rik	chr19:3958807-3970438	q1	q2	OK	2.7299	1.35109	-1.01472	-1.75356	0.07325	0.170486	no
342	1700056E22Rik	1700056E22Rik	1700056E22Rik	chr1:184033031-184033998	q1	q2	OK	0.598341	2.55885	2.09646	3.39502	0.00675	0.0267884	yes
343	1700057G04Rik	1700057G04Rik	1700057G04Rik	chr9:92309376-92357876	q1	q2	NOTEST	0	0.0350643	Inf	0	1	1	no
344	1700057H15Rik	1700057H15Rik	1700057H15Rik	chr4:124449625-124485959	q1	q2	NOTEST	0	0	0	0	1	1	no
345	1700058G18Rik	1700058G18Rik	1700058G18Rik	chr10:116417867-116473523	q1	q2	OK	0.277189	0.572464	1.04631	0.678176	0.43885	0.608565	no
346	1700060C16Rik	1700060C16Rik	1700060C16Rik	chr6:143593352-143651288	q1	q2	NOTEST	0.0690141	0	#NAME?	0	1	1	no
347	1700060C20Rik	1700060C20Rik	1700060C20Rik	chr2:158182532-158229224	q1	q2	NOTEST	0	0	0	0	1	1	no
348	1700061F12Rik	1700061F12Rik	1700061F12Rik	chr2:9189514-9197484	q1	q2	NOTEST	0	0	0	0	1	1	no
349	1700061G19Rik	1700061G19Rik	1700061G19Rik	chr17:56875632-56888838	q1	q2	NOTEST	0.0270421	0.0198144	-0.44866	0	1	1	no
350	1700061I17Rik	1700061I17Rik	1700061I17Rik	chr3:117060521-117077765	q1	q2	NOTEST	0.0346256	0.0651961	0.912949	0	1	1	no
351	1700063A18Rik	1700063A18Rik	1700063A18Rik	chr1:95990658-96021758	q1	q2	NOTEST	0	0	0	0	1	1	no
352	1700063D05Rik	1700063D05Rik	1700063D05Rik	chr9:41206154-41217627	q1	q2	OK	0.120536	0.866069	2.84502	2.72272	0.2177	0.376485	no
353	1700063O14Rik	1700063O14Rik	1700063O14Rik	chr5:91766241-91767300	q1	q2	NOTEST	0	0	0	0	1	1	no
354	1700064J06Rik	1700064J06Rik	1700064J06Rik	chr10:119092904-119103107	q1	q2	NOTEST	0	0	0	0	1	1	no
355	1700064M15Rik	1700064M15Rik	1700064M15Rik	chr12:99626052-99627974	q1	q2	NOTEST	0	0	0	0	1	1	no
356	1700065D16Rik	1700065D16Rik	1700065D16Rik	chr9:95855417-95951644	q1	q2	NOTEST	0.386474	0.0943929	-2.03362	0	1	1	no
357	1700065I16Rik	1700065I16Rik	1700065I16Rik	chr15:63817187-63819540	q1	q2	NOTEST	0	0	0	0	1	1	no
358	1700065I17Rik	1700065I17Rik	1700065I17Rik	chr18:56588347-56594779	q1	q2	NOTEST	0	0	0	0	1	1	no
359	1700065J11Rik	1700065J11Rik	1700065J11Rik	chr6:35330845-35336829	q1	q2	NOTEST	0	0	0	0	1	1	no
360	1700065J18Rik	1700065J18Rik	1700065J18Rik	chr1:192841704-192842739	q1	q2	NOTEST	0.152128	0.339583	1.15848	0	1	1	no
361	1700065O20Rik	1700065O20Rik	1700065O20Rik	chr18:49803331-49817956	q1	q2	NOTEST	0	0	0	0	1	1	no
362	1700066B17Rik	1700066B17Rik	1700066B17Rik	chr1:39842427-39847330	q1	q2	NOTEST	0	0	0	0	1	1	no
363	1700066B19Rik	1700066B19Rik	1700066B19Rik	chr18:35726988-35730869	q1	q2	NOTEST	0.0529321	0.0129282	-2.03362	0	1	1	no
364	1700066J24Rik	1700066J24Rik	1700066J24Rik	chr4:41517436-41569527	q1	q2	OK	4.40829	3.79904	-0.214586	-0.302359	0.80455	0.889925	no
365	1700066M21Rik	1700066M21Rik	1700066M21Rik	chr1:57377619-57385422	q1	q2	OK	4.32162	5.23901	0.277722	0.697647	0.4568	0.625721	no
366	1700066N21Rik	1700066N21Rik	1700066N21Rik	chr5:87908587-87979351	q1	q2	NOTEST	0	0	0	0	1	1	no
367	1700066O22Rik	1700066O22Rik	1700066O22Rik	chr18:57504421-57533752	q1	q2	NOTEST	0	0.0196657	Inf	0	1	1	no
368	1700067G17Rik	1700067G17Rik	1700067G17Rik	chr1:89016112-89022210	q1	q2	NOTEST	0	0	0	0	1	1	no
369	1700067K01Rik	1700067K01Rik	1700067K01Rik	chr8:84001705-84004770	q1	q2	NOTEST	0.415032	0.214716	-0.95079	0	1	1	no
370	1700067P10Rik	1700067P10Rik	1700067P10Rik	chr17:48089631-48090920	q1	q2	NOTEST	0	0	0	0	1	1	no
371	1700069L16Rik	1700069L16Rik	1700069L16Rik	chr5:113692423-113724772	q1	q2	NOTEST	0	0	0	0	1	1	no
372	1700069P05Rik	1700069P05Rik	1700069P05Rik	chr6:118246694-118248454	q1	q2	NOTEST	0	0	0	0	1	1	no
373	1700071K01Rik	1700071K01Rik	1700071K01Rik	chr11:80880164-81968396	q1	q2	NOTEST	0	0	0	0	1	1	no
374	1700071M16Rik	1700071M16Rik	1700071M16Rik	chr17:43568450-43612201	q1	q2	NOTEST	0	0	0	0	1	1	no
375	1700072B07Rik	1700072B07Rik	1700072B07Rik	chr9:58370503-58374183	q1	q2	NOTEST	0	0	0	0	1	1	no
376	1700072O05Rik	1700072O05Rik	1700072O05Rik	chr6:120554795-120574204	q1	q2	NOTEST	0	0	0	0	1	1	no
377	1700073E17Rik	1700073E17Rik	1700073E17Rik	chr6:145387624-145392223	q1	q2	NOTEST	0.00692515	0.00338281	-1.03362	0	1	1	no
378	1700074H08Rik	1700074H08Rik	1700074H08Rik	chr13:119680041-119681582	q1	q2	NOTEST	0	0	0	0	1	1	no
379	1700074P13Rik	1700074P13Rik	1700074P13Rik	chr6:40920459-40940557	q1	q2	NOTEST	0	0	0	0	1	1	no
380	1700080E11Rik	1700080E11Rik	1700080E11Rik	chr9:105143343-105145082	q1	q2	NOTEST	0	0	0	0	1	1	no
381	1700080N15Rik	1700080N15Rik	1700080N15Rik	chr2:4132064-4141141	q1	q2	NOTEST	0	0	0	0	1	1	no
382	1700080O16Rik	1700080O16Rik	1700080O16Rik	chrX:51968694-51972772	q1	q2	NOTEST	0	0.095151	Inf	0	1	1	no
383	1700081H04Rik	1700081H04Rik	1700081H04Rik	chr5:119108235-119114543	q1	q2	NOTEST	0	0	0	0	1	1	no
384	1700081H22Rik	1700081H22Rik	1700081H22Rik	chr7:49975349-50863289	q1	q2	NOTEST	0	0	0	0	1	1	no
385	1700084C01Rik	1700084C01Rik	1700084C01Rik	chr1:169928938-169934653	q1	q2	NOTEST	0.0246244	0.0240572	-0.0336225	0	1	1	no
386	1700084E18Rik	1700084E18Rik	1700084E18Rik	chr2:30237197-30237631	q1	q2	NOTEST	0.529292	0.101462	-2.38312	0	1	1	no
387	1700084F23Rik	1700084F23Rik	1700084F23Rik	chr13:70004049-70028348	q1	q2	NOTEST	0	0	0	0	1	1	no
388	1700084J12Rik	1700084J12Rik	1700084J12Rik	chr15:33083128-33653436	q1	q2	NOTEST	0.23108	0.100705	-1.19826	0	1	1	no
389	1700085B03Rik	1700085B03Rik	1700085B03Rik	chr5:127241825-127565790	q1	q2	NOTEST	0	0	0	0	1	1	no
390	1700085C21Rik	1700085C21Rik	1700085C21Rik	chr12:82617037-83158813	q1	q2	NOTEST	0	0	0	0	1	1	no
391	1700086L19Rik	1700086L19Rik	1700086L19Rik	chr12:74284275-74295950	q1	q2	OK	1.13824	0.186362	-2.61062	-2.28372	0.02095	0.0652271	no
392	1700086O06Rik	1700086O06Rik	1700086O06Rik	chr18:38238404-38262629	q1	q2	OK	0.293914	0.430757	0.551481	0.184447	0.8607	0.922304	no
393	1700088E04Rik	1700088E04Rik	1700088E04Rik	chr15:79108982-79141251	q1	q2	OK	0.870421	1.22231	0.489821	0.138651	0.8897	0.938023	no
394	1700091E21Rik	1700091E21Rik	1700091E21Rik	chr18:64157723-64277180	q1	q2	NOTEST	0	0	0	0	1	1	no
395	1700091H14Rik	1700091H14Rik	1700091H14Rik	chr14:42089749-42095277	q1	q2	NOTEST	0.0514118	0.295811	2.52451	0	1	1	no
396	1700092C02Rik	1700092C02Rik	1700092C02Rik	chr8:77624171-77628956	q1	q2	NOTEST	0	0	0	0	1	1	no
397	1700092C10Rik	1700092C10Rik	1700092C10Rik	chr14:69164798-69175540	q1	q2	NOTEST	0	0	0	0	1	1	no
398	1700092E19Rik	1700092E19Rik	1700092E19Rik	chr13:26283158-26312406	q1	q2	NOTEST	0	0	0	0	1	1	no
399	1700092K14Rik	1700092K14Rik	1700092K14Rik	chr11:114198257-114199199	q1	q2	NOTEST	0	0	0	0	1	1	no
400	1700092M07Rik	1700092M07Rik	1700092M07Rik	chr19:8740717-8741225	q1	q2	NOTEST	0.172699	0.0843604	-1.03362	0	1	1	no
401	1700093K21Rik	1700093K21Rik	1700093K21Rik	chr11:23516202-23519942	q1	q2	OK	1.11673	1.31187	0.232339	0.309976	0.7206	0.833196	no
402	1700094D03Rik	1700094D03Rik	1700094D03Rik	chr3:90062795-90068347	q1	q2	OK	1.536	1.2152	-0.337984	-0.626922	0.49705	0.661234	no
403	1700094J05Rik	1700094J05Rik	1700094J05Rik	chr10:76351253-76442912	q1	q2	NOTEST	0.115141	0.0187481	-2.61858	0	1	1	no
404	1700094M24Rik	1700094M24Rik	1700094M24Rik	chr6:52492450-52500085	q1	q2	NOTEST	0	0	0	0	1	1	no
405	1700095A21Rik	1700095A21Rik	1700095A21Rik	chr4:146501999-146546873	q1	q2	NOTEST	0	0	0	0	1	1	no
406	1700095B10Rik	1700095B10Rik	1700095B10Rik	chr5:112688875-112896362	q1	q2	OK	3.36414	1.27177	-1.4034	-0.237717	0.78015	0.874378	no
407	1700095B22Rik	1700095B22Rik	1700095B22Rik	chr3:105448189-105674002	q1	q2	NOTEST	0	0	0	0	1	1	no
408	1700096J18Rik	1700096J18Rik	1700096J18Rik	chr11:109346866-109353651	q1	q2	NOTEST	0	0	0	0	1	1	no
409	1700096K18Rik	1700096K18Rik	1700096K18Rik	chr5:25530017-25531466	q1	q2	OK	0.635607	1.77997	1.48564	2.42253	0.02415	0.0727116	no
410	1700097N02Rik	1700097N02Rik	1700097N02Rik	chr17:30622440-30626905	q1	q2	NOTEST	0	0	0	0	1	1	no
411	1700100L14Rik	1700100L14Rik	1700100L14Rik	chr13:70573240-70576104	q1	q2	NOTEST	0	0	0	0	1	1	no
412	1700101E01Rik	1700101E01Rik	1700101E01Rik	chr2:28955480-29055066	q1	q2	NOTEST	0.167476	0.052551	-1.67217	0	1	1	no
413	1700101I11Rik	1700101I11Rik	1700101I11Rik	chr6:129532183-129542331	q1	q2	NOTEST	0.252786	0.0740889	-1.77059	0	1	1	no
414	1700101O22Rik	1700101O22Rik	1700101O22Rik	chr12:7372038-7380330	q1	q2	NOTEST	0	0	0	0	1	1	no
415	1700102H20Rik	1700102H20Rik	1700102H20Rik	chr17:3557823-3559863	q1	q2	NOTEST	0.153655	0.159232	0.0514351	0	1	1	no
416	1700102P08Rik	1700102P08Rik	1700102P08Rik	chr9:108392833-108397767	q1	q2	NOTEST	0.306399	0.227984	-0.426481	0	1	1	no
417	1700104A03Rik	1700104A03Rik	1700104A03Rik	chr9:54268579-54341777	q1	q2	NOTEST	0	0	0	0	1	1	no
418	1700105P06Rik	1700105P06Rik	1700105P06Rik	chr19:7356463-7383557	q1	q2	OK	0.346837	0.41124	0.245722	0.0676355	0.8841	0.935224	no
419	1700106J16Rik	1700106J16Rik	1700106J16Rik	chr11:88294042-88295261	q1	q2	NOTEST	0	0	0	0	1	1	no
420	1700108F19Rik	1700108F19Rik	1700108F19Rik	chr14:76677567-76687108	q1	q2	NOTEST	0.0458366	0.102318	1.15848	0	1	1	no
421	1700108J01Rik	1700108J01Rik	1700108J01Rik	chr14:122181693-122451146	q1	q2	NOTEST	0	0	0	0	1	1	no
422	1700109F18Rik	1700109F18Rik	1700109F18Rik	chr2:74710043-74748271	q1	q2	NOTEST	0	0	0	0	1	1	no
423	1700109G14Rik	1700109G14Rik	1700109G14Rik	chr14:61292982-61305334	q1	q2	NOTEST	0	0	0	0	1	1	no
424	1700109G15Rik	1700109G15Rik	1700109G15Rik	chr11:84716975-84720432	q1	q2	NOTEST	0	0	0	0	1	1	no
425	1700109H08Rik	1700109H08Rik	1700109H08Rik	chr5:3571715-3637101	q1	q2	OK	3.21626	1.89413	-0.763848	-0.606029	0.6283	0.767196	no
426	1700109I08Rik	1700109I08Rik	1700109I08Rik	chr14:39655662-39685293	q1	q2	NOTEST	0	0	0	0	1	1	no
427	1700110C19Rik	1700110C19Rik	1700110C19Rik	chr17:10324601-10329312	q1	q2	NOTEST	0.352533	0.0737534	-2.25698	0	1	1	no
428	1700110I01Rik	1700110I01Rik	1700110I01Rik	chr14:3634511-3800987	q1	q2	NOTEST	0	0.00992481	Inf	0	1	1	no
429	1700110K17Rik	1700110K17Rik	1700110K17Rik	chr9:40297906-40455764	q1	q2	OK	2.17395	0.572805	-1.9242	-0.640767	0.4885	0.653873	no
430	1700110M21Rik	1700110M21Rik	1700110M21Rik	chr14:101197689-101200069	q1	q2	NOTEST	0	0.0140757	Inf	0	1	1	no
431	1700111N16Rik	1700111N16Rik	1700111N16Rik	chrX:69929259-70143588	q1	q2	NOTEST	0	0	0	0	1	1	no
432	1700112E06Rik	1700112E06Rik	1700112E06Rik	chr14:22019711-23094571	q1	q2	OK	0.904026	2.73246	1.59576	2.72455	0.02095	0.0652271	no
433	1700112H15Rik	1700112H15Rik	1700112H15Rik	chr1:184527840-184557691	q1	q2	NOTEST	0.371164	0	#NAME?	0	1	1	no
434	1700112J05Rik	1700112J05Rik	1700112J05Rik	chr5:77004054-77061522	q1	q2	NOTEST	0.0510662	0.0890462	0.802187	0	1	1	no
435	1700113A16Rik	1700113A16Rik	1700113A16Rik	chr3:88171559-88177785	q1	q2	OK	3.20375	4.88279	0.607947	1.25534	0.25265	0.419509	no
436	1700113H08Rik	1700113H08Rik	1700113H08Rik	chr10:87058045-87230599	q1	q2	NOTEST	0	0	0	0	1	1	no
437	1700119H24Rik	1700119H24Rik	1700119H24Rik	chr16:34784949-35002434	q1	q2	NOTEST	0	0	0	0	1	1	no
438	1700120C14Rik	1700120C14Rik	1700120C14Rik	chr15:99224975-99262041	q1	q2	OK	7.6023	6.45551	-0.235905	-0.134699	0.87965	0.932575	no
439	1700120E14Rik	1700120E14Rik	1700120E14Rik	chr18:74442618-74771477	q1	q2	NOTEST	0	0.00860381	Inf	0	1	1	no
440	1700120G07Rik	1700120G07Rik	1700120G07Rik	chr7:135191764-135196002	q1	q2	NOTEST	0	0	0	0	1	1	no
441	1700120K04Rik	1700120K04Rik	1700120K04Rik	chr7:127603902-127604445	q1	q2	NOTEST	0.538672	0.400812	-0.426481	0	1	1	no
442	1700121L16Rik	1700121L16Rik	1700121L16Rik	chrX:104816775-104842455	q1	q2	OK	0	0.77282	Inf	NA	5e-05	0.000427659	yes
443	1700121N20Rik	1700121N20Rik	1700121N20Rik	chr12:106442651-106447666	q1	q2	NOTEST	0	0	0	0	1	1	no
444	1700122O11Rik	1700122O11Rik	1700122O11Rik	chr17:48036744-48038293	q1	q2	NOTEST	0	0	0	0	1	1	no
445	1700123I01Rik	1700123I01Rik	1700123I01Rik	chr19:6184409-6224219	q1	q2	NOTEST	0.021601	0	#NAME?	0	1	1	no
446	1700123K08Rik	1700123K08Rik	1700123K08Rik	chr5:138561839-138564694	q1	q2	NOTEST	0	0	0	0	1	1	no
447	1700123L14Rik	1700123L14Rik	1700123L14Rik	chr6:96113153-96657198	q1	q2	NOTEST	0	0	0	0	1	1	no
448	1700123M08Rik	1700123M08Rik	1700123M08Rik	chr4:11966573-11994295	q1	q2	OK	1.12986	1.23618	0.129739	0.217096	0.8369	0.909291	no
449	1700123O12Rik	1700123O12Rik	1700123O12Rik	chr4:10508030-10797802	q1	q2	NOTEST	0	0	0	0	1	1	no
450	1700123O20Rik	1700123O20Rik	1700123O20Rik	chr14:54642160-54690742	q1	q2	OK	8.3089	6.54436	-0.344406	-0.228546	0.79485	0.883343	no
451	1700123O21Rik	1700123O21Rik	1700123O21Rik	chr16:5884792-7412480	q1	q2	NOTEST	0	0	0	0	1	1	no
452	1700125G02Rik	1700125G02Rik	1700125G02Rik	chr4:124881784-124917800	q1	q2	NOTEST	0	0	0	0	1	1	no
453	1700125G22Rik	1700125G22Rik	1700125G22Rik	chr3:27154025-27157019	q1	q2	NOTEST	0	0	0	0	1	1	no
454	1700125H03Rik	1700125H03Rik	1700125H03Rik	chr8:68356780-68735146	q1	q2	NOTEST	0	0.106572	Inf	0	1	1	no
455	1700125H20Rik	1700125H20Rik	1700125H20Rik	chr11:85171095-85181154	q1	q2	NOTEST	0	0	0	0	1	1	no
456	1700126H18Rik	1700126H18Rik	1700126H18Rik	chr5:66166606-66191335	q1	q2	NOTEST	0	0	0	0	1	1	no
457	1700128A07Rik	1700128A07Rik	1700128A07Rik	chr14:106417186-106486520	q1	q2	NOTEST	0	0.171556	Inf	0	1	1	no
458	1700128F08Rik	1700128F08Rik	1700128F08Rik	chr9:8221888-8241987	q1	q2	NOTEST	0.268748	0.398214	0.567294	0	1	1	no
459	1700129C05Rik	1700129C05Rik	1700129C05Rik	chr14:59133039-59142893	q1	q2	NOTEST	0	0	0	0	1	1	no
460	1810006J02Rik	1810006J02Rik	1810006J02Rik	chr1:98131466-98144655	q1	q2	NOTEST	0	0	0	0	1	1	no
461	1810007C17Rik	1810007C17Rik	1810007C17Rik	chr12:49476992-49480862	q1	q2	NOTEST	0	0.0294982	Inf	0	1	1	no
462	1810007D17Rik	1810007D17Rik	1810007D17Rik	chr19:58606328-58629753	q1	q2	NOTEST	0	0	0	0	1	1	no
463	1810007I06Rik	1810007I06Rik	1810007I06Rik	chr16:13715061-13739471	q1	q2	NOTEST	0	0	0	0	1	1	no
464	1810008I18Rik	1810008I18Rik	1810008I18Rik	chr7:65804051-65806223	q1	q2	OK	2.18734	0.427025	-2.35679	-3.49751	0.02235	0.0684854	no
465	1810009A15Rik	1810009A15Rik	1810009A15Rik	chr19:8888902-8890740	q1	q2	OK	33.9156	25.5658	-0.407734	-1.39427	0.278	0.447762	no
466	1810009J06Rik	1810009J06Rik	1810009J06Rik	chr6:40964771-40968427	q1	q2	NOTEST	0	0	0	0	1	1	no
467	1810010D01Rik	1810010D01Rik	1810010D01Rik	chr7:145205817-145208119	q1	q2	NOTEST	0	0	0	0	1	1	no
468	1810010H24Rik	1810010H24Rik	1810010H24Rik	chr11:107028222-107030442	q1	q2	OK	1.19022	0.54798	-1.11904	-1.70646	0.1219	0.247851	no
469	1810011H11Rik	1810011H11Rik	1810011H11Rik	chr14:32785962-32817968	q1	q2	NOTEST	0	0	0	0	1	1	no
470	1810011O10Rik	1810011O10Rik	1810011O10Rik	chr8:24437615-24438946	q1	q2	OK	1.89042	1.12484	-0.748992	-1.21959	0.23205	0.394683	no
471	1810012K16Rik	1810012K16Rik	1810012K16Rik	chr8:22398720-22399591	q1	q2	NOTEST	0.180088	0.113029	-0.672014	0	1	1	no
472	1810013A23Rik	1810013A23Rik	1810013A23Rik	chr17:28232753-28301469	q1	q2	NOTEST	0	0	0	0	1	1	no
473	1810013L24Rik	1810013L24Rik	1810013L24Rik	chr16:8830099-8858924	q1	q2	OK	24.9072	19.5049	-0.352726	-1.09523	0.22615	0.386912	no
474	1810014B01Rik	1810014B01Rik	1810014B01Rik	chr10:86685526-86689954	q1	q2	OK	2.79425	2.90381	0.0554858	0.110966	0.91385	0.952588	no
475	1810018F18Rik	1810018F18Rik	1810018F18Rik	chr19:58698916-58701323	q1	q2	NOTEST	0	0	0	0	1	1	no
476	1810019D21Rik	1810019D21Rik	1810019D21Rik	chr8:106131182-106138722	q1	q2	NOTEST	0	0.0452432	Inf	0	1	1	no
477	1810019J16Rik	1810019J16Rik	1810019J16Rik	chr4:133518962-133530790	q1	q2	NOTEST	0.0198479	0	#NAME?	0	1	1	no
478	1810020O05Rik	1810020O05Rik	1810020O05Rik	chr6:87675592-87690847	q1	q2	NOTEST	0.036104	0.0176361	-1.03362	0	1	1	no
479	1810021B22Rik	1810021B22Rik	1810021B22Rik	chr15:89071197-89075854	q1	q2	OK	0.743972	0.773692	0.0565099	0.0880431	0.9536	0.973521	no
480	1810022K09Rik	1810022K09Rik	1810022K09Rik	chr3:14578670-14611256	q1	q2	OK	375.582	335.28	-0.163762	-0.466264	0.5777	0.729369	no
481	1810024B03Rik	1810024B03Rik	1810024B03Rik	chr2:127186354-127208280	q1	q2	NOTEST	0.229271	0.185895	-0.302563	0	1	1	no
482	1810026B05Rik	1810026B05Rik	1810026B05Rik	chr7:73426651-73558395	q1	q2	OK	2.83232	2.16121	-0.390145	-0.326324	0.7062	0.824749	no
483	1810026J23Rik	1810026J23Rik	1810026J23Rik	chr9:21546893-21595970	q1	q2	OK	27.8398	15.9175	-0.806533	-1.49233	0.08565	0.192175	no
484	1810030O07Rik	1810030O07Rik	1810030O07Rik	chrX:12654883-12673546	q1	q2	OK	13.5342	19.5582	0.531161	1.62647	0.0821	0.186203	no
485	1810032O08Rik	1810032O08Rik	1810032O08Rik	chr11:116671659-116675798	q1	q2	OK	3.53609	1.80345	-0.971393	-1.65209	0.1193	0.244823	no
486	1810033B17Rik	1810033B17Rik	1810033B17Rik	chr8:3665761-3668905	q1	q2	NOTEST	0	0	0	0	1	1	no
487	1810034E14Rik	1810034E14Rik	1810034E14Rik	chr13:64192544-64274988	q1	q2	OK	0.933265	2.15831	1.20955	0.990347	0.26135	0.428996	no
488	1810035I16Rik	1810035I16Rik	1810035I16Rik	chr4:141838239-141846990	q1	q2	OK	0.253552	0.636548	1.32799	0.660303	0.2678	0.435669	no
489	1810037I17Rik	1810037I17Rik	1810037I17Rik	chr3:122924396-122926194	q1	q2	OK	7.37235	14.4328	0.969154	2.52419	0.0254	0.0756733	no
490	1810041L15Rik	1810041L15Rik	1810041L15Rik	chr15:84379202-84447097	q1	q2	OK	0.559388	0.0066874	-6.38626	-3.45228	0.0722	0.169026	no
491	1810043G02Rik	1810043G02Rik	1810043G02Rik	chr10:77978649-77985438	q1	q2	OK	5.91581	7.05965	0.255021	0.629214	0.5179	0.681035	no
492	1810043H04Rik	1810043H04Rik	1810043H04Rik	chr11:120098933-120100424	q1	q2	OK	15.952	17.5228	0.135493	0.422839	0.77905	0.873451	no
493	1810044D09Rik	1810044D09Rik	1810044D09Rik	chr6:91440986-91441755	q1	q2	OK	3.77736	2.89031	-0.386154	-0.887164	0.55095	0.709109	no
494	1810046K07Rik	1810046K07Rik	1810046K07Rik	chr9:51289685-51328917	q1	q2	NOTEST	0	0	0	0	1	1	no
495	1810053B23Rik	1810053B23Rik	1810053B23Rik	chr16:93343715-93359543	q1	q2	NOTEST	0.308224	0.0137406	-4.48746	0	1	1	no
496	1810055G02Rik	1810055G02Rik	1810055G02Rik	chr19:3708332-3717881	q1	q2	OK	22.582	27.7995	0.299884	0.957383	0.32295	0.494973	no
497	1810058I24Rik	1810058I24Rik	1810058I24Rik	chr6:35252698-35262059	q1	q2	OK	32.7684	27.5069	-0.252512	-0.667714	0.43845	0.60834	no
498	1810062G17Rik	1810062G17Rik	1810062G17Rik	chr3:36475936-36482299	q1	q2	NOTEST	0.0430489	0.117123	1.44398	0	1	1	no
499	1810062O18Rik	1810062O18Rik	1810062O18Rik	chr14:20499313-20618354	q1	q2	OK	0.667687	0.349217	-0.935048	-0.147817	0.55945	0.715154	no
500	1810064F22Rik	1810064F22Rik	1810064F22Rik	chr9:22055459-22389206	q1	q2	NOTEST	0.116059	0.169003	0.54219	0	1	1	no
501	1810065E05Rik	1810065E05Rik	1810065E05Rik	chr11:58421110-58426023	q1	q2	NOTEST	0	0.0971039	Inf	0	1	1	no
502	2010001E11Rik	2010001E11Rik	2010001E11Rik	chr10:39920381-39926923	q1	q2	NOTEST	0.175507	0.113228	-0.632304	0	1	1	no
503	2010001M06Rik	2010001M06Rik	2010001M06Rik	chr5:135009151-135013157	q1	q2	NOTEST	0.20564	0.0502258	-2.03362	0	1	1	no
504	2010002M12Rik	2010002M12Rik	2010002M12Rik	chr19:34617050-34640743	q1	q2	NOTEST	0.231086	0.134318	-0.782776	0	1	1	no
505	2010003K11Rik	2010003K11Rik	2010003K11Rik	chr19:4496787-4498583	q1	q2	NOTEST	0.0316051	0	#NAME?	0	1	1	no
506	2010003O02Rik	2010003O02Rik	2010003O02Rik	chr4:40259605-40270221	q1	q2	OK	4.45921	7.27334	0.705829	0.17263	0.8506	0.916698	no
507	2010005H15Rik	2010005H15Rik	2010005H15Rik	chr16:36221561-36257427	q1	q2	NOTEST	0	0.333994	Inf	0	1	1	no
508	2010009K17Rik	2010009K17Rik	2010009K17Rik	chr2:158028793-158091797	q1	q2	NOTEST	0.0831558	0.063762	-0.383119	0	1	1	no
509	2010010A06Rik	2010010A06Rik	2010010A06Rik	chr18:75288659-75297329	q1	q2	NOTEST	0	0.0832595	Inf	0	1	1	no
510	2010012O05Rik	2010012O05Rik	2010012O05Rik	chr19:46689905-46703382	q1	q2	OK	9.53823	10.9627	0.200814	0.558159	0.559	0.714793	no
511	2010015L04Rik	2010015L04Rik	2010015L04Rik	chr4:155400968-155443110	q1	q2	OK	0.432943	0.782127	0.853224	1.15171	0.18615	0.338159	no
512	2010016I18Rik	2010016I18Rik	2010016I18Rik	chr3:106481985-106547761	q1	q2	OK	0.0225311	0.581568	4.68996	0.674105	0.3042	0.475062	no
513	2010106C02Rik	2010106C02Rik	2010106C02Rik	chr17:86167784-86657919	q1	q2	NOTEST	0	0	0	0	1	1	no
514	2010106E10Rik	2010106E10Rik	2010106E10Rik	chrX:112495273-112558343	q1	q2	NOTEST	0.0288919	0	#NAME?	0	1	1	no
515	2010107E04Rik	2010107E04Rik	2010107E04Rik	chr12:111961375-111966977	q1	q2	OK	247.332	148.452	-0.736448	-4.5324	0.02445	0.0734764	no
516	2010107G12Rik	2010107G12Rik	2010107G12Rik	chr6:34945294-34977999	q1	q2	NOTEST	0.155762	0.0391044	-1.99394	0	1	1	no
517	2010107G23Rik	2010107G23Rik	2010107G23Rik	chr10:62107655-62111013	q1	q2	OK	1.13611	0.259932	-2.1279	-3.02754	0.00905	0.0335136	yes
518	2010109A12Rik	2010109A12Rik	2010109A12Rik	chr5:93206517-93213474	q1	q2	NOTEST	0	0.0864357	Inf	0	1	1	no
519	2010109I03Rik	2010109I03Rik	2010109I03Rik	chr15:74878335-74881704	q1	q2	NOTEST	0.108506	0.184173	0.763292	0	1	1	no
520	2010111I01Rik	2010111I01Rik	2010111I01Rik	chr13:63014933-63299656	q1	q2	OK	20.4902	17.536	-0.224612	-0.63158	0.475	0.642325	no
521	2010204K13Rik	2010204K13Rik	2010204K13Rik	chrX:7411816-7422988	q1	q2	OK	3.61768	1.49587	-1.27408	-1.62016	0.06805	0.161649	no
522	2010300C02Rik	2010300C02Rik	2010300C02Rik	chr1:37611675-37719811	q1	q2	NOTEST	0	0	0	0	1	1	no
523	2010308F09Rik	2010308F09Rik	2010308F09Rik	chrX:13234640-13247733	q1	q2	NOTEST	0	0	0	0	1	1	no
524	2010310C07Rik	2010310C07Rik	2010310C07Rik	chr6:42358486-42380558	q1	q2	NOTEST	0	0.0231937	Inf	0	1	1	no
525	2010315B03Rik	2010315B03Rik	2010315B03Rik	chr9:124291803-124312694	q1	q2	OK	3.91944	5.50682	0.490571	1.11095	0.1989	0.353437	no
526	2010320M18Rik	2010320M18Rik	2010320M18Rik	chr8:70776861-70777606	q1	q2	OK	3.93803	8.60773	1.12816	2.55351	0.03865	0.105086	no
527	2200002D01Rik	2200002D01Rik	2200002D01Rik	chr7:29238322-29248467	q1	q2	OK	72.923	20.8501	-1.80632	-2.54375	0.02055	0.0645158	no
528	2200002J24Rik	2200002J24Rik	2200002J24Rik	chr7:30698925-30700534	q1	q2	NOTEST	0	0	0	0	1	1	no
529	2210010C04Rik	2210010C04Rik	2210010C04Rik	chr6:41030267-41035509	q1	q2	NOTEST	0.125638	0.362516	1.52877	0	1	1	no
530	2210013O21Rik	2210013O21Rik	2210013O21Rik	chrX:153723553-153741296	q1	q2	OK	11.9501	15.2564	0.352392	0.983305	0.37925	0.553782	no
531	2210015D19Rik	2210015D19Rik	2210015D19Rik	chr11:5713416-5784710	q1	q2	OK	5.86021	3.7433	-0.64664	-0.784715	0.3637	0.538205	no
532	2210016F16Rik	2210016F16Rik	2210016F16Rik	chr13:58380045-58385225	q1	q2	OK	0.906801	2.07124	1.19164	2.15471	0.0257	0.0764069	no
533	2210016L21Rik	2210016L21Rik	2210016L21Rik	chr5:114942201-114948540	q1	q2	OK	16.6906	26.7019	0.677909	2.09533	0.0432	0.114701	no
534	2210018M11Rik	2210018M11Rik	2210018M11Rik	chr7:98590605-98656569	q1	q2	OK	9.57016	11.8886	0.312967	0.939423	0.30455	0.475376	no
535	2210019I11Rik	2210019I11Rik	2210019I11Rik	chr5:147228597-147275149	q1	q2	NOTEST	0	0	0	0	1	1	no
536	2210039B01Rik	2210039B01Rik	2210039B01Rik	chr12:73548482-73551986	q1	q2	OK	1.27575	0.884649	-0.528162	-0.869819	0.42455	0.595516	no
537	2210404J11Rik	2210404J11Rik	2210404J11Rik	chr17:15041611-15064232	q1	q2	OK	5.55188	4.15298	-0.41883	-0.831212	0.3252	0.497527	no
538	2210404O07Rik	2210404O07Rik	2210404O07Rik	chr10:81393063-81395079	q1	q2	NOTEST	0.0820352	0.165878	1.01581	0	1	1	no
539	2210404O09Rik	2210404O09Rik	2210404O09Rik	chr17:21879569-21909926	q1	q2	OK	0.694126	2.50894	1.85381	3.25049	0.0026	0.0125221	yes
540	2210407C18Rik	2210407C18Rik	2210407C18Rik	chr11:58608205-58613492	q1	q2	NOTEST	0	0	0	0	1	1	no
541	2210408F21Rik	2210408F21Rik	2210408F21Rik	chr6:31220350-31337394	q1	q2	OK	3.32456	1.91892	-0.792869	-1.07623	0.2053	0.361444	no
542	2210408I21Rik	2210408I21Rik	2210408I21Rik	chr13:77135535-77613679	q1	q2	OK	1.9416	1.26618	-0.616771	-0.995761	0.23295	0.39574	no
543	2210409D07Rik	2210409D07Rik	2210409D07Rik	chr18:57533825-57731065	q1	q2	OK	6.71007	0.234122	-4.841	-1.83893	0.2584	0.426151	no
544	2210409E12Rik	2210409E12Rik	2210409E12Rik	chr11:88972637-88973014	q1	q2	NOTEST	0	0	0	0	1	1	no
545	2210414B05Rik	2210414B05Rik	2210414B05Rik	chr4:3656505-3663108	q1	q2	NOTEST	0	0	0	0	1	1	no
546	2210416O15Rik	2210416O15Rik	2210416O15Rik	chr11:88098057-88194140	q1	q2	NOTEST	0.0938099	0.3812	2.02274	0	1	1	no
547	2210417A02Rik	2210417A02Rik	2210417A02Rik	chr5:148741839-148743139	q1	q2	NOTEST	0	0	0	0	1	1	no
548	2210417K05Rik	2210417K05Rik	2210417K05Rik	chr10:62268854-62379908	q1	q2	OK	0.172436	0.902053	2.38715	0.164005	0.28105	0.450858	no
549	2210420H20Rik	2210420H20Rik	2210420H20Rik	chr18:82754504-82759039	q1	q2	NOTEST	0	0	0	0	1	1	no
550	2300002M23Rik	2300002M23Rik	2300002M23Rik	chr17:35567484-35568945	q1	q2	NOTEST	0	0	0	0	1	1	no
551	2300003K06Rik	2300003K06Rik	2300003K06Rik	chr11:99837147-99838066	q1	q2	NOTEST	0	0	0	0	1	1	no
552	2300005B03Rik	2300005B03Rik	2300005B03Rik	chr15:74742838-74746687	q1	q2	NOTEST	0.117056	0.089756	-0.383119	0	1	1	no
553	2300009A05Rik	2300009A05Rik	2300009A05Rik	chr9:63394446-63399244	q1	q2	OK	2.54913	4.06198	0.672177	1.42278	0.28445	0.454715	no
554	2310001H17Rik	2310001H17Rik	2310001H17Rik	chr6:129232622-129238482	q1	q2	OK	2.66596	1.98926	-0.422423	-0.563089	0.50975	0.673501	no
555	2310001K24Rik	2310001K24Rik	2310001K24Rik	chr2:163468702-163473003	q1	q2	OK	0.477405	0.116602	-2.03362	-0.309456	0.54365	0.702607	no
556	2310002D06Rik	2310002D06Rik	2310002D06Rik	chr12:80507205-80517954	q1	q2	NOTEST	0	0	0	0	1	1	no
557	2310002F09Rik	2310002F09Rik	2310002F09Rik	chr7:43745465-43755936	q1	q2	OK	0.44035	0.0316328	-3.79916	-3.2136	0.08795	0.196097	no
558	2310002J15Rik	2310002J15Rik	2310002J15Rik	chr2:25238818-25239897	q1	q2	NOTEST	0	0.0257663	Inf	0	1	1	no
559	2310002L09Rik	2310002L09Rik	2310002L09Rik	chr4:73939370-73950846	q1	q2	OK	1.16907	0.385407	-1.60091	-1.6842	0.05745	0.141762	no
560	2310003H01Rik	2310003H01Rik	2310003H01Rik	chr11:120369561-120378746	q1	q2	OK	2.58158	2.38009	-0.117235	-0.255883	0.776	0.871254	no
561	2310005A03Rik	2310005A03Rik	2310005A03Rik	chr2:155097790-155100079	q1	q2	NOTEST	0	0	0	0	1	1	no
562	2310005E17Rik	2310005E17Rik	2310005E17Rik	chr13:98424109-98435065	q1	q2	NOTEST	0	0	0	0	1	1	no
563	2310005G13Rik	2310005G13Rik	2310005G13Rik	chr16:57036966-57071346	q1	q2	NOTEST	0	0	0	0	1	1	no
564	2310007B03Rik	2310007B03Rik	2310007B03Rik	chr1:93151354-93160948	q1	q2	NOTEST	0	0.0182497	Inf	0	1	1	no
565	2310007L24Rik	2310007L24Rik	2310007L24Rik	chr11:106374825-106377114	q1	q2	NOTEST	0.364185	0	#NAME?	0	1	1	no
566	2310008N11Rik	2310008N11Rik	2310008N11Rik	chr8:26814596-26824423	q1	q2	OK	0.929959	0.0648247	-3.84255	-2.66788	0.21915	0.378123	no
567	2310009A05Rik	2310009A05Rik	2310009A05Rik	chr9:73039717-73042775	q1	q2	OK	22.7204	20.1138	-0.1758	-0.585881	0.69175	0.814194	no
568	2310009B15Rik	2310009B15Rik	2310009B15Rik	chr1:138851978-138856854	q1	q2	OK	10.4491	8.69338	-0.265388	-0.696846	0.5974	0.744455	no
569	2310010J17Rik	2310010J17Rik	2310010J17Rik	chr7:90124835-90129936	q1	q2	OK	3.57421	9.84171	1.46129	1.96479	0.03115	0.0889692	no
570	2310011J03Rik	2310011J03Rik	2310011J03Rik	chr10:79697304-80369637	q1	q2	OK	6.42186	8.85242	0.463081	0.0484928	0.70195	0.821812	no
571	2310014F07Rik	2310014F07Rik	2310014F07Rik	chr9:50488798-50505639	q1	q2	OK	0.964628	0.603261	-0.67719	-0.662082	0.5411	0.700663	no
572	2310014L17Rik	2310014L17Rik	2310014L17Rik	chr7:12927415-12931072	q1	q2	OK	0.882493	0.577748	-0.611144	-0.994827	0.28205	0.451725	no
573	2310015A10Rik	2310015A10Rik	2310015A10Rik	chr12:80120545-80132844	q1	q2	OK	1.59361	2.63019	0.722864	1.62818	0.0746	0.172872	no
574	2310015B20Rik	2310015B20Rik	2310015B20Rik	chr10:70204666-70219711	q1	q2	OK	28.2697	4.27098	-2.72662	-7.73358	0.0006	0.00379061	yes
575	2310015D24Rik	2310015D24Rik	2310015D24Rik	chr16:13514130-13520419	q1	q2	NOTEST	0.0785299	0.0172043	-2.19047	0	1	1	no
576	2310016D03Rik	2310016D03Rik	2310016D03Rik	chr12:30410558-30467358	q1	q2	NOTEST	0	0	0	0	1	1	no
577	2310020H05Rik	2310020H05Rik	2310020H05Rik	chr13:99076527-99087921	q1	q2	OK	5.68442	0.454377	-3.64505	-5.88291	0.00255	0.0123371	yes
578	2310022A10Rik	2310022A10Rik	2310022A10Rik	chr7:27553289-27582098	q1	q2	OK	20.5906	10.9054	-0.916946	-2.43031	0.00625	0.0252508	yes
579	2310022B05Rik	2310022B05Rik	2310022B05Rik	chr8:124635755-124663369	q1	q2	OK	21.8437	21.0005	-0.0567923	-0.178505	0.846	0.914438	no
580	2310030A07Rik	2310030A07Rik	2310030A07Rik	chr1:150319416-150346771	q1	q2	NOTEST	0	0	0	0	1	1	no
581	2310030G06Rik	2310030G06Rik	2310030G06Rik	chr9:50739690-50746521	q1	q2	OK	1.34879	2.69335	0.997738	1.79387	0.09395	0.205498	no
582	2310033P09Rik	2310033P09Rik	2310033P09Rik	chr11:59208360-59210734	q1	q2	OK	9.42128	12.28	0.382312	1.03207	0.31595	0.487183	no
583	2310034C09Rik	2310034C09Rik	2310034C09Rik	chr16:88758846-88759789	q1	q2	NOTEST	0	0	0	0	1	1	no
584	2310034G01Rik	2310034G01Rik	2310034G01Rik	chr19:46348200-46348988	q1	q2	NOTEST	0.312693	0.181752	-0.782776	0	1	1	no
585	2310034O05Rik	2310034O05Rik	2310034O05Rik	chr5:100210691-100218049	q1	q2	NOTEST	0	0.117546	Inf	0	1	1	no
586	2310035C23Rik	2310035C23Rik	2310035C23Rik	chr1:105663860-105755131	q1	q2	OK	9.90073	10.6248	0.101831	0.29799	0.72415	0.835337	no
587	2310036O22Rik	2310036O22Rik	2310036O22Rik	chr8:85026832-85030286	q1	q2	OK	304.798	216.543	-0.493199	-1.83906	0.1015	0.217948	no
588	2310039H08Rik	2310039H08Rik	2310039H08Rik	chr17:46772634-46773407	q1	q2	OK	1.44421	1.3134	-0.136974	-0.236989	0.8422	0.912181	no
589	2310039L15Rik	2310039L15Rik	2310039L15Rik	chr10:95336275-95363216	q1	q2	OK	3.05742	2.96088	-0.0462868	-0.0949942	0.93985	0.96604	no
590	2310040G24Rik	2310040G24Rik	2310040G24Rik	chr6:86483375-86488227	q1	q2	OK	2.22455	0.297308	-2.90348	-2.62208	0.01345	0.0460469	yes
591	2310042D19Rik	2310042D19Rik	2310042D19Rik	chr4:156215926-156221307	q1	q2	NOTEST	0.351378	0.106775	-1.71845	0	1	1	no
592	2310042E22Rik	2310042E22Rik	2310042E22Rik	chr16:21152658-21153944	q1	q2	NOTEST	0	0	0	0	1	1	no
593	2310043L19Rik	2310043L19Rik	2310043L19Rik	chr1:177641541-177642943	q1	q2	OK	15.2793	3.77198	-2.01818	-4.75383	0.00075	0.00456679	yes
594	2310043O21Rik	2310043O21Rik	2310043O21Rik	chr15:38549343-38594934	q1	q2	NOTEST	0	0.055964	Inf	0	1	1	no
595	2310044G17Rik	2310044G17Rik	2310044G17Rik	chr12:86947042-86965365	q1	q2	OK	20.1214	11.4084	-0.818631	-2.39048	0.00495	0.0210775	yes
596	2310045N01Rik	2310045N01Rik	2310045N01Rik	chr8:70139712-70147260	q1	q2	OK	16.5241	15.422	-0.0995786	-0.296139	0.8216	0.901398	no
597	2310047M10Rik	2310047M10Rik	2310047M10Rik	chr11:69059774-69061576	q1	q2	OK	4.36158	3.63586	-0.262554	-0.582411	0.54425	0.703033	no
598	2310050B05Rik	2310050B05Rik	2310050B05Rik	chr10:81194690-81230779	q1	q2	OK	13.6083	1.369	-3.31329	-2.39535	0.29445	0.46537	no
599	2310050C09Rik	2310050C09Rik	2310050C09Rik	chr3:92868358-92870205	q1	q2	NOTEST	0	0	0	0	1	1	no
600	2310057J18Rik	2310057J18Rik	2310057J18Rik	chr10:28972287-28986306	q1	q2	NOTEST	0	0	0	0	1	1	no
601	2310057M21Rik	2310057M21Rik	2310057M21Rik	chr7:131342717-131362698	q1	q2	OK	18.201	3.56223	-2.35316	-6.02604	5e-05	0.000427659	yes
602	2310057N15Rik	2310057N15Rik	2310057N15Rik	chr16:88773180-88774206	q1	q2	NOTEST	0	0	0	0	1	1	no
603	2310061I04Rik	2310061I04Rik	2310061I04Rik	chr17:35892676-35897378	q1	q2	OK	6.78634	5.56897	-0.285224	-0.671598	0.5157	0.67905	no
604	2310061J03Rik	2310061J03Rik	2310061J03Rik	chr16:55973267-56008912	q1	q2	OK	2.20434	2.66716	0.274959	0.200816	0.8452	0.914168	no
605	2310061N02Rik	2310061N02Rik	2310061N02Rik	chr16:88707170-88707962	q1	q2	NOTEST	0	0	0	0	1	1	no
606	2310065F04Rik	2310065F04Rik	2310065F04Rik	chr11:67112460-67120080	q1	q2	OK	3.99774	0.0952189	-5.39179	-6.87357	0.00335	0.0153701	yes
607	2310067B10Rik	2310067B10Rik	2310067B10Rik	chr11:115765432-115799033	q1	q2	OK	7.08819	4.91181	-0.529163	-1.48742	0.1019	0.21866	no
608	2310068J16Rik	2310068J16Rik	2310068J16Rik	chr15:99970073-100016358	q1	q2	NOTEST	0.265524	0.26397	-0.00847008	0	1	1	no
609	2310069B03Rik	2310069B03Rik	2310069B03Rik	chr6:82877865-82881853	q1	q2	NOTEST	0.0187067	0.0274137	0.55134	0	1	1	no
610	2310069G16Rik	2310069G16Rik	2310069G16Rik	chr15:44671855-44805829	q1	q2	NOTEST	0	0	0	0	1	1	no
611	2310079G19Rik	2310079G19Rik	2310079G19Rik	chr16:88626787-88627666	q1	q2	NOTEST	0	0	0	0	1	1	no
612	2310081J21Rik	2310081J21Rik	2310081J21Rik	chr13:50679169-50680224	q1	q2	NOTEST	0	0	0	0	1	1	no
613	2410002F23Rik	2410002F23Rik	2410002F23Rik	chr7:44246721-44252319	q1	q2	OK	10.0654	6.9417	-0.536046	-1.34159	0.13915	0.273656	no
614	2410003L11Rik	2410003L11Rik	2410003L11Rik	chr11:97598510-97622893	q1	q2	NOTEST	0	0	0	0	1	1	no
615	2410004B18Rik	2410004B18Rik	2410004B18Rik	chr3:145938031-145944275	q1	q2	OK	14.9612	11.1152	-0.428697	-1.18388	0.2699	0.438249	no
616	2410004I01Rik	2410004I01Rik	2410004I01Rik	chr11:102958299-102964154	q1	q2	NOTEST	0	0	0	0	1	1	no
617	2410004N09Rik	2410004N09Rik	2410004N09Rik	chr18:33794891-33795989	q1	q2	OK	9.56891	11.6642	0.285663	0.435458	0.60905	0.75384	no
618	2410004P03Rik	2410004P03Rik	2410004P03Rik	chr12:17004957-17011727	q1	q2	NOTEST	0	0.0150133	Inf	0	1	1	no
619	2410006H16Rik	2410006H16Rik	2410006H16Rik	chr11:62602876-62604806	q1	q2	OK	236.253	202.942	-0.219261	-1.13571	0.4607	0.629041	no
620	2410007B07Rik	2410007B07Rik	2410007B07Rik	chr3:75647440-75655731	q1	q2	NOTEST	0.0368025	0.164303	2.15848	0	1	1	no
621	2410012E07Rik	2410012E07Rik	2410012E07Rik	chr14:70852932-70873954	q1	q2	OK	0.052794	0.992256	4.23227	3.50326	0.19775	0.352208	no
622	2410012M07Rik	2410012M07Rik	2410012M07Rik	chr9:98864766-98866580	q1	q2	NOTEST	0	0	0	0	1	1	no
623	2410015M20Rik	2410015M20Rik	2410015M20Rik	chr17:56607451-56609771	q1	q2	OK	60.8708	36.3227	-0.744879	-2.6989	0.02525	0.0753493	no
624	2410016O06Rik	2410016O06Rik	2410016O06Rik	chr12:83950607-83952953	q1	q2	OK	2.33029	1.87313	-0.315064	-0.618254	0.51585	0.679178	no
625	2410017I17Rik	2410017I17Rik	2410017I17Rik	chr17:36145017-36162374	q1	q2	NOTEST	0	0	0	0	1	1	no
626	2410018L13Rik	2410018L13Rik	2410018L13Rik	chr12:22953996-23010243	q1	q2	OK	0.303599	0.434124	0.515942	0.686618	0.5008	0.66469	no
627	2410018M08Rik	2410018M08Rik	2410018M08Rik	chr5:129895722-129903622	q1	q2	OK	0.838419	0.752801	-0.155403	-0.250054	0.79175	0.881968	no
628	2410021H03Rik	2410021H03Rik	2410021H03Rik	chr17:69156809-69289987	q1	q2	NOTEST	0.109087	0.121754	0.158482	0	1	1	no
629	2410057H14Rik	2410057H14Rik	2410057H14Rik	chr3:102720230-102772310	q1	q2	NOTEST	0	0	0	0	1	1	no
630	2410066E13Rik	2410066E13Rik	2410066E13Rik	chr6:54681771-54700406	q1	q2	OK	5.94166	22.1994	1.90158	5.17627	5e-05	0.000427659	yes
631	2410076I21Rik	2410076I21Rik	2410076I21Rik	chr9:58582239-58741559	q1	q2	OK	1.21025	3.10046	1.35718	0.246841	0.7833	0.876714	no
632	2410088K16Rik	2410088K16Rik	2410088K16Rik	chr1:88754889-88755733	q1	q2	NOTEST	0	0.0857964	Inf	0	1	1	no
633	2410089E03Rik	2410089E03Rik	2410089E03Rik	chr15:8169105-8271158	q1	q2	OK	4.61952	7.90621	0.775243	2.31506	0.0094	0.0344802	yes
634	2410114N07Rik	2410114N07Rik	2410114N07Rik	chr4:34909788-34911481	q1	q2	NOTEST	0.162975	0.252945	0.634173	0	1	1	no
635	2410124H12Rik	2410124H12Rik	2410124H12Rik	chr16:92478741-92497365	q1	q2	NOTEST	0	0	0	0	1	1	no
636	2410127L17Rik	2410127L17Rik	2410127L17Rik	chr19:18670779-18704792	q1	q2	OK	26.9092	17.0676	-0.65684	-2.06114	0.03575	0.0989256	no
637	2410131K14Rik	2410131K14Rik	2410131K14Rik	chr5:118245226-118263114	q1	q2	OK	4.83815	3.73173	-0.374613	-0.901301	0.32885	0.50209	no
638	2410133F24Rik	2410133F24Rik	2410133F24Rik	chr9:57129981-57142210	q1	q2	OK	1.69086	2.23115	0.400028	0.277626	0.8242	0.902831	no
639	2410137F16Rik	2410137F16Rik	2410137F16Rik	chr5:116438721-116591817	q1	q2	OK	5.67418	0.120531	-5.55693	-6.44128	0.0311	0.0888661	no
640	2410137M14Rik	2410137M14Rik	2410137M14Rik	chr17:36977700-36981237	q1	q2	NOTEST	0	0	0	0	1	1	no
641	2410141K09Rik	2410141K09Rik	2410141K09Rik	chr13:66418113-66441118	q1	q2	NOTEST	0	0	0	0	1	1	no
642	2500004C02Rik	2500004C02Rik	2500004C02Rik	chr2:153341156-153345810	q1	q2	OK	1.36548	2.17265	0.670045	1.21327	0.21435	0.372353	no
643	2510002D24Rik	2510002D24Rik	2510002D24Rik	chr16:18836579-18840113	q1	q2	OK	6.03977	8.55818	0.50281	1.22064	0.22975	0.391656	no
644	2510003D18Rik	2510003D18Rik	2510003D18Rik	chr3:153844246-153853615	q1	q2	NOTEST	0	0	0	0	1	1	no
645	2510003E04Rik	2510003E04Rik	2510003E04Rik	chr10:62558469-62578457	q1	q2	OK	36.864	60.9733	0.725967	2.31439	0.0168	0.0545787	no
646	2510009E07Rik	2510009E07Rik	2510009E07Rik	chr16:21649044-21694665	q1	q2	OK	3.70632	1.74624	-1.08573	-2.58384	0.00475	0.0204025	yes
647	2510039O18Rik	2510039O18Rik	2510039O18Rik	chr4:147940894-147947314	q1	q2	OK	11.3216	15.3027	0.4347	1.29968	0.1619	0.306064	no
648	2510049J12Rik	2510049J12Rik	2510049J12Rik	chr6:115583546-115592576	q1	q2	NOTEST	0.0912426	0.0745545	-0.291413	0	1	1	no
649	2600006L11Rik	2600006L11Rik	2600006L11Rik	chr9:64080760-64088045	q1	q2	NOTEST	0	0.129911	Inf	0	1	1	no
650	2610001J05Rik	2610001J05Rik	2610001J05Rik	chr6:13869073-13871483	q1	q2	OK	16.3885	65.7596	2.00451	6.21938	5e-05	0.000427659	yes
651	2610002J02Rik	2610002J02Rik	2610002J02Rik	chr4:155249965-155256687	q1	q2	OK	3.959	6.81532	0.783645	1.42158	0.0978	0.211817	no
652	2610002M06Rik	2610002M06Rik	2610002M06Rik	chrX:107782751-107872911	q1	q2	OK	0.820698	7.06315	3.10539	6.70234	5e-05	0.000427659	yes
653	2610005L07Rik	2610005L07Rik	2610005L07Rik	chr8:20385781-20424814	q1	q2	OK	9.55874	8.66669	-0.141339	-0.412664	0.64805	0.782199	no
654	2610008E11Rik	2610008E11Rik	2610008E11Rik	chr10:79064373-79097600	q1	q2	OK	10.405	16.0132	0.621987	1.88316	0.0391	0.105994	no
655	2610015P09Rik	2610015P09Rik	2610015P09Rik	chr16:43889901-43964314	q1	q2	OK	6.37218	4.11596	-0.630558	-1.65638	0.0721	0.168978	no
656	2610016A17Rik	2610016A17Rik	2610016A17Rik	chr19:25671133-25672239	q1	q2	NOTEST	0	0.227926	Inf	0	1	1	no
657	2610017I09Rik	2610017I09Rik	2610017I09Rik	chr1:42648199-42694825	q1	q2	NOTEST	0	0	0	0	1	1	no
658	2610018G03Rik	2610018G03Rik	2610018G03Rik	chrX:50841435-50891850	q1	q2	NOTEST	0	0	0	0	1	1	no
659	2610019E17Rik	2610019E17Rik	2610019E17Rik	chr17:24528250-24528744	q1	q2	OK	2.23302	3.93726	0.818198	2.54123	0.3501	0.524391	no
660	2610020C07Rik	2610020C07Rik	2610020C07Rik	chr16:11203382-11254325	q1	q2	OK	4.14752	2.70558	-0.61631	-0.301421	0.77155	0.868775	no
661	2610020H08Rik	2610020H08Rik	2610020H08Rik	chr7:119794129-119848941	q1	q2	OK	0.577637	1.06576	0.883651	1.25854	0.1502	0.289772	no
662	2610027K06Rik	2610027K06Rik	2610027K06Rik	chr11:85353163-85832388	q1	q2	NOTEST	0.0143834	0	#NAME?	0	1	1	no
663	2610028E06Rik	2610028E06Rik	2610028E06Rik	chr4:125887850-125922310	q1	q2	NOTEST	0	0	0	0	1	1	no
664	2610028H24Rik	2610028H24Rik	2610028H24Rik	chr10:76449080-76515857	q1	q2	OK	0.683294	0.645478	-0.0821378	-0.0281115	0.975	0.985922	no
665	2610034B18Rik	2610034B18Rik	2610034B18Rik	chr7:79925358-79935264	q1	q2	OK	3.96589	12.2101	1.62236	4.14207	5e-05	0.000427659	yes
666	2610034M16Rik	2610034M16Rik	2610034M16Rik	chr17:58878807-58991375	q1	q2	NOTEST	0	0	0	0	1	1	no
667	2610035D17Rik	2610035D17Rik	2610035D17Rik	chr11:113043905-113201838	q1	q2	NOTEST	0.0555399	0.169195	1.60709	0	1	1	no
668	2610035F20Rik	2610035F20Rik	2610035F20Rik	chr14:122470376-122475199	q1	q2	NOTEST	0.0322071	0	#NAME?	0	1	1	no
669	2610037D02Rik	2610037D02Rik	2610037D02Rik	chr15:96182799-96203470	q1	q2	NOTEST	0.115456	0.164147	0.507648	0	1	1	no
670	2610044O15Rik8	2610044O15Rik8	2610044O15Rik8	chr8:129216353-129234046	q1	q2	OK	3.71736	5.13838	0.467036	1.05364	0.2758	0.445566	no
671	2610100L16Rik	2610100L16Rik	2610100L16Rik	chr3:17789920-17800071	q1	q2	NOTEST	0	0	0	0	1	1	no
672	2610203C20Rik	2610203C20Rik	2610203C20Rik	chr9:41581338-41592487	q1	q2	OK	2.26923	10.1545	2.16184	4.69136	0.0001	0.000803708	yes
673	2610203C22Rik	2610203C22Rik	2610203C22Rik	chr1:9548045-9631092	q1	q2	NOTEST	0.058474	0.291609	2.31817	0	1	1	no
674	2610204G22Rik	2610204G22Rik	2610204G22Rik	chr4:155761191-155763560	q1	q2	OK	0.594763	1.01428	0.770071	0.873744	0.32025	0.492015	no
675	2610206C17Rik	2610206C17Rik	2610206C17Rik	chr7:84689639-84776549	q1	q2	NOTEST	0.261511	0.0561004	-2.22079	0	1	1	no
676	2610301B20Rik	2610301B20Rik	2610301B20Rik	chr4:10874497-10899423	q1	q2	OK	6.72643	9.86998	0.553207	1.4814	0.1241	0.251166	no
677	2610305D13Rik	2610305D13Rik	2610305D13Rik	chr4:147611935-147642508	q1	q2	NOTEST	0.025826	0.0666713	1.36824	0	1	1	no
678	2610306M01Rik	2610306M01Rik	2610306M01Rik	chr6:86848406-86849440	q1	q2	OK	3.85029	4.05875	0.0760675	0.157474	0.8827	0.934439	no
679	2610307P16Rik	2610307P16Rik	2610307P16Rik	chr13:28460033-28885422	q1	q2	NOTEST	0.270206	0.198663	-0.443739	0	1	1	no
680	2610316D01Rik	2610316D01Rik	2610316D01Rik	chr3:45280438-45378260	q1	q2	OK	1.10212	6.66853	2.59708	4.96489	0.00115	0.00650091	yes
681	2610318N02Rik	2610318N02Rik	2610318N02Rik	chr16:17113397-17125106	q1	q2	NOTEST	0.0286589	0.215846	2.91295	0	1	1	no
682	2610507B11Rik	2610507B11Rik	2610507B11Rik	chr11:78261753-78290625	q1	q2	OK	59.9513	50.8486	-0.237584	-0.632419	0.4714	0.638673	no
683	2610507I01Rik	2610507I01Rik	2610507I01Rik	chr11:59197792-59202431	q1	q2	OK	0.518347	0.461339	-0.168089	-0.253901	0.77925	0.873599	no
684	2610524H06Rik	2610524H06Rik	2610524H06Rik	chr5:114821936-114823468	q1	q2	OK	1.06791	0.971211	-0.136939	-0.224573	0.8433	0.912754	no
685	2610528A11Rik	2610528A11Rik	2610528A11Rik	chr14:37102139-37110101	q1	q2	NOTEST	0.220546	0.123077	-0.841518	0	1	1	no
686	2610528J11Rik	2610528J11Rik	2610528J11Rik	chr4:118527274-118530217	q1	q2	NOTEST	0	0	0	0	1	1	no
687	2700029M09Rik	2700029M09Rik	2700029M09Rik	chr8:60890450-60907572	q1	q2	OK	16.3837	20.5697	0.328262	0.982345	0.34405	0.518488	no
688	2700038G22Rik	2700038G22Rik	2700038G22Rik	chr5:23787743-24161231	q1	q2	OK	1.51159	0.654245	-1.20816	-0.280021	0.7741	0.87017	no
689	2700046A07Rik	2700046A07Rik	2700046A07Rik	chr18:62751673-62756347	q1	q2	NOTEST	0	0	0	0	1	1	no
690	2700046G09Rik	2700046G09Rik	2700046G09Rik	chr19:32389215-32391184	q1	q2	OK	0.487143	0.794711	0.706087	1.06283	0.28985	0.460583	no
691	2700049A03Rik	2700049A03Rik	2700049A03Rik	chr12:71136847-71243303	q1	q2	OK	3.04694	3.27344	0.103449	0.25566	0.76915	0.866989	no
692	2700050L05Rik	2700050L05Rik	2700050L05Rik	chr7:133637674-133673017	q1	q2	OK	5.32364	4.20983	-0.33865	-0.929692	0.2984	0.469329	no
693	2700054A10Rik	2700054A10Rik	2700054A10Rik	chr17:13487020-13554094	q1	q2	NOTEST	0.258744	0.255674	-0.0172202	0	1	1	no
694	2700060E02Rik	2700060E02Rik	2700060E02Rik	chr14:19751256-19823823	q1	q2	OK	140.853	99.565	-0.500479	-0.779885	0.31345	0.48479	no
695	2700062C07Rik	2700062C07Rik	2700062C07Rik	chr18:24470870-24477767	q1	q2	OK	7.02078	11.804	0.749571	1.90736	0.08045	0.183176	no
696	2700069I18Rik	2700069I18Rik	2700069I18Rik	chr3:5177827-5415855	q1	q2	OK	0.265117	0.621313	1.22869	0.218968	0.6214	0.762118	no
697	2700070H01Rik	2700070H01Rik	2700070H01Rik	chr14:63055072-63058149	q1	q2	OK	0.217117	0.470863	1.11684	1.4662	0.1503	0.289921	no
698	2700081L22Rik	2700081L22Rik	2700081L22Rik	chr4:52430283-52438964	q1	q2	NOTEST	0.0721213	0.10569	0.55134	0	1	1	no
699	2700081O15Rik	2700081O15Rik	2700081O15Rik	chr19:7417624-7483291	q1	q2	OK	3.72738	7.59568	1.02702	1.30275	0.14755	0.28578	no
700	2700086A05Rik	2700086A05Rik	2700086A05Rik	chr6:52169061-52213597	q1	q2	NOTEST	0.144701	0.454235	1.65036	0	1	1	no
701	2700089E24Rik	2700089E24Rik	2700089E24Rik	chr6:133105238-133110899	q1	q2	OK	59.4117	70.9995	0.257061	0.711597	0.39685	0.570876	no
702	2700089I24Rik	2700089I24Rik	2700089I24Rik	chr19:59493135-59559391	q1	q2	NOTEST	0.0187528	0	#NAME?	0	1	1	no
703	2700094K13Rik	2700094K13Rik	2700094K13Rik	chr2:84669220-84670708	q1	q2	OK	2.83869	10.8466	1.93395	3.08046	0.00145	0.00786308	yes
704	2700097O09Rik	2700097O09Rik	2700097O09Rik	chr12:55045660-55080110	q1	q2	OK	3.48227	2.52082	-0.466134	-0.748409	0.38585	0.560094	no
705	2700099C18Rik	2700099C18Rik	2700099C18Rik	chr17:94750099-94834799	q1	q2	OK	0.454689	1.01657	1.16076	0.931277	0.3988	0.572908	no
706	2810001G20Rik	2810001G20Rik	2810001G20Rik	chr11:64079483-64083259	q1	q2	OK	2.00866	2.37582	0.242192	0.446697	0.68265	0.807273	no
707	2810002D19Rik	2810002D19Rik	2810002D19Rik	chr2:94406706-94411680	q1	q2	OK	2.95308	4.5975	0.638629	1.34332	0.184	0.336019	no
708	2810004N23Rik	2810004N23Rik	2810004N23Rik	chr8:124839354-124863029	q1	q2	OK	67.2791	31.0116	-1.11735	-3.75518	0.0006	0.00379061	yes
709	2810006K23Rik	2810006K23Rik	2810006K23Rik	chr5:124328088-124341844	q1	q2	OK	8.95674	5.92073	-0.5972	-1.31638	0.12995	0.260124	no
710	2810007J24Rik	2810007J24Rik	2810007J24Rik	chr7:14410685-14446587	q1	q2	NOTEST	0	0	0	0	1	1	no
711	2810008D09Rik	2810008D09Rik	2810008D09Rik	chr11:117076782-117078955	q1	q2	OK	7.53192	8.72685	0.212443	0.532384	0.68015	0.805478	no
712	2810011L19Rik	2810011L19Rik	2810011L19Rik	chr12:105336593-105383932	q1	q2	NOTEST	0	0	0	0	1	1	no
713	2810013P06Rik	2810013P06Rik	2810013P06Rik	chr8:123042574-123044602	q1	q2	OK	2.53632	4.53859	0.839506	1.81066	0.0642	0.15402	no
714	2810021J22Rik	2810021J22Rik	2810021J22Rik	chr11:58867239-58884338	q1	q2	OK	0.824525	1.0239	0.31244	0.577741	0.52835	0.689319	no
715	2810025M15Rik	2810025M15Rik	2810025M15Rik	chr1:157135182-157420236	q1	q2	OK	10.0837	13.4917	0.42004	0.399115	0.633	0.771094	no
716	2810029C07Rik	2810029C07Rik	2810029C07Rik	chr12:111572316-111574402	q1	q2	OK	0.434798	0.717965	0.723567	1.06867	0.2799	0.449916	no
717	2810032G03Rik	2810032G03Rik	2810032G03Rik	chr12:5376501-5416132	q1	q2	NOTEST	0	0	0	0	1	1	no
718	2810047C21Rik1	2810047C21Rik1	2810047C21Rik1	chr7:8086046-8093037	q1	q2	OK	2.24042	2.05491	-0.12469	-0.23346	0.8124	0.895608	no
719	2810049E08Rik	2810049E08Rik	2810049E08Rik	chr13:83891207-83928710	q1	q2	NOTEST	0	0.016556	Inf	0	1	1	no
720	2810055G20Rik	2810055G20Rik	2810055G20Rik	chr16:77329327-77558428	q1	q2	NOTEST	0.268522	0.118847	-1.17593	0	1	1	no
721	2810403A07Rik	2810403A07Rik	2810403A07Rik	chr3:88685793-88712933	q1	q2	OK	21.4522	21.3896	-0.00421627	-0.0133044	0.98735	0.992885	no
722	2810403D21Rik	2810403D21Rik	2810403D21Rik	chrX:108834477-108886896	q1	q2	OK	0.531958	0.694293	0.384232	0.570508	0.6078	0.752876	no
723	2810404M03Rik	2810404M03Rik	2810404M03Rik	chr8:41827266-42046202	q1	q2	NOTEST	0.058474	0.173372	1.56801	0	1	1	no
724	2810405F15Rik	2810405F15Rik	2810405F15Rik	chr2:116074547-116076096	q1	q2	NOTEST	0.158402	0.271456	0.777128	0	1	1	no
725	2810408A11Rik	2810408A11Rik	2810408A11Rik	chr11:69897357-69900986	q1	q2	OK	0.476207	0.456291	-0.0616348	-0.0886533	0.92695	0.960372	no
726	2810408I11Rik	2810408I11Rik	2810408I11Rik	chr1:64679868-64690659	q1	q2	OK	0.239177	1.94777	3.02567	3.97313	0.02295	0.0699551	no
727	2810408M09Rik	2810408M09Rik	2810408M09Rik	chr2:165490111-165493314	q1	q2	OK	2.83507	2.33474	-0.280126	-0.556585	0.573	0.725728	no
728	2810410L24Rik	2810410L24Rik	2810410L24Rik	chr11:120186649-120189856	q1	q2	OK	0.303751	0.467554	0.622244	0.851227	0.39785	0.571865	no
729	2810417H13Rik	2810417H13Rik	2810417H13Rik	chr9:65828925-65908794	q1	q2	OK	0.167307	0.633921	1.92181	0.567738	0.55035	0.708751	no
730	2810428I15Rik	2810428I15Rik	2810428I15Rik	chr8:70504295-70506739	q1	q2	OK	38.9678	28.6449	-0.444006	-1.54575	0.21305	0.370952	no
731	2810429I04Rik	2810429I04Rik	2810429I04Rik	chr13:3478302-3492398	q1	q2	NOTEST	0	0.0612518	Inf	0	1	1	no
732	2810433D01Rik	2810433D01Rik	2810433D01Rik	chr11:102619506-102624416	q1	q2	OK	0.242409	0.917	1.91948	2.54109	0.02785	0.0815475	no
733	2810442I21Rik	2810442I21Rik	2810442I21Rik	chr11:16936722-16951093	q1	q2	NOTEST	0	0.0209828	Inf	0	1	1	no
734	2810442N19Rik	2810442N19Rik	2810442N19Rik	chr1:161987301-162478034	q1	q2	NOTEST	0.127702	0.0950195	-0.426481	0	1	1	no
735	2810454H06Rik	2810454H06Rik	2810454H06Rik	chr6:134897960-134900785	q1	q2	NOTEST	0.267084	0.336978	0.33536	0	1	1	no
736	2810459M11Rik	2810459M11Rik	2810459M11Rik	chr1:86045862-86055456	q1	q2	NOTEST	0.00973796	0	#NAME?	0	1	1	no
737	2810468N07Rik	2810468N07Rik	2810468N07Rik	chr17:25570810-25575043	q1	q2	OK	0.584792	0.187215	-1.64323	-2.08294	0.06515	0.156065	no
738	2810471M01Rik	2810471M01Rik	2810471M01Rik	chr11:28681563-28693276	q1	q2	NOTEST	0.0218491	0.0213458	-0.0336225	0	1	1	no
739	2810474O19Rik	2810474O19Rik	2810474O19Rik	chr6:149309413-149335663	q1	q2	OK	40.6556	54.9828	0.435526	1.17749	0.18745	0.340182	no
740	2900002K06Rik	2900002K06Rik	2900002K06Rik	chrX:8138974-8147963	q1	q2	OK	0.478545	0.430962	-0.151096	-0.0146055	0.5053	0.669076	no
741	2900005J15Rik	2900005J15Rik	2900005J15Rik	chr5:25100974-25103007	q1	q2	NOTEST	0.0998444	0.0742917	-0.426481	0	1	1	no
742	2900008C10Rik	2900008C10Rik	2900008C10Rik	chrX:12036737-12160355	q1	q2	NOTEST	0.0789855	0.0936135	0.245128	0	1	1	no
743	2900009J06Rik	2900009J06Rik	2900009J06Rik	chr1:127729412-127774054	q1	q2	OK	0.702337	0.62032	-0.179151	-0.130337	0.88965	0.938023	no
744	2900011O08Rik	2900011O08Rik	2900011O08Rik	chr16:13981701-14101494	q1	q2	NOTEST	0.0282993	0	#NAME?	0	1	1	no
745	2900026A02Rik	2900026A02Rik	2900026A02Rik	chr5:113086322-113163313	q1	q2	OK	9.70236	4.026	-1.26899	-3.60954	0.00015	0.0011506	yes
746	2900041M22Rik	2900041M22Rik	2900041M22Rik	chr11:117611246-117613417	q1	q2	NOTEST	0.293678	0.0874974	-1.74692	0	1	1	no
747	2900052N01Rik	2900052N01Rik	2900052N01Rik	chr9:46913602-46927366	q1	q2	NOTEST	0	0	0	0	1	1	no
748	2900055J20Rik	2900055J20Rik	2900055J20Rik	chr18:40256961-40257687	q1	q2	NOTEST	0	0	0	0	1	1	no
749	2900056M20Rik	2900056M20Rik	2900056M20Rik	chrX:152294827-152327493	q1	q2	OK	0.660984	2.38282	1.84998	3.33127	0.00085	0.00506947	yes
750	2900057B20Rik	2900057B20Rik	2900057B20Rik	chr18:75820177-76148564	q1	q2	NOTEST	0.299858	0.0757906	-1.98419	0	1	1	no
751	2900060B14Rik	2900060B14Rik	2900060B14Rik	chr1:118389057-118609462	q1	q2	NOTEST	0.154886	0.0378295	-2.03362	0	1	1	no
752	2900076A07Rik	2900076A07Rik	2900076A07Rik	chr7:81523549-81531498	q1	q2	OK	2.1539	2.34148	0.120469	0.171567	0.841	0.911576	no
753	2900079G21Rik	2900079G21Rik	2900079G21Rik	chr9:112065090-112348925	q1	q2	OK	2.40004	0.0509995	-5.55643	-1.10328	0.17155	0.318885	no
754	2900092C05Rik	2900092C05Rik	2900092C05Rik	chr7:12512550-12556321	q1	q2	NOTEST	0	0	0	0	1	1	no
755	2900092D14Rik	2900092D14Rik	2900092D14Rik	chr1:42700335-42703176	q1	q2	NOTEST	0.0115419	0.011276	-0.0336225	0	1	1	no
756	2900093L17Rik	2900093L17Rik	2900093L17Rik	chr4:45184905-45285936	q1	q2	NOTEST	0.144222	0	#NAME?	0	1	1	no
757	2900097C17Rik	2900097C17Rik	2900097C17Rik	chr2:156388062-156392979	q1	q2	OK	122.597	100.602	-0.285252	-0.731777	0.4165	0.588225	no
758	3000002C10Rik	3000002C10Rik	3000002C10Rik	chr9:109830153-109831431	q1	q2	OK	1.67198	1.41308	-0.242717	-0.419601	0.6831	0.807581	no
759	3010001F23Rik	3010001F23Rik	3010001F23Rik	chrX:152368571-152416702	q1	q2	OK	0.134869	0.40836	1.59828	1.2248	0.13455	0.266908	no
760	3010026O09Rik	3010026O09Rik	3010026O09Rik	chr11:50174850-50200115	q1	q2	OK	4.22718	5.63293	0.414192	0.906732	0.3919	0.566112	no
761	3010033K07Rik	3010033K07Rik	3010033K07Rik	chr8:108470104-108667190	q1	q2	NOTEST	0	0	0	0	1	1	no
762	3100003L05Rik	3100003L05Rik	3100003L05Rik	chr7:124625669-124708935	q1	q2	NOTEST	0	0	0	0	1	1	no
763	3110001D03Rik	3110001D03Rik	3110001D03Rik	chr4:75277353-75278286	q1	q2	OK	45.9468	34.1452	-0.428281	-1.52843	0.2075	0.364264	no
764	3110001I22Rik	3110001I22Rik	3110001I22Rik	chr16:13671857-13703612	q1	q2	OK	1.32642	1.24829	-0.0875849	-0.0369074	0.9663	0.980611	no
765	3110002H16Rik	3110002H16Rik	3110002H16Rik	chr18:12168729-12236386	q1	q2	OK	10.7514	14.6889	0.450201	0.775434	0.4183	0.589931	no
766	3110007F17Rik	3110007F17Rik	3110007F17Rik	chrX:123103558-123143293	q1	q2	OK	0.425078	1.78788	2.07245	3.12831	0.0172	0.0556238	no
767	3110009E18Rik	3110009E18Rik	3110009E18Rik	chr1:120121186-120188189	q1	q2	OK	3.0509	4.44405	0.542639	0.729477	0.3946	0.568735	no
768	3110009F21Rik	3110009F21Rik	3110009F21Rik	chr12:110151653-110158073	q1	q2	NOTEST	0	0	0	0	1	1	no
769	3110015C05Rik	3110015C05Rik	3110015C05Rik	chr13:111211468-111229431	q1	q2	NOTEST	0	0.0202551	Inf	0	1	1	no
770	3110021A11Rik	3110021A11Rik	3110021A11Rik	chr6:119848192-119849016	q1	q2	NOTEST	0.0981789	0.133558	0.443981	0	1	1	no
771	3110021N24Rik	3110021N24Rik	3110021N24Rik	chr4:108639258-108781904	q1	q2	OK	2.63096	2.2593	-0.219715	-0.209115	0.80805	0.892616	no
772	3110035E14Rik	3110035E14Rik	3110035E14Rik	chr1:9548045-9631092	q1	q2	NOTEST	0.0102031	0.0177916	0.802187	0	1	1	no
773	3110039I08Rik	3110039I08Rik	3110039I08Rik	chr9:41376560-41432079	q1	q2	NOTEST	0	0.0445366	Inf	0	1	1	no
774	3110039M20Rik	3110039M20Rik	3110039M20Rik	chr12:49389651-49407346	q1	q2	NOTEST	0	0.326595	Inf	0	1	1	no
775	3110040N11Rik	3110040N11Rik	3110040N11Rik	chr7:81782186-81789453	q1	q2	OK	19.6223	13.78	-0.509921	-1.48991	0.19095	0.344821	no
776	3110043O21Rik	3110043O21Rik	3110043O21Rik	chr4:35191281-35225880	q1	q2	OK	10.9891	7.7119	-0.510912	-1.47142	0.1175	0.242061	no
777	3110045C21Rik	3110045C21Rik	3110045C21Rik	chr1:169969408-170088944	q1	q2	OK	0.22884	0.460496	1.00885	0.0638682	0.24565	0.411681	no
778	3110047P20Rik	3110047P20Rik	3110047P20Rik	chr5:63649102-63810543	q1	q2	NOTEST	0.00730582	0	#NAME?	0	1	1	no
779	3110052M02Rik	3110052M02Rik	3110052M02Rik	chr17:21650610-21664966	q1	q2	OK	0.0657997	0.490552	2.89825	3.65107	0.0055	0.0229083	yes
780	3110056K07Rik	3110056K07Rik	3110056K07Rik	chr12:70974622-71015823	q1	q2	OK	3.74207	2.66302	-0.490771	-0.152932	0.87385	0.929843	no
781	3110057O12Rik	3110057O12Rik	3110057O12Rik	chr3:40894276-40936307	q1	q2	OK	3.13937	1.58481	-0.986166	-1.97159	0.04045	0.108663	no
782	3110062M04Rik	3110062M04Rik	3110062M04Rik	chr6:34863145-34878065	q1	q2	OK	25.6977	8.73101	-1.55742	-4.2957	5e-05	0.000427659	yes
783	3110070M22Rik	3110070M22Rik	3110070M22Rik	chr13:119487256-119610459	q1	q2	NOTEST	0	0	0	0	1	1	no
784	3110079O15Rik	3110079O15Rik	3110079O15Rik	chr1:87470263-87475459	q1	q2	NOTEST	0	0	0	0	1	1	no
785	3110082I17Rik	3110082I17Rik	3110082I17Rik	chr5:139359738-139460534	q1	q2	OK	9.22517	9.9752	0.112771	0.208997	0.8308	0.906282	no
786	3110082J24Rik	3110082J24Rik	3110082J24Rik	chr5:30103583-30154980	q1	q2	NOTEST	0	0	0	0	1	1	no
787	3110099E03Rik	3110099E03Rik	3110099E03Rik	chr2:115493512-115512201	q1	q2	NOTEST	0	0	0	0	1	1	no
788	3200001D21Rik	3200001D21Rik	3200001D21Rik	chr12:88360513-88461726	q1	q2	NOTEST	0.102481	0.0775806	-0.401592	0	1	1	no
789	3300002I08Rik	3300002I08Rik	3300002I08Rik	chr2:150310936-150362765	q1	q2	OK	1.09676	1.93155	0.816506	1.48585	0.2547	0.421926	no
790	3300005D01Rik	3300005D01Rik	3300005D01Rik	chr17:5798656-5803242	q1	q2	OK	4.62948	39.2368	3.08329	6.5041	5e-05	0.000427659	yes
791	3425401B19Rik	3425401B19Rik	3425401B19Rik	chr14:32659118-32685272	q1	q2	OK	16.8443	23.8986	0.504663	1.41529	0.11165	0.232747	no
792	3632451O06Rik	3632451O06Rik	3632451O06Rik	chr14:49682018-49783367	q1	q2	NOTEST	0.179457	0.0450531	-1.99394	0	1	1	no
793	3632454L22Rik	3632454L22Rik	3632454L22Rik	chrX:135022421-135060336	q1	q2	NOTEST	0.0180307	0.0203262	0.172882	0	1	1	no
794	3830403N18Rik	3830403N18Rik	3830403N18Rik	chrX:56136571-56153496	q1	q2	OK	17.3065	41.3751	1.25744	4.00427	0.0005	0.00325038	yes
795	3830406C13Rik	3830406C13Rik	3830406C13Rik	chr14:12284208-12303231	q1	q2	OK	4.27539	5.92062	0.469693	1.05337	0.2234	0.383541	no
796	3830408C21Rik	3830408C21Rik	3830408C21Rik	chr13:107022569-107033518	q1	q2	OK	0.215602	0.403613	0.904601	1.14575	0.2486	0.415406	no
797	3830417A13Rik	3830417A13Rik	3830417A13Rik	chrX:64173547-64178778	q1	q2	OK	0.631886	0.173352	-1.86596	-2.36725	0.0336	0.0943234	no
798	3930402G23Rik	3930402G23Rik	3930402G23Rik	chr8:10924426-10928457	q1	q2	NOTEST	0	0	0	0	1	1	no
799	4430402I18Rik	4430402I18Rik	4430402I18Rik	chr19:28923063-28966801	q1	q2	NOTEST	0.0156242	0.220085	3.81621	0	1	1	no
800	4632415L05Rik	4632415L05Rik	4632415L05Rik	chr3:19894870-19898984	q1	q2	OK	3.28491	7.56876	1.2042	3.17119	0.0013	0.00718371	yes
801	4632427E13Rik	4632427E13Rik	4632427E13Rik	chr7:92740705-92741459	q1	q2	OK	0.785426	1.33277	0.762877	1.26248	0.32375	0.495843	no
802	4632428C04Rik	4632428C04Rik	4632428C04Rik	chr16:30008666-30021430	q1	q2	NOTEST	0.0273704	0.271048	3.30786	0	1	1	no
803	4632428N05Rik	4632428N05Rik	4632428N05Rik	chr10:60302749-60696490	q1	q2	OK	3.2202	13.1177	2.02629	4.93463	5e-05	0.000427659	yes
804	4632434I11Rik	4632434I11Rik	4632434I11Rik	chr7:92857526-92874232	q1	q2	OK	0.562761	0.42193	-0.415518	-0.638184	0.48595	0.651551	no
805	4732416N19Rik	4732416N19Rik	4732416N19Rik	chr6:148047415-148444352	q1	q2	NOTEST	0.350835	0.110097	-1.67201	0	1	1	no
806	4732456N10Rik	4732456N10Rik	4732456N10Rik	chr15:101552355-101562950	q1	q2	NOTEST	0	0.0100161	Inf	0	1	1	no
807	4732471J01Rik	4732471J01Rik	4732471J01Rik	chr7:25376818-25566417	q1	q2	OK	0.937741	0.542033	-0.790807	-0.5831	0.5823	0.732708	no
808	4732490B19Rik	4732490B19Rik	4732490B19Rik	chr11:113203314-113209669	q1	q2	NOTEST	0	0	0	0	1	1	no
809	4732491K20Rik	4732491K20Rik	4732491K20Rik	chr17:12318852-12327250	q1	q2	OK	1.98807	1.25633	-0.662155	-1.2756	0.17095	0.318001	no
810	4831440E17Rik	4831440E17Rik	4831440E17Rik	chr5:25499796-25504473	q1	q2	OK	0.408263	0.320821	-0.347731	-0.527596	0.55535	0.71212	no
811	4833403I15Rik	4833403I15Rik	4833403I15Rik	chr18:46850038-46905446	q1	q2	OK	4.71429	2.77468	-0.764721	-1.7762	0.0583	0.143334	no
812	4833411C07Rik	4833411C07Rik	4833411C07Rik	chr8:10899921-10902334	q1	q2	NOTEST	0	0	0	0	1	1	no
813	4833412C05Rik	4833412C05Rik	4833412C05Rik	chr7:67784537-67803496	q1	q2	NOTEST	0	0	0	0	1	1	no
814	4833417C18Rik	4833417C18Rik	4833417C18Rik	chr11:95858816-95861046	q1	q2	NOTEST	0.382153	0.411332	0.106155	0	1	1	no
815	4833418N02Rik	4833418N02Rik	4833418N02Rik	chr17:87274885-87282814	q1	q2	OK	1.03289	0.745988	-0.469461	-0.74733	0.4545	0.623305	no
816	4833419F23Rik	4833419F23Rik	4833419F23Rik	chr18:4353546-4368945	q1	q2	OK	0.224782	2.06935	3.20258	4.3783	0.0135	0.0461439	yes
817	4833420G17Rik	4833420G17Rik	4833420G17Rik	chr13:119462758-119486117	q1	q2	OK	2.55382	2.85142	0.159026	0.315084	0.7105	0.826901	no
818	4833422C13Rik	4833422C13Rik	4833422C13Rik	chr13:91461096-91786148	q1	q2	OK	1.75343	0.0882111	-4.31308	-0.868511	0.30115	0.471855	no
819	4833423E24Rik	4833423E24Rik	4833423E24Rik	chr2:85484091-85518935	q1	q2	NOTEST	0	0	0	0	1	1	no
820	4833424O15Rik	4833424O15Rik	4833424O15Rik	chr3:117575460-117689506	q1	q2	NOTEST	0	0	0	0	1	1	no
821	4833427F10Rik	4833427F10Rik	4833427F10Rik	chr17:35772449-35780687	q1	q2	NOTEST	0.143678	0.0350921	-2.03362	0	1	1	no
822	4833427G06Rik	4833427G06Rik	4833427G06Rik	chr9:51081312-51102078	q1	q2	OK	1.33255	0.565242	-1.23725	-1.86593	0.1292	0.25915	no
823	4833428L15Rik	4833428L15Rik	4833428L15Rik	chr9:45416625-45753713	q1	q2	NOTEST	0	0	0	0	1	1	no
824	4833439L19Rik	4833439L19Rik	4833439L19Rik	chr13:54503804-54565382	q1	q2	OK	101.003	47.0984	-1.10064	-3.02386	0.0005	0.00325038	yes
825	4921501E09Rik	4921501E09Rik	4921501E09Rik	chr17:33064142-33068058	q1	q2	NOTEST	0	0	0	0	1	1	no
826	4921504A21Rik	4921504A21Rik	4921504A21Rik	chr5:19202367-19226555	q1	q2	NOTEST	0	0	0	0	1	1	no
827	4921504E06Rik	4921504E06Rik	4921504E06Rik	chr2:19462836-19553910	q1	q2	NOTEST	0	0	0	0	1	1	no
828	4921506M07Rik	4921506M07Rik	4921506M07Rik	chr12:57564114-57622109	q1	q2	NOTEST	0	0.0299646	Inf	0	1	1	no
829	4921507L20Rik	4921507L20Rik	4921507L20Rik	chr2:93980033-94010730	q1	q2	NOTEST	0.361793	0.321729	-0.169315	0	1	1	no
830	4921507P07Rik	4921507P07Rik	4921507P07Rik	chr6:50566642-50596590	q1	q2	NOTEST	0.185759	0	#NAME?	0	1	1	no
831	4921508A21Rik	4921508A21Rik	4921508A21Rik	chr11:55191718-55197682	q1	q2	OK	0.537329	1.07877	1.00551	1.56861	0.1122	0.233361	no
832	4921508D12Rik	4921508D12Rik	4921508D12Rik	chr2:132424740-132452499	q1	q2	NOTEST	0	0	0	0	1	1	no
833	4921509C19Rik	4921509C19Rik	4921509C19Rik	chr2:151470541-151476151	q1	q2	NOTEST	0	0.0188358	Inf	0	1	1	no
834	4921509O07Rik	4921509O07Rik	4921509O07Rik	chr13:113446287-113502844	q1	q2	NOTEST	0	0.00987626	Inf	0	1	1	no
835	4921511C10Rik	4921511C10Rik	4921511C10Rik	chr3:79212918-79253913	q1	q2	NOTEST	0.169222	0.0303454	-2.47937	0	1	1	no
836	4921511C20Rik	4921511C20Rik	4921511C20Rik	chrX:127394292-127395898	q1	q2	NOTEST	0	0	0	0	1	1	no
837	4921511H03Rik	4921511H03Rik	4921511H03Rik	chr5:6769029-7344378	q1	q2	NOTEST	0	0	0	0	1	1	no
838	4921511I17Rik	4921511I17Rik	4921511I17Rik	chr12:12262138-12392475	q1	q2	NOTEST	0	0	0	0	1	1	no
839	4921511M17Rik	4921511M17Rik	4921511M17Rik	chrX:154043985-154055041	q1	q2	LOWDATA	0	0	0	0	1	1	no
840	4921513I03Rik	4921513I03Rik	4921513I03Rik	chr10:120765731-120778886	q1	q2	NOTEST	0.0443671	0.0990373	1.15848	0	1	1	no
841	4921515E04Rik	4921515E04Rik	4921515E04Rik	chr15:18078136-18369627	q1	q2	NOTEST	0.101212	0.0937872	-0.109918	0	1	1	no
842	4921517D22Rik	4921517D22Rik	4921517D22Rik	chr13:59687401-59694101	q1	q2	NOTEST	0.0207188	0.00794337	-1.38312	0	1	1	no
843	4921524J17Rik	4921524J17Rik	4921524J17Rik	chr8:85408758-85432841	q1	q2	OK	35.747	7.19255	-2.31325	-5.68835	5e-05	0.000427659	yes
844	4921524L21Rik	4921524L21Rik	4921524L21Rik	chr18:6603632-6638966	q1	q2	NOTEST	0.0238525	0	#NAME?	0	1	1	no
845	4921525B02Rik	4921525B02Rik	4921525B02Rik	chr14:103650242-103704799	q1	q2	NOTEST	0	0	0	0	1	1	no
846	4921525O09Rik	4921525O09Rik	4921525O09Rik	chr13:52096740-52124160	q1	q2	OK	0.664671	0.0768017	-3.11343	-3.78779	0.0048	0.020562	yes
847	4921530D09Rik	4921530D09Rik	4921530D09Rik	chr2:25608628-25617678	q1	q2	NOTEST	0.140073	0.069786	-1.00517	0	1	1	no
848	4921530L18Rik	4921530L18Rik	4921530L18Rik	chr2:14070332-14073934	q1	q2	OK	2.04265	1.19298	-0.77587	-1.36544	0.2523	0.419254	no
849	4921530L21Rik	4921530L21Rik	4921530L21Rik	chr14:95881265-95882775	q1	q2	NOTEST	0.0319703	0.0245141	-0.383119	0	1	1	no
850	4921531C22Rik	4921531C22Rik	4921531C22Rik	chr2:179976852-179979013	q1	q2	OK	1.89665	2.90744	0.616295	1.19962	0.21705	0.375767	no
851	4921531P14Rik	4921531P14Rik	4921531P14Rik	chr18:83292791-83325884	q1	q2	NOTEST	0	0	0	0	1	1	no
852	4921533I20Rik	4921533I20Rik	4921533I20Rik	chr18:17234482-17235482	q1	q2	NOTEST	0	0	0	0	1	1	no
853	4921536K21Rik	4921536K21Rik	4921536K21Rik	chr11:3886087-3895126	q1	q2	OK	0.79431	1.11767	0.492715	0.822776	0.37905	0.553782	no
854	4921539E11Rik	4921539E11Rik	4921539E11Rik	chr4:103230444-103290863	q1	q2	NOTEST	0	0	0	0	1	1	no
855	4922501C03Rik	4922501C03Rik	4922501C03Rik	chr9:87191962-87255532	q1	q2	OK	4.66315	8.89283	0.931337	2.66998	0.0042	0.0183671	yes
856	4922501L14Rik	4922501L14Rik	4922501L14Rik	chr3:154711132-154749012	q1	q2	NOTEST	0.016862	0	#NAME?	0	1	1	no
857	4922502D21Rik	4922502D21Rik	4922502D21Rik	chr6:129322164-129331781	q1	q2	NOTEST	0	0	0	0	1	1	no
858	4922502H24Rik	4922502H24Rik	4922502H24Rik	chr13:101391870-101397580	q1	q2	NOTEST	0	0	0	0	1	1	no
859	4922502N22Rik	4922502N22Rik	4922502N22Rik	chr6:139315596-139322576	q1	q2	NOTEST	0	0	0	0	1	1	no
860	4922505E12Rik	4922505E12Rik	4922505E12Rik	chr1:182747125-182749180	q1	q2	NOTEST	0	0	0	0	1	1	no
861	4930401C15Rik	4930401C15Rik	4930401C15Rik	chr10:25779313-25837437	q1	q2	NOTEST	0	0	0	0	1	1	no
862	4930401O10Rik	4930401O10Rik	4930401O10Rik	chr11:71928470-71940122	q1	q2	NOTEST	0	0	0	0	1	1	no
863	4930401O12Rik	4930401O12Rik	4930401O12Rik	chr13:31213409-31241086	q1	q2	NOTEST	0	0	0	0	1	1	no
864	4930402F06Rik	4930402F06Rik	4930402F06Rik	chr2:35375561-35397174	q1	q2	NOTEST	0.0280993	0.0137258	-1.03364	0	1	1	no
865	4930402F11Rik	4930402F11Rik	4930402F11Rik	chr7:69496093-69499689	q1	q2	NOTEST	0	0.0479957	Inf	0	1	1	no
866	4930402H24Rik	4930402H24Rik	4930402H24Rik	chr2:130707852-130840110	q1	q2	OK	4.62279	7.49197	0.696582	1.90775	0.03025	0.0869619	no
867	4930402K13Rik	4930402K13Rik	4930402K13Rik	chrX:9104561-9106342	q1	q2	NOTEST	0	0	0	0	1	1	no
868	4930404A05Rik	4930404A05Rik	4930404A05Rik	chr16:52799507-52815744	q1	q2	NOTEST	0	0	0	0	1	1	no
869	4930404A10Rik	4930404A10Rik	4930404A10Rik	chr11:54370651-54426755	q1	q2	NOTEST	0	0	0	0	1	1	no
870	4930404H11Rik	4930404H11Rik	4930404H11Rik	chr12:71540606-71556133	q1	q2	NOTEST	0	0.026407	Inf	0	1	1	no
871	4930404I05Rik	4930404I05Rik	4930404I05Rik	chr16:90936096-91044379	q1	q2	NOTEST	0.0786449	0.178231	1.18033	0	1	1	no
872	4930404N11Rik	4930404N11Rik	4930404N11Rik	chr10:81357569-81365820	q1	q2	OK	1.67363	1.00307	-0.738555	-0.433997	0.6261	0.765813	no
873	4930405A10Rik	4930405A10Rik	4930405A10Rik	chr14:22019711-23094571	q1	q2	NOTEST	0	0	0	0	1	1	no
874	4930405A21Rik	4930405A21Rik	4930405A21Rik	chr2:156613696-156764363	q1	q2	NOTEST	0.346342	0.314057	-0.14117	0	1	1	no
875	4930405D11Rik	4930405D11Rik	4930405D11Rik	chr11:90804690-90895152	q1	q2	NOTEST	0	0.0334091	Inf	0	1	1	no
876	4930405J17Rik	4930405J17Rik	4930405J17Rik	chr10:20148919-20281590	q1	q2	NOTEST	0	0	0	0	1	1	no
877	4930405P13Rik	4930405P13Rik	4930405P13Rik	chr11:88905927-88955442	q1	q2	OK	4.81352	9.52391	0.984463	0.641468	0.6114	0.755725	no
878	4930406D18Rik	4930406D18Rik	4930406D18Rik	chr3:100426404-100437754	q1	q2	NOTEST	0	0	0	0	1	1	no
879	4930407I10Rik	4930407I10Rik	4930407I10Rik	chr15:82059150-82066538	q1	q2	NOTEST	0.00681048	0.00522212	-0.383119	0	1	1	no
880	4930412B13Rik	4930412B13Rik	4930412B13Rik	chr2:117821927-117909136	q1	q2	NOTEST	0	0.0356388	Inf	0	1	1	no
881	4930412C18Rik	4930412C18Rik	4930412C18Rik	chr4:9770584-9823411	q1	q2	NOTEST	0.0161679	0	#NAME?	0	1	1	no
882	4930412D23Rik	4930412D23Rik	4930412D23Rik	chrX:127721175-127736554	q1	q2	NOTEST	0	0	0	0	1	1	no
883	4930412O13Rik	4930412O13Rik	4930412O13Rik	chr2:9881245-9889540	q1	q2	NOTEST	0	0.00387678	Inf	0	1	1	no
884	4930413E15Rik	4930413E15Rik	4930413E15Rik	chr5:118952338-118961261	q1	q2	NOTEST	0	0	0	0	1	1	no
885	4930413F20Rik	4930413F20Rik	4930413F20Rik	chr15:34572798-34679204	q1	q2	NOTEST	0	0	0	0	1	1	no
886	4930413G21Rik	4930413G21Rik	4930413G21Rik	chr7:122969057-122970459	q1	q2	OK	1.44811	1.68357	0.217352	0.374891	0.7086	0.826495	no
887	4930413M19Rik	4930413M19Rik	4930413M19Rik	chr14:50503768-50520943	q1	q2	NOTEST	0	0	0	0	1	1	no
888	4930414L22Rik	4930414L22Rik	4930414L22Rik	chr6:72432798-72440615	q1	q2	OK	2.60527	2.88386	0.146568	0.0516642	0.96225	0.978472	no
889	4930414N06Rik	4930414N06Rik	4930414N06Rik	chr19:44931118-44984550	q1	q2	OK	3.97306	2.50448	-0.665739	-0.173844	0.86735	0.926009	no
890	4930415F15Rik	4930415F15Rik	4930415F15Rik	chr11:11489265-11515190	q1	q2	NOTEST	0	0	0	0	1	1	no
891	4930415L06Rik	4930415L06Rik	4930415L06Rik	chrX:89930096-89932852	q1	q2	NOTEST	0	0	0	0	1	1	no
892	4930415O20Rik	4930415O20Rik	4930415O20Rik	chr15:98571003-98589588	q1	q2	NOTEST	0.168149	0.146604	-0.197813	0	1	1	no
893	4930417O13Rik	4930417O13Rik	4930417O13Rik	chr6:125265524-125273777	q1	q2	NOTEST	0	0	0	0	1	1	no
894	4930417O22Rik	4930417O22Rik	4930417O22Rik	chr11:101952420-101960574	q1	q2	NOTEST	0.0620504	0.0389447	-0.672014	0	1	1	no
895	4930419G24Rik	4930419G24Rik	4930419G24Rik	chr3:32949630-33143082	q1	q2	NOTEST	0	0	0	0	1	1	no
896	4930422G04Rik	4930422G04Rik	4930422G04Rik	chr3:127553488-127618023	q1	q2	OK	0.520312	0.930857	0.839182	1.56831	0.0854	0.191783	no
897	4930423M02Rik	4930423M02Rik	4930423M02Rik	chr4:5632327-5642284	q1	q2	NOTEST	0.0304053	0	#NAME?	0	1	1	no
898	4930425K10Rik	4930425K10Rik	4930425K10Rik	chr5:67933611-67977070	q1	q2	NOTEST	0	0	0	0	1	1	no
899	4930425O10Rik	4930425O10Rik	4930425O10Rik	chr3:138711534-138726984	q1	q2	NOTEST	0	0	0	0	1	1	no
900	4930426D05Rik	4930426D05Rik	4930426D05Rik	chr18:21550376-21656107	q1	q2	NOTEST	0	0	0	0	1	1	no
901	4930426L09Rik	4930426L09Rik	4930426L09Rik	chr2:18998318-18999804	q1	q2	OK	0.0237409	0.435557	4.19742	2.76389	0.1059	0.223451	no
902	4930427A07Rik	4930427A07Rik	4930427A07Rik	chr12:113156420-113165458	q1	q2	NOTEST	0.202842	0.313213	0.626787	0	1	1	no
903	4930428D18Rik	4930428D18Rik	4930428D18Rik	chrX:76393349-76397979	q1	q2	NOTEST	0	0	0	0	1	1	no
904	4930428E07Rik	4930428E07Rik	4930428E07Rik	chr12:37880704-38633410	q1	q2	NOTEST	0	0	0	0	1	1	no
905	4930428G15Rik	4930428G15Rik	4930428G15Rik	chr9:115336160-115341924	q1	q2	NOTEST	0	0	0	0	1	1	no
906	4930428O21Rik	4930428O21Rik	4930428O21Rik	chr5:107698211-107703480	q1	q2	NOTEST	0	0	0	0	1	1	no
907	4930429B21Rik	4930429B21Rik	4930429B21Rik	chr3:32334793-32367438	q1	q2	OK	0.278908	0.378125	0.43907	0.164759	0.86515	0.924586	no
908	4930429D17Rik	4930429D17Rik	4930429D17Rik	chr5:103230374-103299029	q1	q2	NOTEST	0	0	0	0	1	1	no
909	4930429F11Rik	4930429F11Rik	4930429F11Rik	chr17:79475623-79477885	q1	q2	NOTEST	0	0	0	0	1	1	no
910	4930429F24Rik	4930429F24Rik	4930429F24Rik	chr9:79793640-79803235	q1	q2	OK	19.404	1.3596	-3.8351	-7.9961	5e-05	0.000427659	yes
911	4930430A15Rik	4930430A15Rik	4930430A15Rik	chr2:111193253-111229600	q1	q2	NOTEST	0	0	0	0	1	1	no
912	4930430D24Rik	4930430D24Rik	4930430D24Rik	chrX:38038198-38043114	q1	q2	NOTEST	0.0307431	0	#NAME?	0	1	1	no
913	4930430F08Rik	4930430F08Rik	4930430F08Rik	chr10:100488288-100589259	q1	q2	OK	7.61242	12.324	0.695042	1.11093	0.1959	0.35123	no
914	4930430F21Rik	4930430F21Rik	4930430F21Rik	chr15:31039125-31043331	q1	q2	NOTEST	0	0	0	0	1	1	no
915	4930430J02Rik	4930430J02Rik	4930430J02Rik	chr9:57391069-57400364	q1	q2	NOTEST	0.124732	0.0609291	-1.03362	0	1	1	no
916	4930431F12Rik	4930431F12Rik	4930431F12Rik	chr5:44966200-44978805	q1	q2	NOTEST	0.280992	0.318699	0.181662	0	1	1	no
917	4930431P03Rik	4930431P03Rik	4930431P03Rik	chr14:44954899-44961307	q1	q2	NOTEST	0	0.0439256	Inf	0	1	1	no
918	4930432J09Rik	4930432J09Rik	4930432J09Rik	chr14:103977627-104027142	q1	q2	NOTEST	0.0207896	0.0210187	0.01581	0	1	1	no
919	4930432K09Rik	4930432K09Rik	4930432K09Rik	chr5:87825696-87846386	q1	q2	NOTEST	0	0	0	0	1	1	no
920	4930432K21Rik	4930432K21Rik	4930432K21Rik	chr8:84148037-84172597	q1	q2	OK	0.61138	0.0450255	-3.76326	-3.02571	0.0259	0.0768228	no
921	4930432M17Rik	4930432M17Rik	4930432M17Rik	chr3:121670762-121682982	q1	q2	NOTEST	0	0	0	0	1	1	no
922	4930433B08Rik	4930433B08Rik	4930433B08Rik	chr3:18468284-18480477	q1	q2	NOTEST	0	0	0	0	1	1	no
923	4930433I11Rik	4930433I11Rik	4930433I11Rik	chr7:40987608-40994833	q1	q2	NOTEST	0	0	0	0	1	1	no
924	4930433N12Rik	4930433N12Rik	4930433N12Rik	chr9:3190268-3199813	q1	q2	NOTEST	0.0258368	0	#NAME?	0	1	1	no
925	4930434J06Rik	4930434J06Rik	4930434J06Rik	chr14:71856708-71920438	q1	q2	NOTEST	0	0	0	0	1	1	no
926	4930435E12Rik	4930435E12Rik	4930435E12Rik	chr16:38812204-38828749	q1	q2	NOTEST	0	0	0	0	1	1	no
927	4930438E09Rik	4930438E09Rik	4930438E09Rik	chr14:67233291-67430952	q1	q2	NOTEST	0	0	0	0	1	1	no
928	4930440C22Rik	4930440C22Rik	4930440C22Rik	chr1:94797441-94802472	q1	q2	NOTEST	0	0	0	0	1	1	no
929	4930441J16Rik	4930441J16Rik	4930441J16Rik	chr2:74298939-74307717	q1	q2	NOTEST	0.0975476	0	#NAME?	0	1	1	no
930	4930441O14Rik	4930441O14Rik	4930441O14Rik	chr13:67729261-67756838	q1	q2	NOTEST	0.0675354	0.13266	0.974018	0	1	1	no
931	4930442J19Rik	4930442J19Rik	4930442J19Rik	chr2:151302038-151316003	q1	q2	NOTEST	0	0	0	0	1	1	no
932	4930442L01Rik	4930442L01Rik	4930442L01Rik	chr3:96829825-96870926	q1	q2	NOTEST	0	0	0	0	1	1	no
933	4930443O20Rik	4930443O20Rik	4930443O20Rik	chr2:85073613-85086461	q1	q2	NOTEST	0.122824	0.126831	0.0463141	0	1	1	no
934	4930444A02Rik	4930444A02Rik	4930444A02Rik	chr8:25980603-25994121	q1	q2	OK	6.58535	5.60181	-0.233369	-0.632664	0.49	0.65499	no
935	4930444F02Rik	4930444F02Rik	4930444F02Rik	chr10:18797298-18831930	q1	q2	NOTEST	0	0	0	0	1	1	no
936	4930444G20Rik	4930444G20Rik	4930444G20Rik	chr10:22066308-22068079	q1	q2	NOTEST	0.213653	0.00948779	-4.49305	0	1	1	no
937	4930444M15Rik	4930444M15Rik	4930444M15Rik	chr14:76514557-76520855	q1	q2	NOTEST	0	0	0	0	1	1	no
938	4930444P10Rik	4930444P10Rik	4930444P10Rik	chr1:16065978-16093041	q1	q2	NOTEST	0	0	0	0	1	1	no
939	4930447A16Rik	4930447A16Rik	4930447A16Rik	chr15:37366174-37792428	q1	q2	NOTEST	0	0	0	0	1	1	no
940	4930447C04Rik	4930447C04Rik	4930447C04Rik	chr12:72881108-72917765	q1	q2	NOTEST	0.071362	0.00871476	-3.03362	0	1	1	no
941	4930447J18Rik	4930447J18Rik	4930447J18Rik	chr14:47898863-47944189	q1	q2	NOTEST	0	0.0239407	Inf	0	1	1	no
942	4930447K03Rik	4930447K03Rik	4930447K03Rik	chr13:34084154-34113272	q1	q2	NOTEST	0.183568	0.112605	-0.705047	0	1	1	no
943	4930447N08Rik	4930447N08Rik	4930447N08Rik	chr3:122729157-122859374	q1	q2	NOTEST	0.0319703	0.191758	2.58448	0	1	1	no
944	4930448C13Rik	4930448C13Rik	4930448C13Rik	chr12:14996388-15050389	q1	q2	NOTEST	0	0	0	0	1	1	no
945	4930448F12Rik	4930448F12Rik	4930448F12Rik	chr13:18084946-18100202	q1	q2	NOTEST	0	0	0	0	1	1	no
946	4930448H16Rik	4930448H16Rik	4930448H16Rik	chr5:143226991-143234748	q1	q2	NOTEST	0	0.0371675	Inf	0	1	1	no
947	4930448I06Rik	4930448I06Rik	4930448I06Rik	chr1:41167559-41181252	q1	q2	NOTEST	0	0	0	0	1	1	no
948	4930448I18Rik	4930448I18Rik	4930448I18Rik	chr5:50151332-50156092	q1	q2	NOTEST	0	0	0	0	1	1	no
949	4930448K20Rik	4930448K20Rik	4930448K20Rik	chr4:9915964-9917397	q1	q2	NOTEST	0	0	0	0	1	1	no
950	4930449E01Rik	4930449E01Rik	4930449E01Rik	chr14:105498787-105505628	q1	q2	NOTEST	0	0	0	0	1	1	no
951	4930449E18Rik	4930449E18Rik	4930449E18Rik	chr19:57273959-57277052	q1	q2	NOTEST	0	0	0	0	1	1	no
952	4930449I24Rik	4930449I24Rik	4930449I24Rik	chr5:146502376-146516902	q1	q2	NOTEST	0	0	0	0	1	1	no
953	4930451C15Rik	4930451C15Rik	4930451C15Rik	chr16:17544464-17561247	q1	q2	NOTEST	0.240276	0.212172	-0.179455	0	1	1	no
954	4930451G09Rik	4930451G09Rik	4930451G09Rik	chr16:4964287-4978962	q1	q2	NOTEST	0.335741	0.20379	-0.720265	0	1	1	no
955	4930451I11Rik	4930451I11Rik	4930451I11Rik	chr7:126830473-126831496	q1	q2	NOTEST	0	0	0	0	1	1	no
956	4930452A19Rik	4930452A19Rik	4930452A19Rik	chr17:9750751-9775866	q1	q2	NOTEST	0	0	0	0	1	1	no
957	4930452B06Rik	4930452B06Rik	4930452B06Rik	chr14:8431171-8666290	q1	q2	NOTEST	0.0119497	0.108326	3.18033	0	1	1	no
958	4930452G13Rik	4930452G13Rik	4930452G13Rik	chr14:79702919-79712930	q1	q2	NOTEST	0	0	0	0	1	1	no
959	4930452N14Rik	4930452N14Rik	4930452N14Rik	chr1:154241520-154256906	q1	q2	NOTEST	0	0	0	0	1	1	no
960	4930453H23Rik	4930453H23Rik	4930453H23Rik	chrX:21206579-21221665	q1	q2	NOTEST	0.0200897	0	#NAME?	0	1	1	no
961	4930453L07Rik	4930453L07Rik	4930453L07Rik	chr8:9144668-9149050	q1	q2	NOTEST	0	0	0	0	1	1	no
962	4930453N24Rik	4930453N24Rik	4930453N24Rik	chr16:64766104-64770939	q1	q2	OK	39.2667	18.1421	-1.11396	-3.56559	0.0009	0.00529848	yes
963	4930455B14Rik	4930455B14Rik	4930455B14Rik	chr14:8666389-8673378	q1	q2	NOTEST	0	0	0	0	1	1	no
964	4930455C13Rik	4930455C13Rik	4930455C13Rik	chr10:21295978-21368889	q1	q2	OK	13.6061	14.3694	0.0787536	0.0762598	0.93275	0.962844	no
965	4930455D15Rik	4930455D15Rik	4930455D15Rik	chr18:32663641-32866420	q1	q2	NOTEST	0	0.0586466	Inf	0	1	1	no
966	4930455F16Rik	4930455F16Rik	4930455F16Rik	chr16:4219911-4229116	q1	q2	NOTEST	0	0	0	0	1	1	no
967	4930455H04Rik	4930455H04Rik	4930455H04Rik	chr3:116918261-116984406	q1	q2	NOTEST	0	0	0	0	1	1	no
968	4930455J16Rik	4930455J16Rik	4930455J16Rik	chr13:58741073-58762311	q1	q2	NOTEST	0	0	0	0	1	1	no
969	4930456L15Rik	4930456L15Rik	4930456L15Rik	chr4:103290958-103311832	q1	q2	NOTEST	0	0	0	0	1	1	no
970	4930459L07Rik	4930459L07Rik	4930459L07Rik	chr5:58443239-58452998	q1	q2	NOTEST	0	0	0	0	1	1	no
971	4930461G14Rik	4930461G14Rik	4930461G14Rik	chr9:58455172-58469623	q1	q2	NOTEST	0.211357	0.467888	1.14648	0	1	1	no
972	4930465A12Rik	4930465A12Rik	4930465A12Rik	chr4:127988043-128567656	q1	q2	NOTEST	0	0	0	0	1	1	no
973	4930465K10Rik	4930465K10Rik	4930465K10Rik	chr18:77714183-77715445	q1	q2	NOTEST	0.287672	0.234802	-0.292984	0	1	1	no
974	4930465M20Rik	4930465M20Rik	4930465M20Rik	chr12:107723742-107735488	q1	q2	NOTEST	0	0	0	0	1	1	no
975	4930467D21Rik	4930467D21Rik	4930467D21Rik	chr5:97392416-97588126	q1	q2	OK	0	0.405333	Inf	NA	5e-05	0.000427659	yes
976	4930467E23Rik	4930467E23Rik	4930467E23Rik	chr8:19729575-20063170	q1	q2	NOTEST	0	0	0	0	1	1	no
977	4930467K11Rik	4930467K11Rik	4930467K11Rik	chr10:57478382-57486353	q1	q2	NOTEST	0.0586423	0.0449656	-0.383119	0	1	1	no
978	4930468A15Rik	4930468A15Rik	4930468A15Rik	chrX:76582609-76602924	q1	q2	NOTEST	0	0	0	0	1	1	no
979	4930469G21Rik	4930469G21Rik	4930469G21Rik	chr1:161142711-161170507	q1	q2	NOTEST	0	0	0	0	1	1	no
980	4930470H14Rik	4930470H14Rik	4930470H14Rik	chr17:4044657-4082995	q1	q2	OK	8.61354	13.4448	0.642369	1.76528	0.07445	0.17265	no
981	4930470P17Rik	4930470P17Rik	4930470P17Rik	chr2:170579417-170602017	q1	q2	NOTEST	0	0	0	0	1	1	no
982	4930471C04Rik	4930471C04Rik	4930471C04Rik	chr14:64099294-64104235	q1	q2	NOTEST	0	0	0	0	1	1	no
983	4930471G03Rik	4930471G03Rik	4930471G03Rik	chr18:36017657-36197160	q1	q2	NOTEST	0	0	0	0	1	1	no
984	4930471I20Rik	4930471I20Rik	4930471I20Rik	chr2:155518042-155562743	q1	q2	NOTEST	0.286449	0.0349813	-3.03362	0	1	1	no
985	4930471M09Rik	4930471M09Rik	4930471M09Rik	chr6:91430459-91440854	q1	q2	NOTEST	0	0.0163737	Inf	0	1	1	no
986	4930473A02Rik	4930473A02Rik	4930473A02Rik	chr2:130450277-130563749	q1	q2	OK	17.6553	15.7444	-0.165263	-0.109213	0.9029	0.946265	no
987	4930473O22Rik	4930473O22Rik	4930473O22Rik	chr10:97590983-97596931	q1	q2	NOTEST	0	0	0	0	1	1	no
988	4930474G06Rik	4930474G06Rik	4930474G06Rik	chr18:28560163-28998176	q1	q2	NOTEST	0	0	0	0	1	1	no
989	4930474H20Rik	4930474H20Rik	4930474H20Rik	chr14:90126890-90269760	q1	q2	NOTEST	0	0	0	0	1	1	no
990	4930474M22Rik	4930474M22Rik	4930474M22Rik	chr17:14279505-14404790	q1	q2	NOTEST	0	0	0	0	1	1	no
991	4930474N05Rik	4930474N05Rik	4930474N05Rik	chr14:36094964-36096855	q1	q2	NOTEST	0	0	0	0	1	1	no
992	4930474N09Rik	4930474N09Rik	4930474N09Rik	chr12:99161276-99162808	q1	q2	NOTEST	0	0	0	0	1	1	no
993	4930478L05Rik	4930478L05Rik	4930478L05Rik	chr16:78540335-78576688	q1	q2	NOTEST	0.018176	0.0139246	-0.384403	0	1	1	no
994	4930478P22Rik	4930478P22Rik	4930478P22Rik	chr5:35361552-35367677	q1	q2	NOTEST	0	0	0	0	1	1	no
995	4930479D17Rik	4930479D17Rik	4930479D17Rik	chr6:146657217-146665403	q1	q2	NOTEST	0	0.0277372	Inf	0	1	1	no
996	4930479M11Rik	4930479M11Rik	4930479M11Rik	chr7:30670721-30671605	q1	q2	NOTEST	0	0	0	0	1	1	no
997	4930480E11Rik	4930480E11Rik	4930480E11Rik	chrX:78369642-78371128	q1	q2	NOTEST	0	0	0	0	1	1	no
998	4930480G23Rik	4930480G23Rik	4930480G23Rik	chr4:19979444-20005739	q1	q2	NOTEST	0	0	0	0	1	1	no
999	4930480K15Rik	4930480K15Rik	4930480K15Rik	chr17:90033643-91092802	q1	q2	NOTEST	0	0	0	0	1	1	no
1000	4930480M12Rik	4930480M12Rik	4930480M12Rik	chr12:26211266-26240707	q1	q2	NOTEST	0	0	0	0	1	1	no
1001	4930481A15Rik	4930481A15Rik	4930481A15Rik	chr19:5406873-5424916	q1	q2	NOTEST	0.220781	0.0524759	-2.07289	0	1	1	no
1002	4930483J18Rik	4930483J18Rik	4930483J18Rik	chr15:81190852-81192757	q1	q2	NOTEST	0	0.0858532	Inf	0	1	1	no
1003	4930483K19Rik	4930483K19Rik	4930483K19Rik	chr10:76531626-76562226	q1	q2	NOTEST	0.235707	0.156137	-0.594188	0	1	1	no
1004	4930483O08Rik	4930483O08Rik	4930483O08Rik	chr7:133128250-133142457	q1	q2	NOTEST	0.110541	0.0642517	-0.782776	0	1	1	no
1005	4930486F22Rik	4930486F22Rik	4930486F22Rik	chr10:86048745-86498896	q1	q2	NOTEST	0	0	0	0	1	1	no
1006	4930486I03Rik	4930486I03Rik	4930486I03Rik	chr1:20057778-20618057	q1	q2	NOTEST	0.156884	0.131287	-0.256976	0	1	1	no
1007	4930486L24Rik	4930486L24Rik	4930486L24Rik	chr13:60842611-60864416	q1	q2	OK	0.859179	0.0581176	-3.88591	-3.29016	0.0885	0.19674	no
1008	4930487D11Rik	4930487D11Rik	4930487D11Rik	chr5:38344388-38349197	q1	q2	NOTEST	0	0	0	0	1	1	no
1009	4930487H11Rik	4930487H11Rik	4930487H11Rik	chr1:62703316-62818692	q1	q2	NOTEST	0.132137	0.208897	0.66076	0	1	1	no
1010	4930488B22Rik	4930488B22Rik	4930488B22Rik	chr1:184712496-184718989	q1	q2	NOTEST	0	0	0	0	1	1	no
1011	4930488L21Rik	4930488L21Rik	4930488L21Rik	chr8:93810837-93969388	q1	q2	NOTEST	0.018357	0	#NAME?	0	1	1	no
1012	4930500F04Rik	4930500F04Rik	4930500F04Rik	chr5:149847746-149864280	q1	q2	NOTEST	0	0	0	0	1	1	no
1013	4930500J02Rik	4930500J02Rik	4930500J02Rik	chr2:104559183-104571429	q1	q2	OK	10.3829	24.8916	1.26145	2.4603	0.0066	0.026332	yes
1014	4930500L23Rik	4930500L23Rik	4930500L23Rik	chr5:139523750-139541339	q1	q2	NOTEST	0	0	0	0	1	1	no
1015	4930502A04Rik	4930502A04Rik	4930502A04Rik	chr9:68470901-68520200	q1	q2	NOTEST	0.0460446	0	#NAME?	0	1	1	no
1016	4930502E09Rik	4930502E09Rik	4930502E09Rik	chr11:84829177-84830868	q1	q2	NOTEST	0	0.0269821	Inf	0	1	1	no
1017	4930502E18Rik	4930502E18Rik	4930502E18Rik	chrX:53724830-53738222	q1	q2	NOTEST	0	0.0297644	Inf	0	1	1	no
1018	4930503B20Rik	4930503B20Rik	4930503B20Rik	chr3:146641931-146651715	q1	q2	NOTEST	0.0375748	0.188665	2.32799	0	1	1	no
1019	4930503E14Rik	4930503E14Rik	4930503E14Rik	chr14:44163166-44171371	q1	q2	OK	0	0.559567	Inf	NA	5e-05	0.000427659	yes
1020	4930503E24Rik	4930503E24Rik	4930503E24Rik	chr10:124469073-124524488	q1	q2	NOTEST	0	0	0	0	1	1	no
1021	4930503H13Rik	4930503H13Rik	4930503H13Rik	chrX:156539482-156540117	q1	q2	NOTEST	0	0	0	0	1	1	no
1022	4930503L19Rik	4930503L19Rik	4930503L19Rik	chr18:70453139-70472480	q1	q2	OK	3.52922	5.22299	0.565526	1.32729	0.16115	0.304826	no
1023	4930503O07Rik	4930503O07Rik	4930503O07Rik	chr1:194212186-194222759	q1	q2	NOTEST	0	0	0	0	1	1	no
1024	4930504O13Rik	4930504O13Rik	4930504O13Rik	chr11:58446142-58452966	q1	q2	NOTEST	0	0	0	0	1	1	no
1025	4930505A04Rik	4930505A04Rik	4930505A04Rik	chr11:30426005-30471829	q1	q2	NOTEST	0.126639	0.103101	-0.296657	0	1	1	no
1026	4930505G20Rik	4930505G20Rik	4930505G20Rik	chr14:115092214-116525192	q1	q2	NOTEST	0	0	0	0	1	1	no
1027	4930506C21Rik	4930506C21Rik	4930506C21Rik	chr17:8283812-8327442	q1	q2	OK	4.85548	1.92469	-1.33499	-0.928932	0.4156	0.587148	no
1028	4930506M07Rik	4930506M07Rik	4930506M07Rik	chr19:58973357-59076069	q1	q2	NOTEST	0.205013	0.065549	-1.64507	0	1	1	no
1029	4930507D05Rik	4930507D05Rik	4930507D05Rik	chr10:62429377-62451353	q1	q2	NOTEST	0.107061	0.0800086	-0.420206	0	1	1	no
1030	4930509E16Rik	4930509E16Rik	4930509E16Rik	chr9:72518249-72531858	q1	q2	NOTEST	0.0308366	0.0623527	1.01581	0	1	1	no
1031	4930509J09Rik	4930509J09Rik	4930509J09Rik	chr3:73066350-73594830	q1	q2	NOTEST	0	0	0	0	1	1	no
1032	4930509K18Rik	4930509K18Rik	4930509K18Rik	chr4:40313231-40317719	q1	q2	NOTEST	0	0	0	0	1	1	no
1033	4930511A02Rik	4930511A02Rik	4930511A02Rik	chr12:11438232-11444812	q1	q2	NOTEST	0.0351657	0	#NAME?	0	1	1	no
1034	4930511E03Rik	4930511E03Rik	4930511E03Rik	chr6:94943833-94951545	q1	q2	NOTEST	0	0	0	0	1	1	no
1035	4930511M06Rik	4930511M06Rik	4930511M06Rik	chr18:57533825-57731065	q1	q2	OK	3.97924	2.93836	-0.437483	-0.851308	0.3397	0.513992	no
1036	4930511M11Rik	4930511M11Rik	4930511M11Rik	chr5:3657003-3679544	q1	q2	NOTEST	0	0.0119698	Inf	0	1	1	no
1037	4930512B01Rik	4930512B01Rik	4930512B01Rik	chr12:69746847-69987002	q1	q2	NOTEST	0.0250098	0.0191792	-0.382957	0	1	1	no
1038	4930513D17Rik	4930513D17Rik	4930513D17Rik	chr5:39461748-39603574	q1	q2	NOTEST	0	0	0	0	1	1	no
1039	4930513N10Rik	4930513N10Rik	4930513N10Rik	chr8:95719450-95821728	q1	q2	OK	0.644085	0.410002	-0.651621	-0.102514	0.81035	0.894273	no
1040	4930513O06Rik	4930513O06Rik	4930513O06Rik	chrX:139086242-139093403	q1	q2	NOTEST	0	0	0	0	1	1	no
1041	4930515B02Rik	4930515B02Rik	4930515B02Rik	chr4:140872692-140878057	q1	q2	NOTEST	0.156479	0	#NAME?	0	1	1	no
1042	4930515G01Rik	4930515G01Rik	4930515G01Rik	chr5:114773732-114774983	q1	q2	NOTEST	0.290695	0.356807	0.295641	0	1	1	no
1043	4930515G16Rik	4930515G16Rik	4930515G16Rik	chr6:67565233-67565699	q1	q2	NOTEST	0	0	0	0	1	1	no
1044	4930515L03Rik	4930515L03Rik	4930515L03Rik	chr2:16918677-17013726	q1	q2	NOTEST	0	0	0	0	1	1	no
1045	4930515L19Rik	4930515L19Rik	4930515L19Rik	chrX:46267558-46328911	q1	q2	NOTEST	0	0	0	0	1	1	no
1046	4930517E11Rik	4930517E11Rik	4930517E11Rik	chr2:124123635-124129956	q1	q2	NOTEST	0	0	0	0	1	1	no
1047	4930518P08Rik	4930518P08Rik	4930518P08Rik	chr13:50753392-50765248	q1	q2	NOTEST	0.186151	0.0475788	-1.96808	0	1	1	no
1048	4930519D14Rik	4930519D14Rik	4930519D14Rik	chr13:30615042-30624258	q1	q2	NOTEST	0	0	0	0	1	1	no
1049	4930519F09Rik	4930519F09Rik	4930519F09Rik	chr10:28921962-28923507	q1	q2	OK	0.74898	1.03517	0.466876	0.741722	0.4552	0.62393	no
1050	4930519F16Rik	4930519F16Rik	4930519F16Rik	chrX:103232280-103256606	q1	q2	NOTEST	0	0	0	0	1	1	no
1051	4930519F24Rik	4930519F24Rik	4930519F24Rik	chr9:100022299-100034670	q1	q2	NOTEST	0	0	0	0	1	1	no
1052	4930519G04Rik	4930519G04Rik	4930519G04Rik	chr5:114853713-114883879	q1	q2	NOTEST	0.066273	0.0750966	0.180325	0	1	1	no
1053	4930519H02Rik	4930519H02Rik	4930519H02Rik	chr5:15863927-15883766	q1	q2	NOTEST	0	0	0	0	1	1	no
1054	4930520O04Rik	4930520O04Rik	4930520O04Rik	chr9:114368323-114390712	q1	q2	NOTEST	0.102582	0.231327	1.17316	0	1	1	no
1055	4930520P13Rik	4930520P13Rik	4930520P13Rik	chr13:70232821-70248122	q1	q2	NOTEST	0	0	0	0	1	1	no
1056	4930521E06Rik	4930521E06Rik	4930521E06Rik	chr1:44551670-44796836	q1	q2	NOTEST	0.0433555	0.190605	2.1363	0	1	1	no
1057	4930522H14Rik	4930522H14Rik	4930522H14Rik	chr4:109505331-109531297	q1	q2	NOTEST	0	0	0	0	1	1	no
1058	4930522O17Rik	4930522O17Rik	4930522O17Rik	chr4:53246195-53251120	q1	q2	NOTEST	0	0	0	0	1	1	no
1059	4930523C07Rik	4930523C07Rik	4930523C07Rik	chr1:160044379-160078586	q1	q2	OK	0.147375	2.75549	4.22475	5.85057	5e-05	0.000427659	yes
1060	4930523O13Rik	4930523O13Rik	4930523O13Rik	chr15:46435865-46496179	q1	q2	NOTEST	0	0	0	0	1	1	no
1061	4930524B15Rik	4930524B15Rik	4930524B15Rik	chr11:31965632-31979651	q1	q2	NOTEST	0	0	0	0	1	1	no
1062	4930524C18Rik	4930524C18Rik	4930524C18Rik	chr14:114831964-114861327	q1	q2	NOTEST	0.0179987	0	#NAME?	0	1	1	no
1063	4930524L23Rik	4930524L23Rik	4930524L23Rik	chrX:7558561-7605420	q1	q2	NOTEST	0.102951	0.0698523	-0.55958	0	1	1	no
1064	4930524N10Rik	4930524N10Rik	4930524N10Rik	chrX:154339224-154343392	q1	q2	NOTEST	0	0	0	0	1	1	no
1065	4930524O05Rik	4930524O05Rik	4930524O05Rik	chr19:10634232-10665210	q1	q2	NOTEST	0	0	0	0	1	1	no
1066	4930524O08Rik	4930524O08Rik	4930524O08Rik	chr9:89826518-89864028	q1	q2	NOTEST	0	0	0	0	1	1	no
1067	4930525D18Rik	4930525D18Rik	4930525D18Rik	chr9:114341110-114364627	q1	q2	NOTEST	0	0	0	0	1	1	no
1068	4930525G20Rik	4930525G20Rik	4930525G20Rik	chr13:67796593-67830985	q1	q2	NOTEST	0	0.00838578	Inf	0	1	1	no
1069	4930525M21Rik	4930525M21Rik	4930525M21Rik	chrX:38013907-38018815	q1	q2	NOTEST	0	0	0	0	1	1	no
1070	4930526D03Rik	4930526D03Rik	4930526D03Rik	chr2:181696794-181698442	q1	q2	NOTEST	0	0	0	0	1	1	no
1071	4930526I15Rik	4930526I15Rik	4930526I15Rik	chr9:124423250-124424856	q1	q2	OK	2.29933	2.83336	0.301301	0.471687	0.5825	0.732752	no
1072	4930526L06Rik	4930526L06Rik	4930526L06Rik	chr19:11196816-11299884	q1	q2	NOTEST	0.0372986	0.0832587	1.15848	0	1	1	no
1073	4930527F14Rik	4930527F14Rik	4930527F14Rik	chr14:45543709-45562876	q1	q2	NOTEST	0	0.0280512	Inf	0	1	1	no
1074	4930527G23Rik	4930527G23Rik	4930527G23Rik	chr18:29396715-29496416	q1	q2	NOTEST	0	0	0	0	1	1	no
1075	4930528A17Rik	4930528A17Rik	4930528A17Rik	chr4:21846326-21876475	q1	q2	OK	4.91925	4.80018	-0.0353502	-0.029522	0.9754	0.986198	no
1076	4930528D03Rik	4930528D03Rik	4930528D03Rik	chr13:59733649-59737470	q1	q2	NOTEST	0.117626	0.145648	0.308282	0	1	1	no
1077	4930528P14Rik	4930528P14Rik	4930528P14Rik	chr2:115329265-115344280	q1	q2	NOTEST	0	0.0490655	Inf	0	1	1	no
1078	4930529C04Rik	4930529C04Rik	4930529C04Rik	chr3:91071661-91075192	q1	q2	NOTEST	0.00914818	0	#NAME?	0	1	1	no
1079	4930529F24Rik	4930529F24Rik	4930529F24Rik	chr14:38368950-39473088	q1	q2	NOTEST	0	0	0	0	1	1	no
1080	4930529K09Rik	4930529K09Rik	4930529K09Rik	chr14:86245969-86262042	q1	q2	NOTEST	0	0	0	0	1	1	no
1081	4930529L06Rik	4930529L06Rik	4930529L06Rik	chr16:84679788-84685147	q1	q2	NOTEST	0.31319	0	#NAME?	0	1	1	no
1082	4930529M08Rik	4930529M08Rik	4930529M08Rik	chr2:145934783-145964226	q1	q2	NOTEST	0	0.050066	Inf	0	1	1	no
1083	4930533B01Rik	4930533B01Rik	4930533B01Rik	chr2:113220186-113716767	q1	q2	NOTEST	0	0.0180209	Inf	0	1	1	no
1084	4930533P14Rik	4930533P14Rik	4930533P14Rik	chr1:96612056-96662573	q1	q2	NOTEST	0	0	0	0	1	1	no
1085	4930538K18Rik	4930538K18Rik	4930538K18Rik	chr4:119205054-119218217	q1	q2	NOTEST	0.257534	0.197608	-0.382118	0	1	1	no
1086	4930539C22Rik	4930539C22Rik	4930539C22Rik	chr3:134404142-134423635	q1	q2	NOTEST	0	0	0	0	1	1	no
1087	4930539E08Rik	4930539E08Rik	4930539E08Rik	chr17:28896394-28915324	q1	q2	NOTEST	0.0693303	0.114593	0.724962	0	1	1	no
1088	4930539J05Rik	4930539J05Rik	4930539J05Rik	chr3:135436220-135438665	q1	q2	OK	8.87251	9.41099	0.085005	0.228484	0.87685	0.930789	no
1089	4930539M17Rik	4930539M17Rik	4930539M17Rik	chr3:9061963-9071076	q1	q2	NOTEST	0	0	0	0	1	1	no
1090	4930539N22Rik	4930539N22Rik	4930539N22Rik	chr3:13471654-14182287	q1	q2	NOTEST	0	0	0	0	1	1	no
1091	4930540M03Rik	4930540M03Rik	4930540M03Rik	chr9:15559863-15641220	q1	q2	NOTEST	0	0	0	0	1	1	no
1092	4930542C21Rik	4930542C21Rik	4930542C21Rik	chr16:38017322-38054526	q1	q2	NOTEST	0	0	0	0	1	1	no
1093	4930542D17Rik	4930542D17Rik	4930542D17Rik	chr16:50589858-50654166	q1	q2	NOTEST	0	0	0	0	1	1	no
1094	4930542H20Rik	4930542H20Rik	4930542H20Rik	chr11:79591211-79694012	q1	q2	NOTEST	0	0	0	0	1	1	no
1095	4930543E12Rik	4930543E12Rik	4930543E12Rik	chr7:113100235-113142015	q1	q2	NOTEST	0	0	0	0	1	1	no
1096	4930544D05Rik	4930544D05Rik	4930544D05Rik	chr11:70614882-70619194	q1	q2	NOTEST	0.0677845	0.0850871	0.327986	0	1	1	no
1097	4930544G11Rik	4930544G11Rik	4930544G11Rik	chr6:65952570-65954014	q1	q2	NOTEST	0	0	0	0	1	1	no
1098	4930544M13Rik	4930544M13Rik	4930544M13Rik	chr13:114607227-114697822	q1	q2	NOTEST	0.0251952	0	#NAME?	0	1	1	no
1099	4930545E07Rik	4930545E07Rik	4930545E07Rik	chr18:17568745-17580990	q1	q2	NOTEST	0	0	0	0	1	1	no
1100	4930545H06Rik	4930545H06Rik	4930545H06Rik	chr10:68319064-68321142	q1	q2	NOTEST	0.053868	0	#NAME?	0	1	1	no
1101	4930545L23Rik	4930545L23Rik	4930545L23Rik	chr2:134786163-135475258	q1	q2	NOTEST	0	0	0	0	1	1	no
1102	4930546C10Rik	4930546C10Rik	4930546C10Rik	chr18:68889486-68951528	q1	q2	NOTEST	0	0	0	0	1	1	no
1103	4930546K05Rik	4930546K05Rik	4930546K05Rik	chr9:42182237-42209231	q1	q2	NOTEST	0.0365049	0.004458	-3.03362	0	1	1	no
1104	4930547C10Rik	4930547C10Rik	4930547C10Rik	chr4:52596273-52612163	q1	q2	NOTEST	0	0.00676714	Inf	0	1	1	no
1105	4930547E08Rik	4930547E08Rik	4930547E08Rik	chr2:103804451-103810622	q1	q2	NOTEST	0	0.226729	Inf	0	1	1	no
1106	4930547E14Rik	4930547E14Rik	4930547E14Rik	chr16:59613320-60605531	q1	q2	NOTEST	0.0882173	0	#NAME?	0	1	1	no
1107	4930548G14Rik	4930548G14Rik	4930548G14Rik	chr15:46623304-46639858	q1	q2	NOTEST	0.0310252	0	#NAME?	0	1	1	no
1108	4930548H24Rik	4930548H24Rik	4930548H24Rik	chr5:31485858-31488262	q1	q2	NOTEST	0.0497723	0	#NAME?	0	1	1	no
1109	4930548J01Rik	4930548J01Rik	4930548J01Rik	chr17:4119445-4122102	q1	q2	NOTEST	0	0	0	0	1	1	no
1110	4930548K13Rik	4930548K13Rik	4930548K13Rik	chr4:26635819-26705449	q1	q2	NOTEST	0	0	0	0	1	1	no
1111	4930549C01Rik	4930549C01Rik	4930549C01Rik	chr4:136610436-136613213	q1	q2	NOTEST	0	0	0	0	1	1	no
1112	4930549G23Rik	4930549G23Rik	4930549G23Rik	chr18:67774875-67799943	q1	q2	NOTEST	0.161889	0.0395398	-2.03362	0	1	1	no
1113	4930550C14Rik	4930550C14Rik	4930550C14Rik	chr9:53405285-53432803	q1	q2	NOTEST	0.265171	0.0821681	-1.69027	0	1	1	no
1114	4930550L24Rik	4930550L24Rik	4930550L24Rik	chrX:58911460-58920304	q1	q2	NOTEST	0.0889936	0.386439	2.11847	0	1	1	no
1115	4930552N02Rik	4930552N02Rik	4930552N02Rik	chr4:52814603-52828269	q1	q2	NOTEST	0	0	0	0	1	1	no
1116	4930552P12Rik	4930552P12Rik	4930552P12Rik	chr19:55640588-55702204	q1	q2	NOTEST	0.0132792	0	#NAME?	0	1	1	no
1117	4930553E22Rik	4930553E22Rik	4930553E22Rik	chr16:84371142-84375505	q1	q2	NOTEST	0	0	0	0	1	1	no
1118	4930554C24Rik	4930554C24Rik	4930554C24Rik	chr9:84774397-84784351	q1	q2	NOTEST	0	0	0	0	1	1	no
1119	4930555B11Rik	4930555B11Rik	4930555B11Rik	chr2:57181830-57188257	q1	q2	NOTEST	0	0	0	0	1	1	no
1120	4930555G01Rik	4930555G01Rik	4930555G01Rik	chr14:5050628-5059243	q1	q2	NOTEST	0.0654184	0.00798892	-3.03362	0	1	1	no
1121	4930556C24Rik	4930556C24Rik	4930556C24Rik	chr16:85819210-85826772	q1	q2	NOTEST	0	0.0422965	Inf	0	1	1	no
1122	4930556G01Rik	4930556G01Rik	4930556G01Rik	chr4:30664595-30855744	q1	q2	NOTEST	0	0	0	0	1	1	no
1123	4930556J02Rik	4930556J02Rik	4930556J02Rik	chr14:61492687-61500382	q1	q2	NOTEST	0	0	0	0	1	1	no
1124	4930556M19Rik	4930556M19Rik	4930556M19Rik	chr15:10714835-10790123	q1	q2	OK	1.18769	2.08271	0.810303	1.17037	0.1686	0.315234	no
1125	4930556N09Rik	4930556N09Rik	4930556N09Rik	chr10:97035767-97061059	q1	q2	NOTEST	0	0	0	0	1	1	no
1126	4930557A04Rik	4930557A04Rik	4930557A04Rik	chrX:9849702-9850252	q1	q2	NOTEST	0	0.110416	Inf	0	1	1	no
1127	4930557J02Rik	4930557J02Rik	4930557J02Rik	chr5:34007199-34169448	q1	q2	NOTEST	0	0	0	0	1	1	no
1128	4930558C23Rik	4930558C23Rik	4930558C23Rik	chr3:95386457-95402841	q1	q2	NOTEST	0.0574252	0.0280512	-1.03362	0	1	1	no
1129	4930558G05Rik	4930558G05Rik	4930558G05Rik	chrX:129051523-129067146	q1	q2	NOTEST	0	0	0	0	1	1	no
1130	4930558J18Rik	4930558J18Rik	4930558J18Rik	chr1:57359221-57377544	q1	q2	NOTEST	0.0164696	0.0666045	2.01581	0	1	1	no
1131	4930558K02Rik	4930558K02Rik	4930558K02Rik	chr1:161942088-161979636	q1	q2	NOTEST	0.039221	0	#NAME?	0	1	1	no
1132	4930562C15Rik	4930562C15Rik	4930562C15Rik	chr16:4835415-4867691	q1	q2	NOTEST	0.058773	0.00820272	-2.84098	0	1	1	no
1133	4930562F07Rik	4930562F07Rik	4930562F07Rik	chr1:160044379-160078586	q1	q2	OK	0	2.55737	Inf	NA	0.0614	0.149093	no
1134	4930563D23Rik	4930563D23Rik	4930563D23Rik	chr16:92318762-92321441	q1	q2	NOTEST	0	0.0154364	Inf	0	1	1	no
1135	4930563E18Rik	4930563E18Rik	4930563E18Rik	chr18:10706859-10711832	q1	q2	NOTEST	0	0	0	0	1	1	no
1136	4930563E22Rik	4930563E22Rik	4930563E22Rik	chr11:72211723-72218450	q1	q2	OK	0.450323	0.416477	-0.112725	-0.0901805	0.9181	0.954994	no
1137	4930563F08Rik	4930563F08Rik	4930563F08Rik	chr5:131437681-132542343	q1	q2	NOTEST	0	0	0	0	1	1	no
1138	4930563M20Rik	4930563M20Rik	4930563M20Rik	chr8:116781711-116801412	q1	q2	NOTEST	0	0	0	0	1	1	no
1139	4930564B18Rik	4930564B18Rik	4930564B18Rik	chr14:75642258-75667137	q1	q2	NOTEST	0	0	0	0	1	1	no
1140	4930564C03Rik	4930564C03Rik	4930564C03Rik	chr17:44495986-45119284	q1	q2	NOTEST	0.0311265	0.0238624	-0.383403	0	1	1	no
1141	4930564D02Rik	4930564D02Rik	4930564D02Rik	chr3:105066843-105078806	q1	q2	NOTEST	0	0	0	0	1	1	no
1142	4930564G21Rik	4930564G21Rik	4930564G21Rik	chr10:119454033-120112965	q1	q2	NOTEST	0	0	0	0	1	1	no
1143	4930564K09Rik	4930564K09Rik	4930564K09Rik	chr3:82876704-82943638	q1	q2	NOTEST	0.0597369	0.0624878	0.0649518	0	1	1	no
1144	4930565D16Rik	4930565D16Rik	4930565D16Rik	chr3:84349375-84379921	q1	q2	NOTEST	0	0	0	0	1	1	no
1145	4930565N06Rik	4930565N06Rik	4930565N06Rik	chr16:36880518-36933085	q1	q2	OK	0.412784	0.348326	-0.244948	-0.0337632	0.69505	0.817026	no
1146	4930567H12Rik	4930567H12Rik	4930567H12Rik	chr8:125584637-125616670	q1	q2	NOTEST	0	0	0	0	1	1	no
1147	4930567H17Rik	4930567H17Rik	4930567H17Rik	chrX:70393900-70394740	q1	q2	NOTEST	0	0	0	0	1	1	no
1148	4930567J20Rik	4930567J20Rik	4930567J20Rik	chr16:71249903-71267176	q1	q2	NOTEST	0	0	0	0	1	1	no
1149	4930567K20Rik	4930567K20Rik	4930567K20Rik	chr10:10686058-11082331	q1	q2	NOTEST	0	0	0	0	1	1	no
1150	4930568D16Rik	4930568D16Rik	4930568D16Rik	chr2:35354217-35367729	q1	q2	NOTEST	0	0	0	0	1	1	no
1151	4930568E12Rik	4930568E12Rik	4930568E12Rik	chr9:13091266-13105855	q1	q2	NOTEST	0	0	0	0	1	1	no
1152	4930568G15Rik	4930568G15Rik	4930568G15Rik	chr1:165066616-165091930	q1	q2	NOTEST	0	0.0293921	Inf	0	1	1	no
1153	4930568K20Rik	4930568K20Rik	4930568K20Rik	chr5:124229724-124237137	q1	q2	NOTEST	0.0215246	0.0165046	-0.383119	0	1	1	no
1154	4930570G19Rik	4930570G19Rik	4930570G19Rik	chr3:156546752-156561746	q1	q2	NOTEST	0	0.0534086	Inf	0	1	1	no
1155	4930571K23Rik	4930571K23Rik	4930571K23Rik	chr7:125368860-125371013	q1	q2	NOTEST	0	0	0	0	1	1	no
1156	4930572K03Rik	4930572K03Rik	4930572K03Rik	chr5:127170564-127184356	q1	q2	NOTEST	0	0	0	0	1	1	no
1157	4930572O03Rik	4930572O03Rik	4930572O03Rik	chr5:15652287-15657059	q1	q2	NOTEST	0	0	0	0	1	1	no
1158	4930572O13Rik	4930572O13Rik	4930572O13Rik	chr14:25139794-25143241	q1	q2	NOTEST	0	0	0	0	1	1	no
1159	4930573O16Rik	4930573O16Rik	4930573O16Rik	chr2:52136646-52338798	q1	q2	NOTEST	0	0	0	0	1	1	no
1160	4930577N17Rik	4930577N17Rik	4930577N17Rik	chr3:51255664-51325987	q1	q2	OK	0.400749	0.728152	0.861541	0.316269	0.74565	0.849259	no
1161	4930578C19Rik	4930578C19Rik	4930578C19Rik	chrX:18418426-18461274	q1	q2	NOTEST	0.019082	0	#NAME?	0	1	1	no
1162	4930578E11Rik	4930578E11Rik	4930578E11Rik	chr18:29396715-29496416	q1	q2	NOTEST	0.031442	0.0515225	0.712507	0	1	1	no
1163	4930578I06Rik	4930578I06Rik	4930578I06Rik	chr14:63971121-63987780	q1	q2	NOTEST	0	0	0	0	1	1	no
1164	4930578M01Rik	4930578M01Rik	4930578M01Rik	chr15:98985964-98989281	q1	q2	NOTEST	0.303057	0.250577	-0.274335	0	1	1	no
1165	4930578N18Rik	4930578N18Rik	4930578N18Rik	chr16:76122612-76156086	q1	q2	NOTEST	0	0	0	0	1	1	no
1166	4930579F01Rik	4930579F01Rik	4930579F01Rik	chr3:138164134-138186713	q1	q2	NOTEST	0	0	0	0	1	1	no
1167	4930579G18Rik	4930579G18Rik	4930579G18Rik	chr14:54642160-54690742	q1	q2	OK	0.653752	0.729731	0.158622	0.0313565	0.85325	0.917829	no
1168	4930579G24Rik	4930579G24Rik	4930579G24Rik	chr3:79629078-79632819	q1	q2	OK	0.50008	2.40887	2.26812	3.78636	0.00215	0.0107223	yes
1169	4930579K19Rik	4930579K19Rik	4930579K19Rik	chr9:98562459-98563611	q1	q2	NOTEST	0.128421	0.214998	0.743444	0	1	1	no
1170	4930581F22Rik	4930581F22Rik	4930581F22Rik	chr9:35046578-35175987	q1	q2	OK	0.52619	1.08845	1.04861	0.568192	0.57175	0.724504	no
1171	4930583K01Rik	4930583K01Rik	4930583K01Rik	chr7:118243906-118245551	q1	q2	NOTEST	0	0	0	0	1	1	no
1172	4930583P06Rik	4930583P06Rik	4930583P06Rik	chr2:124217678-124222358	q1	q2	NOTEST	0	0	0	0	1	1	no
1173	4930584F24Rik	4930584F24Rik	4930584F24Rik	chr5:26460069-26493314	q1	q2	NOTEST	0	0	0	0	1	1	no
1174	4930590J08Rik	4930590J08Rik	4930590J08Rik	chr6:91904232-91950725	q1	q2	NOTEST	0.00953807	0.0119728	0.327986	0	1	1	no
1175	4930590L20Rik	4930590L20Rik	4930590L20Rik	chr1:140246256-140656402	q1	q2	NOTEST	0	0.0672532	Inf	0	1	1	no
1176	4930591A17Rik	4930591A17Rik	4930591A17Rik	chr2:179414935-179416880	q1	q2	NOTEST	0	0	0	0	1	1	no
1177	4930592A05Rik	4930592A05Rik	4930592A05Rik	chr15:33083128-33653436	q1	q2	NOTEST	0.0379969	0.14291	1.91115	0	1	1	no
1178	4930592I03Rik	4930592I03Rik	4930592I03Rik	chr18:82910878-83005314	q1	q2	NOTEST	0.077741	0.029805	-1.38312	0	1	1	no
1179	4930593A02Rik	4930593A02Rik	4930593A02Rik	chr3:58692588-58788524	q1	q2	NOTEST	0	0	0	0	1	1	no
1180	4930593C16Rik	4930593C16Rik	4930593C16Rik	chr9:120924454-120930802	q1	q2	NOTEST	0	0	0	0	1	1	no
1181	4930594C11Rik	4930594C11Rik	4930594C11Rik	chr1:37439339-37536259	q1	q2	NOTEST	0.0715859	0.0391014	-0.872456	0	1	1	no
1182	4930595M18Rik	4930595M18Rik	4930595M18Rik	chrX:81419574-81458122	q1	q2	NOTEST	0	0	0	0	1	1	no
1183	4930596D02Rik	4930596D02Rik	4930596D02Rik	chr14:35809485-35811978	q1	q2	NOTEST	0	0	0	0	1	1	no
1184	4930596M17Rik	4930596M17Rik	4930596M17Rik	chr9:121577842-121641566	q1	q2	NOTEST	0	0	0	0	1	1	no
1185	4930597G03Rik	4930597G03Rik	4930597G03Rik	chr14:51317334-51345489	q1	q2	NOTEST	0.0325168	0	#NAME?	0	1	1	no
1186	4930598F16Rik	4930598F16Rik	4930598F16Rik	chr1:95701183-95716518	q1	q2	NOTEST	0	0	0	0	1	1	no
1187	4930599N23Rik	4930599N23Rik	4930599N23Rik	chr6:39118472-39206773	q1	q2	OK	7.51883	3.23444	-1.21699	-0.831117	0.4914	0.656449	no
1188	4931402G19Rik	4931402G19Rik	4931402G19Rik	chr2:120355308-120504919	q1	q2	NOTEST	0.0889109	0.139546	0.650304	0	1	1	no
1189	4931403E22Rik	4931403E22Rik	4931403E22Rik	chr19:26605159-26823907	q1	q2	NOTEST	0	0	0	0	1	1	no
1190	4931403G20Rik	4931403G20Rik	4931403G20Rik	chr12:69746847-69987002	q1	q2	NOTEST	0.0738691	0.0905631	0.293952	0	1	1	no
1191	4931406B18Rik	4931406B18Rik	4931406B18Rik	chr7:43492043-43505938	q1	q2	NOTEST	0.00808178	0.0202895	1.32799	0	1	1	no
1192	4931406C07Rik	4931406C07Rik	4931406C07Rik	chr9:15283336-15357788	q1	q2	OK	20.7067	23.9034	0.207123	0.405593	0.66575	0.79529	no
1193	4931406H21Rik	4931406H21Rik	4931406H21Rik	chr14:25459184-25666747	q1	q2	NOTEST	0.124943	0.181248	0.536702	0	1	1	no
1194	4931406P16Rik	4931406P16Rik	4931406P16Rik	chr7:34236713-34285609	q1	q2	OK	12.5133	15.1556	0.276383	0.845601	0.3417	0.51598	no
1195	4931408C20Rik	4931408C20Rik	4931408C20Rik	chr1:26681800-26687460	q1	q2	NOTEST	0	0	0	0	1	1	no
1196	4931408D14Rik	4931408D14Rik	4931408D14Rik	chr19:37258425-37264095	q1	q2	NOTEST	0.0106587	0.0457302	2.10111	0	1	1	no
1197	4931409K22Rik	4931409K22Rik	4931409K22Rik	chr5:24543433-24555469	q1	q2	NOTEST	0	0.00602861	Inf	0	1	1	no
1198	4931414P19Rik	4931414P19Rik	4931414P19Rik	chr14:54583662-54605908	q1	q2	OK	3.23406	2.22544	-0.539255	-1.14733	0.22075	0.380371	no
1199	4931417E11Rik	4931417E11Rik	4931417E11Rik	chr6:73468572-73469667	q1	q2	NOTEST	0	0	0	0	1	1	no
1200	4931419H13Rik	4931419H13Rik	4931419H13Rik	chr3:55055241-55084002	q1	q2	NOTEST	0	0	0	0	1	1	no
1201	4931420L22Rik	4931420L22Rik	4931420L22Rik	chr16:71131075-71139029	q1	q2	NOTEST	0.0533955	0.0670252	0.327986	0	1	1	no
1202	4931423N10Rik	4931423N10Rik	4931423N10Rik	chr2:23207475-23267129	q1	q2	NOTEST	0	0.0142476	Inf	0	1	1	no
1203	4931428F04Rik	4931428F04Rik	4931428F04Rik	chr8:105276446-105289528	q1	q2	OK	1.64494	0.735939	-1.16037	-0.85304	0.31695	0.488353	no
1204	4931428L18Rik	4931428L18Rik	4931428L18Rik	chr1:31141077-31222656	q1	q2	NOTEST	0.0341974	0.083524	1.28831	0	1	1	no
1205	4931429I11Rik	4931429I11Rik	4931429I11Rik	chr9:40894848-40964112	q1	q2	NOTEST	0	0.00814861	Inf	0	1	1	no
1206	4931429L15Rik	4931429L15Rik	4931429L15Rik	chr9:46303360-46319986	q1	q2	NOTEST	0	0	0	0	1	1	no
1207	4931429P17Rik	4931429P17Rik	4931429P17Rik	chr13:47960329-48018608	q1	q2	NOTEST	0	0	0	0	1	1	no
1208	4931430N09Rik	4931430N09Rik	4931430N09Rik	chr6:118592295-119221614	q1	q2	NOTEST	0	0.00757767	Inf	0	1	1	no
1209	4931431B13Rik	4931431B13Rik	4931431B13Rik	chr7:128173945-128206366	q1	q2	NOTEST	0.33942	0.14202	-1.25698	0	1	1	no
1210	4931431C16Rik	4931431C16Rik	4931431C16Rik	chr5:35581226-35613801	q1	q2	NOTEST	0.288606	0.299369	0.0528224	0	1	1	no
1211	4931431F19Rik	4931431F19Rik	4931431F19Rik	chr7:104127912-104129823	q1	q2	NOTEST	0	0.00870965	Inf	0	1	1	no
1212	4931440F15Rik	4931440F15Rik	4931440F15Rik	chr11:29692897-30026033	q1	q2	NOTEST	0.029742	0.0269731	-0.140981	0	1	1	no
1213	4931440J10Rik	4931440J10Rik	4931440J10Rik	chr14:62663666-62830126	q1	q2	NOTEST	0	0	0	0	1	1	no
1214	4931440L10Rik	4931440L10Rik	4931440L10Rik	chr1:134540944-134547022	q1	q2	NOTEST	0	0	0	0	1	1	no
1215	4931440P22Rik	4931440P22Rik	4931440P22Rik	chr3:65527484-65555518	q1	q2	NOTEST	0.220683	0.306577	0.474275	0	1	1	no
1216	4932411E22Rik	4932411E22Rik	4932411E22Rik	chr11:89390222-89418948	q1	q2	NOTEST	0	0.00604121	Inf	0	1	1	no
1217	4932411N23Rik	4932411N23Rik	4932411N23Rik	chrX:126812461-126834004	q1	q2	NOTEST	0	0.00680398	Inf	0	1	1	no
1218	4932412D23Rik	4932412D23Rik	4932412D23Rik	chr16:42725701-42875762	q1	q2	NOTEST	0	0	0	0	1	1	no
1219	4932413F04Rik	4932413F04Rik	4932413F04Rik	chr9:103482935-103761837	q1	q2	NOTEST	0	0	0	0	1	1	no
1220	4932414J04Rik	4932414J04Rik	4932414J04Rik	chr11:21494729-21511180	q1	q2	NOTEST	0	0	0	0	1	1	no
1221	4932414N04Rik	4932414N04Rik	4932414N04Rik	chr2:68657883-68748465	q1	q2	NOTEST	0	0.00678617	Inf	0	1	1	no
1222	4932415G12Rik	4932415G12Rik	4932415G12Rik	chr10:94673492-94688613	q1	q2	OK	1.00653	1.1348	0.173038	0.317683	0.7264	0.836839	no
1223	4932415M13Rik	4932415M13Rik	4932415M13Rik	chr17:53716508-53733843	q1	q2	NOTEST	0	0	0	0	1	1	no
1224	4932416H05Rik	4932416H05Rik	4932416H05Rik	chr2:129798368-129832285	q1	q2	OK	0.853936	2.23443	1.38771	1.62604	0.08805	0.196252	no
1225	4932416K20Rik	4932416K20Rik	4932416K20Rik	chr8:104795236-104798792	q1	q2	NOTEST	0	0	0	0	1	1	no
1226	4932418E24Rik	4932418E24Rik	4932418E24Rik	chr2:26271646-26294557	q1	q2	NOTEST	0	0	0	0	1	1	no
1227	4932429P05Rik	4932429P05Rik	4932429P05Rik	chrX:89752267-89755491	q1	q2	NOTEST	0	0	0	0	1	1	no
1228	4932435O22Rik	4932435O22Rik	4932435O22Rik	chr11:114344525-114757886	q1	q2	NOTEST	0.0095217	0	#NAME?	0	1	1	no
1229	4932438A13Rik	4932438A13Rik	4932438A13Rik	chr3:36863105-37053033	q1	q2	OK	11.4589	9.22596	-0.312698	-0.92226	0.2883	0.458804	no
1230	4932438H23Rik	4932438H23Rik	4932438H23Rik	chr16:91053934-91069145	q1	q2	NOTEST	0.0637478	0.0380274	-0.745335	0	1	1	no
1231	4932441J04Rik	4932441J04Rik	4932441J04Rik	chr5:57570083-57717919	q1	q2	NOTEST	0	0.292753	Inf	0	1	1	no
1232	4932443I19Rik	4932443I19Rik	4932443I19Rik	chr8:13705888-13743066	q1	q2	NOTEST	0.0527477	0.0404458	-0.383119	0	1	1	no
1233	4932702P03Rik	4932702P03Rik	4932702P03Rik	chr13:24905599-24939049	q1	q2	NOTEST	0	0	0	0	1	1	no
1234	4933400A11Rik	4933400A11Rik	4933400A11Rik	chrX:169685246-169990797	q1	q2	NOTEST	0	0	0	0	1	1	no
1235	4933400B14Rik	4933400B14Rik	4933400B14Rik	chr17:89320226-89327333	q1	q2	NOTEST	0	0.0192083	Inf	0	1	1	no
1236	4933400C23Rik	4933400C23Rik	4933400C23Rik	chr9:92718715-92795711	q1	q2	NOTEST	0.0202366	0.0762066	1.91295	0	1	1	no
1237	4933400F21Rik	4933400F21Rik	4933400F21Rik	chr1:89454810-89895282	q1	q2	NOTEST	0.0268001	0.0286689	0.0972459	0	1	1	no
1238	4933400L20Rik	4933400L20Rik	4933400L20Rik	chr8:103603798-103680382	q1	q2	NOTEST	0	0	0	0	1	1	no
1239	4933401B06Rik	4933401B06Rik	4933401B06Rik	chrX:107542581-107543800	q1	q2	NOTEST	0	0	0	0	1	1	no
1240	4933401D09Rik	4933401D09Rik	4933401D09Rik	chr17:15631787-15641102	q1	q2	NOTEST	0.0543011	0.034081	-0.672014	0	1	1	no
1241	4933401H06Rik	4933401H06Rik	4933401H06Rik	chr3:135825490-135888572	q1	q2	NOTEST	0.0415222	0	#NAME?	0	1	1	no
1242	4933401P06Rik	4933401P06Rik	4933401P06Rik	chr5:36868569-36955078	q1	q2	NOTEST	0	0	0	0	1	1	no
1243	4933402C06Rik	4933402C06Rik	4933402C06Rik	chr7:40674736-40691260	q1	q2	NOTEST	0	0	0	0	1	1	no
1244	4933402D24Rik	4933402D24Rik	4933402D24Rik	chr1:63754908-63769267	q1	q2	NOTEST	0.137275	0.0888868	-0.62703	0	1	1	no
1245	4933402E13Rik	4933402E13Rik	4933402E13Rik	chrX:62283498-62292078	q1	q2	OK	0.0176143	0.866972	5.62116	2.30977	0.26595	0.433874	no
1246	4933402J07Rik	4933402J07Rik	4933402J07Rik	chr8:87563906-87589197	q1	q2	NOTEST	0	0.0181529	Inf	0	1	1	no
1247	4933402J10Rik	4933402J10Rik	4933402J10Rik	chr5:59963118-59986002	q1	q2	NOTEST	0	0	0	0	1	1	no
1248	4933402J15Rik	4933402J15Rik	4933402J15Rik	chr14:74355526-74369741	q1	q2	NOTEST	0	0	0	0	1	1	no
1249	4933402N03Rik	4933402N03Rik	4933402N03Rik	chr7:131138346-131146283	q1	q2	NOTEST	0	0	0	0	1	1	no
1250	4933402N22Rik	4933402N22Rik	4933402N22Rik	chr5:11918042-11922804	q1	q2	NOTEST	0	0	0	0	1	1	no
1251	4933402P03Rik	4933402P03Rik	4933402P03Rik	chr11:69816565-69818440	q1	q2	NOTEST	0.0215704	0	#NAME?	0	1	1	no
1252	4933403O08Rik	4933403O08Rik	4933403O08Rik	chrX:112239048-112243852	q1	q2	NOTEST	0.046255	0.401709	3.11847	0	1	1	no
1253	4933404G15Rik	4933404G15Rik	4933404G15Rik	chr16:16707686-16718121	q1	q2	NOTEST	0	0	0	0	1	1	no
1254	4933404K08Rik	4933404K08Rik	4933404K08Rik	chr13:23278349-23282267	q1	q2	NOTEST	0	0.0310608	Inf	0	1	1	no
1255	4933404O12Rik	4933404O12Rik	4933404O12Rik	chr5:136919145-136937109	q1	q2	OK	1.24459	1.49955	0.268855	0.5244	0.56975	0.722686	no
1256	4933405D12Rik	4933405D12Rik	4933405D12Rik	chr3:122882591-122924116	q1	q2	OK	0.215854	1.34741	2.64206	2.4581	0.025	0.0747428	no
1257	4933405E24Rik	4933405E24Rik	4933405E24Rik	chr11:54177771-54213288	q1	q2	NOTEST	0	0.053221	Inf	0	1	1	no
1258	4933405L10Rik	4933405L10Rik	4933405L10Rik	chr8:105708302-105710168	q1	q2	NOTEST	0.165411	0.0830537	-0.993942	0	1	1	no
1259	4933405O20Rik	4933405O20Rik	4933405O20Rik	chr7:49975349-50863289	q1	q2	NOTEST	0	0	0	0	1	1	no
1260	4933406C10Rik	4933406C10Rik	4933406C10Rik	chr12:32919383-32953789	q1	q2	OK	0.830649	0.175293	-2.24447	-2.89083	0.01715	0.0555464	no
1261	4933406D12Rik	4933406D12Rik	4933406D12Rik	chr2:146542930-146546108	q1	q2	NOTEST	0	0	0	0	1	1	no
1262	4933406F09Rik	4933406F09Rik	4933406F09Rik	chr14:7412472-7422685	q1	q2	NOTEST	0	0.0896915	Inf	0	1	1	no
1263	4933406G16Rik	4933406G16Rik	4933406G16Rik	chr11:19065274-19075740	q1	q2	NOTEST	0.100448	0	#NAME?	0	1	1	no
1264	4933406I18Rik	4933406I18Rik	4933406I18Rik	chr7:114315478-114415161	q1	q2	OK	0.0869587	0.468515	2.42969	1.49545	0.1884	0.341567	no
1265	4933406J08Rik	4933406J08Rik	4933406J08Rik	chr2:122186271-122206393	q1	q2	NOTEST	0	0	0	0	1	1	no
1266	4933406J10Rik	4933406J10Rik	4933406J10Rik	chr7:82648613-82777852	q1	q2	NOTEST	0	0.0190362	Inf	0	1	1	no
1267	4933406K04Rik	4933406K04Rik	4933406K04Rik	chr12:106685606-106716324	q1	q2	NOTEST	0	0	0	0	1	1	no
1268	4933406M09Rik	4933406M09Rik	4933406M09Rik	chr1:134385939-134390983	q1	q2	NOTEST	0	0	0	0	1	1	no
1269	4933407E24Rik	4933407E24Rik	4933407E24Rik	chr4:124569178-124575538	q1	q2	NOTEST	0	0	0	0	1	1	no
1270	4933407G14Rik	4933407G14Rik	4933407G14Rik	chr10:75449509-75463104	q1	q2	NOTEST	0	0.0140523	Inf	0	1	1	no
1271	4933407I05Rik	4933407I05Rik	4933407I05Rik	chr9:51914428-51927003	q1	q2	NOTEST	0	0	0	0	1	1	no
1272	4933407K13Rik	4933407K13Rik	4933407K13Rik	chrX:75725457-75764699	q1	q2	OK	0.566117	1.33645	1.23924	2.11547	0.02755	0.0807986	no
1273	4933407L21Rik	4933407L21Rik	4933407L21Rik	chr1:85928482-85931756	q1	q2	NOTEST	0	0	0	0	1	1	no
1274	4933408B17Rik	4933408B17Rik	4933408B17Rik	chr18:34579845-34597468	q1	q2	NOTEST	0.155141	0.149564	-0.052823	0	1	1	no
1275	4933408J17Rik	4933408J17Rik	4933408J17Rik	chr10:93540631-93605245	q1	q2	NOTEST	0.0367805	0.0269499	-0.44866	0	1	1	no
1276	4933408N05Rik	4933408N05Rik	4933408N05Rik	chr8:114205639-114374070	q1	q2	OK	0.640522	0.454387	-0.495326	-0.607133	0.48505	0.650959	no
1277	4933409G03Rik	4933409G03Rik	4933409G03Rik	chr2:68582412-68616463	q1	q2	NOTEST	0	0	0	0	1	1	no
1278	4933409K07Rik	4933409K07Rik	4933409K07Rik	chr4_JH584293_random:120551-144386	q1	q2	NOTEST	0	0.00342016	Inf	0	1	1	no
1279	4933411E08Rik	4933411E08Rik	4933411E08Rik	chr10:117925458-117948307	q1	q2	NOTEST	0.0202906	0.0764098	1.91295	0	1	1	no
1280	4933411G06Rik	4933411G06Rik	4933411G06Rik	chr10:51756173-51757194	q1	q2	NOTEST	0	0	0	0	1	1	no
1281	4933411G11Rik	4933411G11Rik	4933411G11Rik	chr5:143181016-143205068	q1	q2	NOTEST	0.0623048	0	#NAME?	0	1	1	no
1282	4933411K16Rik	4933411K16Rik	4933411K16Rik	chr19:42045850-42070939	q1	q2	OK	1.0425	0.535515	-0.961042	-0.670464	0.44575	0.614998	no
1283	4933411K20Rik	4933411K20Rik	4933411K20Rik	chr8:46169555-46195590	q1	q2	OK	13.791	11.882	-0.214946	-0.658831	0.46795	0.63602	no
1284	4933412E12Rik	4933412E12Rik	4933412E12Rik	chr10:116950561-116963279	q1	q2	OK	1.60768	2.13552	0.409611	0.632047	0.46515	0.633224	no
1285	4933412E24Rik	4933412E24Rik	4933412E24Rik	chr15:60014865-60016618	q1	q2	NOTEST	0	0	0	0	1	1	no
1286	4933412O06Rik	4933412O06Rik	4933412O06Rik	chr13:15781663-15802630	q1	q2	NOTEST	0.0331183	0	#NAME?	0	1	1	no
1287	4933413G19Rik	4933413G19Rik	4933413G19Rik	chr6:128362993-128385144	q1	q2	NOTEST	0	0	0	0	1	1	no
1288	4933413J09Rik	4933413J09Rik	4933413J09Rik	chr14:26357546-26400456	q1	q2	NOTEST	0.219927	0.12736	-0.788107	0	1	1	no
1289	4933413L06Rik	4933413L06Rik	4933413L06Rik	chr13:117602319-117981028	q1	q2	NOTEST	0	0.0207064	Inf	0	1	1	no
1290	4933415F23Rik	4933415F23Rik	4933415F23Rik	chr1:23100473-23102253	q1	q2	NOTEST	0	0	0	0	1	1	no
1291	4933416C03Rik	4933416C03Rik	4933416C03Rik	chr10:116018362-116274929	q1	q2	NOTEST	0.0148468	0	#NAME?	0	1	1	no
1292	4933416E03Rik	4933416E03Rik	4933416E03Rik	chr2:159947340-159981289	q1	q2	NOTEST	0	0	0	0	1	1	no
1293	4933416I08Rik	4933416I08Rik	4933416I08Rik	chrX:53686490-53691332	q1	q2	NOTEST	0	0	0	0	1	1	no
1294	4933416M06Rik	4933416M06Rik	4933416M06Rik	chr13:101254318-101293396	q1	q2	NOTEST	0	0	0	0	1	1	no
1295	4933416M07Rik	4933416M07Rik	4933416M07Rik	chr8:27138772-27174646	q1	q2	NOTEST	0.0231275	0.0177337	-0.383119	0	1	1	no
1296	4933417A18Rik	4933417A18Rik	4933417A18Rik	chr13:34924408-34963809	q1	q2	NOTEST	0	0	0	0	1	1	no
1297	4933417D19Rik	4933417D19Rik	4933417D19Rik	chr8:123232257-123254175	q1	q2	NOTEST	0.356321	0.221615	-0.68512	0	1	1	no
1298	4933417E11Rik	4933417E11Rik	4933417E11Rik	chr1:71958997-72005195	q1	q2	NOTEST	0.342358	0.250854	-0.44866	0	1	1	no
1299	4933417G07Rik	4933417G07Rik	4933417G07Rik	chr3:55625197-56183701	q1	q2	NOTEST	0	0.0196397	Inf	0	1	1	no
1300	4933417O13Rik	4933417O13Rik	4933417O13Rik	chr7:143107253-143427042	q1	q2	NOTEST	0	0	0	0	1	1	no
1301	4933421I07Rik	4933421I07Rik	4933421I07Rik	chr7:42445461-42448080	q1	q2	NOTEST	0	0	0	0	1	1	no
1302	4933421O10Rik	4933421O10Rik	4933421O10Rik	chr4:33027138-33031323	q1	q2	OK	0.692865	1.02994	0.571919	0.988493	0.28	0.450011	no
1303	4933422A05Rik	4933422A05Rik	4933422A05Rik	chr9:35281104-35285423	q1	q2	NOTEST	0	0.0202582	Inf	0	1	1	no
1304	4933422H20Rik	4933422H20Rik	4933422H20Rik	chr11:115440544-115448268	q1	q2	NOTEST	0	0	0	0	1	1	no
1305	4933424G05Rik	4933424G05Rik	4933424G05Rik	chr18:14968684-15151446	q1	q2	NOTEST	0	0.00964787	Inf	0	1	1	no
1306	4933424G06Rik	4933424G06Rik	4933424G06Rik	chr1:36714537-36757960	q1	q2	OK	0.956267	0.289743	-1.72264	-2.37599	0.0433	0.114871	no
1307	4933425B07Rik	4933425B07Rik	4933425B07Rik	chr14:46602805-46637423	q1	q2	NOTEST	0	0	0	0	1	1	no
1308	4933425H06Rik	4933425H06Rik	4933425H06Rik	chr6:144672867-144693832	q1	q2	NOTEST	0	0	0	0	1	1	no
1309	4933425L06Rik	4933425L06Rik	4933425L06Rik	chr13:105082121-105121782	q1	q2	NOTEST	0	0.00761259	Inf	0	1	1	no
1310	4933426D04Rik	4933426D04Rik	4933426D04Rik	chr5:24862734-25100642	q1	q2	NOTEST	0	0	0	0	1	1	no
1311	4933426M11Rik	4933426M11Rik	4933426M11Rik	chr12:80790531-80880833	q1	q2	OK	44.5776	33.9789	-0.391679	-1.10103	0.19495	0.349968	no
1312	4933427D06Rik	4933427D06Rik	4933427D06Rik	chr6:89096114-89110037	q1	q2	NOTEST	0.0377773	0	#NAME?	0	1	1	no
1313	4933427D14Rik	4933427D14Rik	4933427D14Rik	chr11:72154096-72203371	q1	q2	OK	3.02296	3.85073	0.349172	0.8703	0.33005	0.503714	no
1314	4933427E11Rik	4933427E11Rik	4933427E11Rik	chr15:74702411-74710374	q1	q2	NOTEST	0.0904031	0.113479	0.327986	0	1	1	no
1315	4933427E13Rik	4933427E13Rik	4933427E13Rik	chr11:25326106-25367137	q1	q2	NOTEST	0	0	0	0	1	1	no
1316	4933427G17Rik	4933427G17Rik	4933427G17Rik	chr7:120982508-121014787	q1	q2	NOTEST	0	0.0265647	Inf	0	1	1	no
1317	4933427I22Rik	4933427I22Rik	4933427I22Rik	chr4:139926110-139943519	q1	q2	NOTEST	0	0	0	0	1	1	no
1318	4933428C19Rik	4933428C19Rik	4933428C19Rik	chr4:40482839-40525548	q1	q2	NOTEST	0	0	0	0	1	1	no
1319	4933429K18Rik	4933429K18Rik	4933429K18Rik	chr19:45726554-45730558	q1	q2	NOTEST	0	0	0	0	1	1	no
1320	4933429O19Rik	4933429O19Rik	4933429O19Rik	chr14:48878872-48887112	q1	q2	NOTEST	0	0	0	0	1	1	no
1321	4933430H16Rik	4933430H16Rik	4933430H16Rik	chr7:82937937-82971391	q1	q2	NOTEST	0	0.0188815	Inf	0	1	1	no
1322	4933430I17Rik	4933430I17Rik	4933430I17Rik	chr4:62525368-62547993	q1	q2	OK	0.308406	0.516211	0.743129	1.04284	0.3027	0.473529	no
1323	4933430M04Rik	4933430M04Rik	4933430M04Rik	chr11:24481908-24569951	q1	q2	NOTEST	0	0	0	0	1	1	no
1324	4933430N04Rik	4933430N04Rik	4933430N04Rik	chr8:9125411-9132288	q1	q2	NOTEST	0	0	0	0	1	1	no
1325	4933431E20Rik	4933431E20Rik	4933431E20Rik	chr3:107877229-107898685	q1	q2	OK	1.84851	1.32266	-0.482922	-0.756676	0.39635	0.57035	no
1326	4933431G14Rik	4933431G14Rik	4933431G14Rik	chr6:72097612-72154570	q1	q2	NOTEST	0.332178	0.0636432	-2.38388	0	1	1	no
1327	4933432G23Rik	4933432G23Rik	4933432G23Rik	chr9:118429838-118437048	q1	q2	NOTEST	0	0	0	0	1	1	no
1328	4933432I03Rik	4933432I03Rik	4933432I03Rik	chr14:102987411-103033803	q1	q2	NOTEST	0	0	0	0	1	1	no
1329	4933432I09Rik	4933432I09Rik	4933432I09Rik	chr16:18209685-18213863	q1	q2	NOTEST	0	0	0	0	1	1	no
1330	4933432K03Rik	4933432K03Rik	4933432K03Rik	chr7:121587385-121589836	q1	q2	NOTEST	0	0	0	0	1	1	no
1331	4933433C11Rik	4933433C11Rik	4933433C11Rik	chr2:25212558-25214630	q1	q2	NOTEST	0	0.0190355	Inf	0	1	1	no
1332	4933433F19Rik	4933433F19Rik	4933433F19Rik	chr8:30568394-30575573	q1	q2	NOTEST	0	0	0	0	1	1	no
1333	4933433G15Rik	4933433G15Rik	4933433G15Rik	chr9:75410183-75415537	q1	q2	NOTEST	0.192428	0.411504	1.09659	0	1	1	no
1334	4933433G19Rik	4933433G19Rik	4933433G19Rik	chr13:66912097-67032405	q1	q2	NOTEST	0.0355142	0.0346961	-0.0336225	0	1	1	no
1335	4933433H22Rik	4933433H22Rik	4933433H22Rik	chr17:84078659-84089875	q1	q2	NOTEST	0.0576073	0.218357	1.92236	0	1	1	no
1336	4933434E20Rik	4933434E20Rik	4933434E20Rik	chr3:90052816-90062447	q1	q2	OK	54.8324	48.1149	-0.188545	-0.540063	0.5248	0.686578	no
1337	4933434I20Rik	4933434I20Rik	4933434I20Rik	chr8:83348471-83379402	q1	q2	NOTEST	0.027974	0	#NAME?	0	1	1	no
1338	4933436C20Rik	4933436C20Rik	4933436C20Rik	chr8:92326032-92356120	q1	q2	OK	3.80813	0.686501	-2.47175	-4.29232	0.0017	0.00891994	yes
1339	4933436E23Rik	4933436E23Rik	4933436E23Rik	chr1:139379451-139402852	q1	q2	NOTEST	0	0	0	0	1	1	no
1340	4933436H12Rik	4933436H12Rik	4933436H12Rik	chr7:68417423-68426133	q1	q2	NOTEST	0	0	0	0	1	1	no
1341	4933436I01Rik	4933436I01Rik	4933436I01Rik	chrX:67919863-67921450	q1	q2	NOTEST	0	0	0	0	1	1	no
1342	4933438B17Rik	4933438B17Rik	4933438B17Rik	chr5:127030788-127088529	q1	q2	NOTEST	0	0	0	0	1	1	no
1343	4933438K21Rik	4933438K21Rik	4933438K21Rik	chr4:147063365-147068436	q1	q2	NOTEST	0.0204405	0.0399392	0.966378	0	1	1	no
1344	4933439C10Rik	4933439C10Rik	4933439C10Rik	chr11:59485520-59511067	q1	q2	OK	0.582156	1.18129	1.02088	0.607304	0.4882	0.65354	no
1345	4933439K11Rik	4933439K11Rik	4933439K11Rik	chr1:172521129-172550806	q1	q2	NOTEST	0	0	0	0	1	1	no
1346	4933440J02Rik	4933440J02Rik	4933440J02Rik	chr10:111586718-111594273	q1	q2	NOTEST	0	0	0	0	1	1	no
1347	4933440M02Rik	4933440M02Rik	4933440M02Rik	chr7:125331781-125349786	q1	q2	NOTEST	0	0	0	0	1	1	no
1348	5031410I06Rik	5031410I06Rik	5031410I06Rik	chr5:26098667-26105314	q1	q2	OK	0.0110959	0.78067	6.13662	3.82409	0.10585	0.223451	no
1349	5031414D18Rik	5031414D18Rik	5031414D18Rik	chr14:75004109-75388146	q1	q2	OK	0.796036	1.42885	0.843947	0.370904	0.7141	0.828828	no
1350	5031425E22Rik	5031425E22Rik	5031425E22Rik	chr5:23431807-23434353	q1	q2	OK	3.15796	6.88312	1.12407	2.69303	0.0062	0.0250964	yes
1351	5031425F14Rik	5031425F14Rik	5031425F14Rik	chr2:166447450-166458770	q1	q2	NOTEST	0	0	0	0	1	1	no
1352	5031426D15Rik	5031426D15Rik	5031426D15Rik	chr2:6539698-7396198	q1	q2	NOTEST	0.167434	0.145251	-0.205047	0	1	1	no
1353	5031434C07Rik	5031434C07Rik	5031434C07Rik	chr6:112273757-112330423	q1	q2	NOTEST	0.0800634	0.0957712	0.258449	0	1	1	no
1354	5031434O11Rik	5031434O11Rik	5031434O11Rik	chr3:51515317-51567116	q1	q2	OK	0.414489	1.49058	1.84647	0.182604	0.5366	0.69667	no
1355	5031439G07Rik	5031439G07Rik	5031439G07Rik	chr15:84945719-84987971	q1	q2	OK	20.0091	26.1151	0.384227	1.13378	0.18345	0.335398	no
1356	5033403H07Rik	5033403H07Rik	5033403H07Rik	chr5:52973011-52992292	q1	q2	NOTEST	0	0	0	0	1	1	no
1357	5033404E19Rik	5033404E19Rik	5033404E19Rik	chr1:185497305-185498014	q1	q2	NOTEST	0	0	0	0	1	1	no
1358	5033406O09Rik	5033406O09Rik	5033406O09Rik	chr12:111941990-111944482	q1	q2	NOTEST	0	0.0459099	Inf	0	1	1	no
1359	5033411D12Rik	5033411D12Rik	5033411D12Rik	chr13:16857474-17694765	q1	q2	OK	0.28033	1.02519	1.87069	2.68547	0.01465	0.048975	yes
1360	5330411J11Rik	5330411J11Rik	5330411J11Rik	chr2:59382492-59386682	q1	q2	NOTEST	0.021136	0.0162066	-0.383119	0	1	1	no
1361	5330413P13Rik	5330413P13Rik	5330413P13Rik	chr2:131820005-131847656	q1	q2	NOTEST	0	0	0	0	1	1	no
1362	5330417C22Rik	5330417C22Rik	5330417C22Rik	chr3:108458068-108536522	q1	q2	NOTEST	0.0487444	0	#NAME?	0	1	1	no
1363	5330426P16Rik	5330426P16Rik	5330426P16Rik	chr16:50726750-50732773	q1	q2	OK	2.2671	2.65116	0.225773	0.442266	0.64665	0.780951	no
1364	5330434G04Rik	5330434G04Rik	5330434G04Rik	chrX:105372993-105391754	q1	q2	NOTEST	0	0.229611	Inf	0	1	1	no
1365	5330439B14Rik	5330439B14Rik	5330439B14Rik	chr6:142587861-142702274	q1	q2	NOTEST	0.128097	0	#NAME?	0	1	1	no
1366	5430401F13Rik	5430401F13Rik	5430401F13Rik	chr6:131543761-131553757	q1	q2	NOTEST	0	0	0	0	1	1	no
1367	5430402E10Rik	5430402E10Rik	5430402E10Rik	chrX:77919785-77925062	q1	q2	NOTEST	0	0	0	0	1	1	no
1368	5430402O13Rik	5430402O13Rik	5430402O13Rik	chr6:50566642-50596590	q1	q2	NOTEST	0.0827001	0.0519032	-0.672065	0	1	1	no
1369	5430403N17Rik	5430403N17Rik	5430403N17Rik	chr8:35864084-35882957	q1	q2	NOTEST	0	0.00632925	Inf	0	1	1	no
1370	5430405H02Rik	5430405H02Rik	5430405H02Rik	chr2:156840076-156862945	q1	q2	OK	0.814467	0.998663	0.294141	0.198053	0.8186	0.899781	no
1371	5430416N02Rik	5430416N02Rik	5430416N02Rik	chr5:100420841-100429535	q1	q2	OK	10.5297	9.06096	-0.216729	-0.558074	0.6652	0.794945	no
1372	5430416O09Rik	5430416O09Rik	5430416O09Rik	chr4:43730033-43734534	q1	q2	NOTEST	0.0235209	0.0513899	1.12754	0	1	1	no
1373	5430417L22Rik	5430417L22Rik	5430417L22Rik	chr2:118745761-118748807	q1	q2	OK	12.123	12.1043	-0.00222704	-0.00666831	0.99495	0.996665	no
1374	5430419D17Rik	5430419D17Rik	5430419D17Rik	chr7:131174401-131250945	q1	q2	NOTEST	0	0	0	0	1	1	no
1375	5430421F17Rik	5430421F17Rik	5430421F17Rik	chr8:25302649-25306270	q1	q2	NOTEST	0.043667	0.0730846	0.743024	0	1	1	no
1376	5430421N21Rik	5430421N21Rik	5430421N21Rik	chr15:101431013-101491512	q1	q2	NOTEST	0	0	0	0	1	1	no
1377	5430425J12Rik	5430425J12Rik	5430425J12Rik	chr13:73681156-73709856	q1	q2	NOTEST	0.0228669	0	#NAME?	0	1	1	no
1378	5430425K12Rik	5430425K12Rik	5430425K12Rik	chr13:80940402-80948597	q1	q2	NOTEST	0.0580281	0.10926	0.912949	0	1	1	no
1379	5430427M07Rik	5430427M07Rik	5430427M07Rik	chr12:90998491-91384409	q1	q2	NOTEST	0	0	0	0	1	1	no
1380	5430427O19Rik	5430427O19Rik	5430427O19Rik	chrX:85870272-85891499	q1	q2	NOTEST	0.0838226	0.0274712	-1.60942	0	1	1	no
1381	5430428K19Rik	5430428K19Rik	5430428K19Rik	chrX:6400144-6633717	q1	q2	NOTEST	0	0	0	0	1	1	no
1382	5430434I15Rik	5430434I15Rik	5430434I15Rik	chr3:38203150-38208119	q1	q2	NOTEST	0	0	0	0	1	1	no
1383	5430435G22Rik	5430435G22Rik	5430435G22Rik	chr1:131688694-131713464	q1	q2	OK	0.223118	14.3963	6.01175	10.1427	5e-05	0.000427659	yes
1384	5430437J10Rik	5430437J10Rik	5430437J10Rik	chr15:5496317-5594983	q1	q2	NOTEST	0	0	0	0	1	1	no
1385	5430440P10Rik	5430440P10Rik	5430440P10Rik	chr14:105427558-105437716	q1	q2	NOTEST	0.0374823	0.04705	0.327986	0	1	1	no
1386	5530400C23Rik	5530400C23Rik	5530400C23Rik	chr6:133292215-133295790	q1	q2	NOTEST	0	0	0	0	1	1	no
1387	5530401A14Rik	5530401A14Rik	5530401A14Rik	chr11:80880164-81968396	q1	q2	NOTEST	0	0	0	0	1	1	no
1388	5530601H04Rik	5530601H04Rik	5530601H04Rik	chrX:105040853-105070124	q1	q2	OK	1.42345	2.09704	0.558958	1.14353	0.21275	0.370581	no
1389	5730403I07Rik	5730403I07Rik	5730403I07Rik	chr9:77366411-77399416	q1	q2	NOTEST	0.0499768	0.0255474	-0.968082	0	1	1	no
1390	5730405O15Rik	5730405O15Rik	5730405O15Rik	chrX:13042014-13045295	q1	q2	OK	0.712985	0.683637	-0.0606403	-0.0917014	0.93465	0.963794	no
1391	5730408K05Rik	5730408K05Rik	5730408K05Rik	chr19:8888386-8888774	q1	q2	OK	0.393667	1.69512	2.10634	1.48822	0.1541	0.295026	no
1392	5730409E04Rik	5730409E04Rik	5730409E04Rik	chr4:126609853-126614371	q1	q2	OK	2.16992	0.0144252	-7.2329	-3.60329	0.17615	0.32512	no
1393	5730412P04Rik	5730412P04Rik	5730412P04Rik	chrX:136104602-136115420	q1	q2	NOTEST	0	0	0	0	1	1	no
1394	5730416F02Rik	5730416F02Rik	5730416F02Rik	chrX:109001484-109002296	q1	q2	OK	0.0500583	0.673858	3.75076	2.82969	0.10635	0.224073	no
1395	5730420D15Rik	5730420D15Rik	5730420D15Rik	chr10:95417374-95428640	q1	q2	NOTEST	0.0318885	0.0155768	-1.03364	0	1	1	no
1396	5730422E09Rik	5730422E09Rik	5730422E09Rik	chr5:149119564-149182036	q1	q2	NOTEST	0.0201428	0	#NAME?	0	1	1	no
1397	5730435O14Rik	5730435O14Rik	5730435O14Rik	chr10:41538848-41587753	q1	q2	NOTEST	0.147386	0.107993	-0.44866	0	1	1	no
1398	5730455P16Rik	5730455P16Rik	5730455P16Rik	chr11:80360491-80378015	q1	q2	OK	19.033	17.6854	-0.105944	-0.32727	0.71985	0.83278	no
1399	5730457N03Rik	5730457N03Rik	5730457N03Rik	chr6:52308388-52318378	q1	q2	NOTEST	0	0	0	0	1	1	no
1400	5730460C07Rik	5730460C07Rik	5730460C07Rik	chr3:153789304-153792087	q1	q2	NOTEST	0	0.0182422	Inf	0	1	1	no
1401	5730480H06Rik	5730480H06Rik	5730480H06Rik	chr5:48389502-49285659	q1	q2	OK	0.377715	0.226058	-0.740601	-0.667227	0.4318	0.602118	no
1402	5730488B01Rik	5730488B01Rik	5730488B01Rik	chr4:44531505-44710440	q1	q2	NOTEST	0	0.00705619	Inf	0	1	1	no
1403	5730507C01Rik	5730507C01Rik	5730507C01Rik	chr12:18514509-18535254	q1	q2	OK	0.496963	0.7082	0.511018	0.718401	0.41025	0.582292	no
1404	5730508B09Rik	5730508B09Rik	5730508B09Rik	chr3:127869687-127896323	q1	q2	OK	6.54838	9.50762	0.537946	1.36527	0.16405	0.30885	no
1405	5730522E02Rik	5730522E02Rik	5730522E02Rik	chr11:25616845-26210576	q1	q2	NOTEST	0	0	0	0	1	1	no
1406	5730559C18Rik	5730559C18Rik	5730559C18Rik	chr1:136213521-136234280	q1	q2	OK	0.227538	0.441451	0.956145	1.30875	0.17025	0.317022	no
1407	5730577I03Rik	5730577I03Rik	5730577I03Rik	chr9:20607474-20617271	q1	q2	OK	0.551837	0.811247	0.555899	0.866057	0.36555	0.539881	no
1408	5830403L16Rik	5830403L16Rik	5830403L16Rik	chr1:153849541-153851195	q1	q2	NOTEST	0.0209902	0.0205067	-0.0336225	0	1	1	no
1409	5830403M04Rik	5830403M04Rik	5830403M04Rik	chr5:100077872-100159808	q1	q2	NOTEST	0	0	0	0	1	1	no
1410	5830411N06Rik	5830411N06Rik	5830411N06Rik	chr7:140247300-140299791	q1	q2	NOTEST	0.0112982	0.0336151	1.57302	0	1	1	no
1411	5830415F09Rik	5830415F09Rik	5830415F09Rik	chr4:46376974-46389423	q1	q2	OK	1.34871	1.45487	0.109311	0.187336	0.84715	0.91514	no
1412	5830416I19Rik	5830416I19Rik	5830416I19Rik	chr5:64044972-64050226	q1	q2	NOTEST	0.150549	0.0752493	-1.00048	0	1	1	no
1413	5830416P10Rik	5830416P10Rik	5830416P10Rik	chr19:53441211-53464796	q1	q2	NOTEST	0.0957108	0.0901064	-0.0870513	0	1	1	no
1414	5830417I10Rik	5830417I10Rik	5830417I10Rik	chr3:88777056-88832487	q1	q2	OK	1.83015	1.42866	-0.3573	-0.848828	0.33015	0.503714	no
1415	5830418K08Rik	5830418K08Rik	5830418K08Rik	chr9:15283336-15357788	q1	q2	OK	4.6374	5.19533	0.163897	0.238451	0.7787	0.873212	no
1416	5830418P13Rik	5830418P13Rik	5830418P13Rik	chr9:103423577-103480328	q1	q2	NOTEST	0.246694	0.00753161	-5.03362	0	1	1	no
1417	5830428M24Rik	5830428M24Rik	5830428M24Rik	chr12:69464786-69475550	q1	q2	NOTEST	0.0735375	0	#NAME?	0	1	1	no
1418	5830432E09Rik	5830432E09Rik	5830432E09Rik	chr7:135537823-135686294	q1	q2	NOTEST	0.0235936	0.148081	2.64991	0	1	1	no
1419	5830444B04Rik	5830444B04Rik	5830444B04Rik	chr4:155400968-155443110	q1	q2	NOTEST	0.0237486	0.0704215	1.56817	0	1	1	no
1420	5830454E08Rik	5830454E08Rik	5830454E08Rik	chr9:120577330-120578073	q1	q2	NOTEST	0	0.299234	Inf	0	1	1	no
1421	5830473C10Rik	5830473C10Rik	5830473C10Rik	chr5:90561208-90597906	q1	q2	NOTEST	0	0.0625475	Inf	0	1	1	no
1422	5930403L14Rik	5930403L14Rik	5930403L14Rik	chr4:154316124-154636873	q1	q2	NOTEST	0.0333667	0.0139613	-1.25698	0	1	1	no
1423	5930412G12Rik	5930412G12Rik	5930412G12Rik	chr5:128579129-128600687	q1	q2	NOTEST	0	0	0	0	1	1	no
1424	5930430L01Rik	5930430L01Rik	5930430L01Rik	chr5:148990055-148995215	q1	q2	OK	2.35596	4.001	0.764047	1.70527	0.0475	0.122659	no
1425	5930438M14Rik	5930438M14Rik	5930438M14Rik	chr13:101232126-101247551	q1	q2	NOTEST	0.326829	0.017094	-4.25698	0	1	1	no
1426	6030407O03Rik	6030407O03Rik	6030407O03Rik	chr1:73618380-73864466	q1	q2	NOTEST	0.0571744	0	#NAME?	0	1	1	no
1427	6030408B16Rik	6030408B16Rik	6030408B16Rik	chr15:101293211-101297426	q1	q2	NOTEST	0.0690547	0.0469694	-0.556019	0	1	1	no
1428	6030419C18Rik	6030419C18Rik	6030419C18Rik	chr9:58488602-58499742	q1	q2	OK	52.8342	14.6016	-1.85535	-5.76489	5e-05	0.000427659	yes
1429	6030440G07Rik	6030440G07Rik	6030440G07Rik	chr12:110994397-111013872	q1	q2	NOTEST	0.205415	0.267377	0.380333	0	1	1	no
1430	6030443J06Rik	6030443J06Rik	6030443J06Rik	chr5:22550412-22558171	q1	q2	NOTEST	0.243784	0.339036	0.475836	0	1	1	no
1431	6030458C11Rik	6030458C11Rik	6030458C11Rik	chr15:12808176-12824657	q1	q2	OK	25.7055	15.4424	-0.735178	-2.03051	0.0161	0.0528416	no
1432	6030466F02Rik	6030466F02Rik	6030466F02Rik	chr8:123733957-123739941	q1	q2	NOTEST	0.0494891	0	#NAME?	0	1	1	no
1433	6030468B19Rik	6030468B19Rik	6030468B19Rik	chr11:117797659-117807308	q1	q2	NOTEST	0	0.0534036	Inf	0	1	1	no
1434	6030469F06Rik	6030469F06Rik	6030469F06Rik	chr12:31168861-31185922	q1	q2	NOTEST	0	0	0	0	1	1	no
1435	6030498E09Rik	6030498E09Rik	6030498E09Rik	chrX:38772779-38962688	q1	q2	NOTEST	0	0	0	0	1	1	no
1436	6230400D17Rik	6230400D17Rik	6230400D17Rik	chr14:20702011-20704425	q1	q2	OK	1.13617	0.955686	-0.249573	-0.161755	0.88395	0.93522	no
1437	6330403A02Rik	6330403A02Rik	6330403A02Rik	chr1:180432372-180483504	q1	q2	NOTEST	0.00479081	0	#NAME?	0	1	1	no
1438	6330403K07Rik	6330403K07Rik	6330403K07Rik	chr11:71031940-71033617	q1	q2	NOTEST	0.0218334	0.0594024	1.44398	0	1	1	no
1439	6330407A03Rik	6330407A03Rik	6330407A03Rik	chr4:3678120-3791612	q1	q2	NOTEST	0	0.009071	Inf	0	1	1	no
1440	6330408A02Rik	6330408A02Rik	6330408A02Rik	chr7:13258966-13311427	q1	q2	OK	3.94971	3.3842	-0.222935	-0.468083	0.6002	0.746644	no
1441	6330409D20Rik	6330409D20Rik	6330409D20Rik	chr2:32721054-32755007	q1	q2	NOTEST	0	0	0	0	1	1	no
1442	6330410L21Rik	6330410L21Rik	6330410L21Rik	chr3:129677574-129763882	q1	q2	NOTEST	0.0083045	0.0040566	-1.03362	0	1	1	no
1443	6330415B21Rik	6330415B21Rik	6330415B21Rik	chr6:76881636-77979667	q1	q2	NOTEST	0.105733	0.0526773	-1.00517	0	1	1	no
1444	6330416G13Rik	6330416G13Rik	6330416G13Rik	chr4:63560359-63586353	q1	q2	OK	3.19818	3.27378	0.0337053	0.0800283	0.92615	0.959854	no
1445	6330418K02Rik	6330418K02Rik	6330418K02Rik	chr5:138259657-138272754	q1	q2	OK	2.38042	2.15009	-0.146818	-0.139166	0.90715	0.94831	no
1446	6330549D23Rik	6330549D23Rik	6330549D23Rik	chr3:96601132-96629819	q1	q2	NOTEST	0.139189	0.108443	-0.360109	0	1	1	no
1447	6430411K18Rik	6430411K18Rik	6430411K18Rik	chr12:109590168-109595403	q1	q2	NOTEST	0	0	0	0	1	1	no
1448	6430531B16Rik	6430531B16Rik	6430531B16Rik	chr7:139972302-139978755	q1	q2	NOTEST	0.349836	0.157519	-1.15115	0	1	1	no
1449	6430548M08Rik	6430548M08Rik	6430548M08Rik	chr8:120114151-120165307	q1	q2	OK	9.26314	11.0655	0.256499	0.625689	0.4571	0.626064	no
1450	6430550D23Rik	6430550D23Rik	6430550D23Rik	chr2:156000442-156007977	q1	q2	NOTEST	0.237077	0.251589	0.0857146	0	1	1	no
1451	6430562O15Rik	6430562O15Rik	6430562O15Rik	chr13:99344785-99415561	q1	q2	NOTEST	0	0.050369	Inf	0	1	1	no
1452	6430571L13Rik	6430571L13Rik	6430571L13Rik	chr9:107340639-107349683	q1	q2	NOTEST	0.3111	0.0515384	-2.59366	0	1	1	no
1453	6430573F11Rik	6430573F11Rik	6430573F11Rik	chr8:36489190-36513013	q1	q2	NOTEST	0	0	0	0	1	1	no
1454	6430584L05Rik	6430584L05Rik	6430584L05Rik	chr6:55396886-55412285	q1	q2	NOTEST	0	0.00791911	Inf	0	1	1	no
1455	6430706D22Rik	6430706D22Rik	6430706D22Rik	chr1:88227019-88277579	q1	q2	OK	6.01598	2.72875	-1.14056	-1.85167	0.0343	0.0958676	no
1456	6430710C18Rik	6430710C18Rik	6430710C18Rik	chr2:72745845-72813717	q1	q2	NOTEST	0	0	0	0	1	1	no
1457	6530402F18Rik	6530402F18Rik	6530402F18Rik	chr2:29194820-29252993	q1	q2	OK	0.111679	2.89721	4.69724	6.48971	0.00055	0.00353055	yes
1458	6530411M01Rik	6530411M01Rik	6530411M01Rik	chr17:9147718-9168022	q1	q2	NOTEST	0	0	0	0	1	1	no
1459	6720401G13Rik	6720401G13Rik	6720401G13Rik	chrX:50555743-50635258	q1	q2	OK	7.3667	7.50302	0.0264534	0.074057	0.9296	0.961326	no
1460	6720468P15Rik	6720468P15Rik	6720468P15Rik	chr19:57508563-57512788	q1	q2	NOTEST	0	0	0	0	1	1	no
1461	6720483E21Rik	6720483E21Rik	6720483E21Rik	chr1:20888649-20890473	q1	q2	NOTEST	0	0.0579388	Inf	0	1	1	no
1462	6720489N17Rik	6720489N17Rik	6720489N17Rik	chr13:62603014-62624182	q1	q2	OK	0.262594	0.742209	1.49899	2.19786	0.0283	0.0825627	no
1463	6820408C15Rik	6820408C15Rik	6820408C15Rik	chr2:152415586-152444328	q1	q2	NOTEST	0	0	0	0	1	1	no
1464	6820431F20Rik	6820431F20Rik	6820431F20Rik	chr8:20268285-20297432	q1	q2	OK	45.9307	41.8628	-0.133792	-0.39692	0.65775	0.789658	no
1465	7420426K07Rik	7420426K07Rik	7420426K07Rik	chr9:98903118-98904622	q1	q2	NOTEST	0	0	0	0	1	1	no
1466	7420461P10Rik	7420461P10Rik	7420461P10Rik	chr1:162639149-162658219	q1	q2	NOTEST	0	0.0276855	Inf	0	1	1	no
1467	7420700N18Rik	7420700N18Rik	7420700N18Rik	chr8:31367748-31382438	q1	q2	NOTEST	0	0	0	0	1	1	no
1468	7420701I03Rik	7420701I03Rik	7420701I03Rik	chr12:11047812-11078741	q1	q2	NOTEST	0	0	0	0	1	1	no
1469	7530416G11Rik	7530416G11Rik	7530416G11Rik	chr15:85492735-85503227	q1	q2	NOTEST	0	0	0	0	1	1	no
1470	7530420F21Rik	7530420F21Rik	7530420F21Rik	chr1:150076660-150099766	q1	q2	NOTEST	0.0680887	0.109255	0.682208	0	1	1	no
1471	7630403G23Rik	7630403G23Rik	7630403G23Rik	chr9:34042370-34059019	q1	q2	NOTEST	0	0	0	0	1	1	no
1472	8030411F24Rik	8030411F24Rik	8030411F24Rik	chr2:148782008-148785936	q1	q2	NOTEST	0	0	0	0	1	1	no
1473	8030423F21Rik	8030423F21Rik	8030423F21Rik	chr5:52607549-52619011	q1	q2	NOTEST	0.0690158	0.0312953	-1.14098	0	1	1	no
1474	8030423J24Rik	8030423J24Rik	8030423J24Rik	chr13:70882947-70884503	q1	q2	NOTEST	0	0	0	0	1	1	no
1475	8030442B05Rik	8030442B05Rik	8030442B05Rik	chr2:11338365-11398500	q1	q2	NOTEST	0.0733389	0.0562346	-0.383119	0	1	1	no
1476	8030443G20Rik	8030443G20Rik	8030443G20Rik	chr4:108879069-108972077	q1	q2	NOTEST	0	0	0	0	1	1	no
1477	8030462N17Rik	8030462N17Rik	8030462N17Rik	chr18:77633280-77714010	q1	q2	OK	14.4793	7.84818	-0.883566	-2.59718	0.0072	0.0281635	yes
1478	8430403D17Rik	8430403D17Rik	8430403D17Rik	chr11:85353163-85832388	q1	q2	NOTEST	0.0207762	0.0101346	-1.03565	0	1	1	no
1479	8430408G22Rik	8430408G22Rik	8430408G22Rik	chr6:116633007-116673836	q1	q2	OK	1.28666	0.509737	-1.33581	-1.29499	0.1447	0.281668	no
1480	8430410A17Rik	8430410A17Rik	8430410A17Rik	chr6:87913975-87936613	q1	q2	OK	10.7778	7.97115	-0.435197	-1.14371	0.25565	0.422843	no
1481	8430419L09Rik	8430419L09Rik	8430419L09Rik	chr6:135197986-135236240	q1	q2	OK	1.62629	2.51168	0.627063	1.35898	0.1319	0.262998	no
1482	8430422H06Rik	8430422H06Rik	8430422H06Rik	chr18:14232305-14278542	q1	q2	NOTEST	0	0	0	0	1	1	no
1483	8430423G03Rik	8430423G03Rik	8430423G03Rik	chr5:148950249-148951658	q1	q2	OK	0.34983	0.761427	1.12205	1.55708	0.24355	0.409127	no
1484	8430426J06Rik	8430426J06Rik	8430426J06Rik	chr15:81242653-81251862	q1	q2	NOTEST	0	0.156929	Inf	0	1	1	no
1485	8430427H17Rik	8430427H17Rik	8430427H17Rik	chr2:153407460-153529971	q1	q2	NOTEST	0.157495	0.176549	0.164759	0	1	1	no
1486	8430429K09Rik	8430429K09Rik	8430429K09Rik	chr11:3202352-3479831	q1	q2	OK	1.57932	3.14018	0.99154	0.266491	0.7863	0.87868	no
1487	8430431K14Rik	8430431K14Rik	8430431K14Rik	chr19:30564486-31765033	q1	q2	NOTEST	0	0.0320517	Inf	0	1	1	no
1488	8430436N08Rik	8430436N08Rik	8430436N08Rik	chr4:7560687-7573801	q1	q2	NOTEST	0	0.367334	Inf	0	1	1	no
1489	8430437L04Rik	8430437L04Rik	8430437L04Rik	chr2:72703509-72729468	q1	q2	NOTEST	0	0	0	0	1	1	no
1490	9030025P20Rik	9030025P20Rik	9030025P20Rik	chr17:14964188-15022449	q1	q2	OK	1.31847	1.57328	0.254915	0.441429	0.6479	0.782092	no
1491	9030204H09Rik	9030204H09Rik	9030204H09Rik	chr2:35751225-35979624	q1	q2	NOTEST	0.135569	0.274126	1.01581	0	1	1	no
1492	9030404E10Rik	9030404E10Rik	9030404E10Rik	chr16:30021841-30039479	q1	q2	NOTEST	0.0302843	0	#NAME?	0	1	1	no
1493	9030612E09Rik	9030612E09Rik	9030612E09Rik	chr10:43174698-43176565	q1	q2	NOTEST	0.109811	0.0178802	-2.61858	0	1	1	no
1494	9030617O03Rik	9030617O03Rik	9030617O03Rik	chr12:100779122-100872610	q1	q2	OK	3.63219	7.29948	1.00695	2.56938	0.0061	0.0247779	yes
1495	9030619P08Rik	9030619P08Rik	9030619P08Rik	chr15:75427605-75431829	q1	q2	OK	0	6.54579	Inf	NA	5e-05	0.000427659	yes
1496	9030624G23Rik	9030624G23Rik	9030624G23Rik	chr12:24043201-24097269	q1	q2	OK	0.825781	1.13951	0.464582	0.767748	0.4221	0.593838	no
1497	9030624J02Rik	9030624J02Rik	9030624J02Rik	chr7:118740270-118841491	q1	q2	OK	10.386	15.309	0.559744	1.69433	0.06545	0.156578	no
1498	9130008F23Rik	9130008F23Rik	9130008F23Rik	chr17:40875481-40880558	q1	q2	OK	0.0467047	0.532063	3.50996	3.55982	0.04865	0.124867	no
1499	9130011E15Rik	9130011E15Rik	9130011E15Rik	chr19:45818143-45998488	q1	q2	OK	12.1201	10.5106	-0.205552	-0.605383	0.51885	0.681864	no
1500	9130015A21Rik	9130015A21Rik	9130015A21Rik	chr12:35672290-35695118	q1	q2	NOTEST	0	0	0	0	1	1	no
1501	9130015L21Rik	9130015L21Rik	9130015L21Rik	chr2:160016652-160040620	q1	q2	NOTEST	0	0	0	0	1	1	no
1502	9130019O22Rik	9130019O22Rik	9130019O22Rik	chr7:127382259-127387166	q1	q2	OK	0.414208	0.50846	0.295779	0.455772	0.61795	0.760513	no
1503	9130019P16Rik	9130019P16Rik	9130019P16Rik	chr6:54039931-54430221	q1	q2	NOTEST	0.0568634	0.0213166	-1.41552	0	1	1	no
1504	9130023H24Rik	9130023H24Rik	9130023H24Rik	chr7:128234450-128245100	q1	q2	OK	3.58707	2.9687	-0.272972	-0.506192	0.5805	0.731316	no
1505	9130024F11Rik	9130024F11Rik	9130024F11Rik	chr1:56971468-56975196	q1	q2	OK	0.351292	0.487732	0.473418	0.513477	0.5545	0.71153	no
1506	9130204L05Rik	9130204L05Rik	9130204L05Rik	chr3:91088136-91090805	q1	q2	NOTEST	0	0	0	0	1	1	no
1507	9130206I24Rik	9130206I24Rik	9130206I24Rik	chr4:114909288-114921118	q1	q2	OK	0.170861	1.16076	2.76417	4.00556	0.0012	0.00673295	yes
1508	9130209A04Rik	9130209A04Rik	9130209A04Rik	chr18:47452667-47470868	q1	q2	NOTEST	0	0	0	0	1	1	no
1509	9130221F21Rik	9130221F21Rik	9130221F21Rik	chr6:72013895-72042528	q1	q2	NOTEST	0.125406	0.156563	0.320137	0	1	1	no
1510	9130221H12Rik	9130221H12Rik	9130221H12Rik	chr7:25228258-25237851	q1	q2	OK	3.02538	3.08602	0.0286274	0.0236116	0.979	0.987674	no
1511	9130227L01Rik	9130227L01Rik	9130227L01Rik	chr1:55931240-55972098	q1	q2	NOTEST	0.0178824	0	#NAME?	0	1	1	no
1512	9130230L23Rik	9130230L23Rik	9130230L23Rik	chr5:65987927-66004285	q1	q2	NOTEST	0.0243486	0	#NAME?	0	1	1	no
1513	9130401M01Rik	9130401M01Rik	9130401M01Rik	chr15:58022270-58034294	q1	q2	OK	19.8494	19.061	-0.0584734	-0.17887	0.85935	0.921468	no
1514	9130409I23Rik	9130409I23Rik	9130409I23Rik	chr1:181051236-181060667	q1	q2	NOTEST	0.0179669	0	#NAME?	0	1	1	no
1515	9230009I02Rik	9230009I02Rik	9230009I02Rik	chr11:51085086-51091835	q1	q2	NOTEST	0	0.0157159	Inf	0	1	1	no
1516	9230102K24Rik	9230102K24Rik	9230102K24Rik	chr10:110600649-110615961	q1	q2	NOTEST	0	0	0	0	1	1	no
1517	9230102O04Rik	9230102O04Rik	9230102O04Rik	chr2:9881245-9889540	q1	q2	NOTEST	0	0	0	0	1	1	no
1518	9230104L09Rik	9230104L09Rik	9230104L09Rik	chr2:148846713-148850934	q1	q2	NOTEST	0	0	0	0	1	1	no
1519	9230105E05Rik	9230105E05Rik	9230105E05Rik	chr10:120361274-120476935	q1	q2	NOTEST	0.0148758	0.0363328	1.28831	0	1	1	no
1520	9230110C19Rik	9230110C19Rik	9230110C19Rik	chr9:8021671-8042823	q1	q2	OK	0.592051	0.881061	0.573519	0.873969	0.38365	0.55785	no
1521	9230110F15Rik	9230110F15Rik	9230110F15Rik	chr9:35838328-35844150	q1	q2	NOTEST	0	0	0	0	1	1	no
1522	9230112D13Rik	9230112D13Rik	9230112D13Rik	chr14:34511620-34522801	q1	q2	NOTEST	0	0.025901	Inf	0	1	1	no
1523	9230112J17Rik	9230112J17Rik	9230112J17Rik	chr9:60523966-60545882	q1	q2	NOTEST	0.0428847	0.189139	2.14091	0	1	1	no
1524	9230114K14Rik	9230114K14Rik	9230114K14Rik	chr5:52190680-52197984	q1	q2	OK	5.08855	3.35351	-0.601584	-1.37581	0.1535	0.294229	no
1525	9230115E21Rik	9230115E21Rik	9230115E21Rik	chr9:51765351-51875885	q1	q2	NOTEST	0	0	0	0	1	1	no
1526	9230116N13Rik	9230116N13Rik	9230116N13Rik	chr1:136411915-136440220	q1	q2	NOTEST	0.321563	0.328579	0.0311427	0	1	1	no
1527	9330020H09Rik	9330020H09Rik	9330020H09Rik	chr15:98543210-98570864	q1	q2	OK	0.689152	0.96593	0.487096	0.268016	0.77075	0.86818	no
1528	9330102E08Rik	9330102E08Rik	9330102E08Rik	chr6:128169699-128183803	q1	q2	OK	2.57323	0.706158	-1.86552	-3.53628	0.0005	0.00325038	yes
1529	9330111N05Rik	9330111N05Rik	9330111N05Rik	chr13:80964073-81079857	q1	q2	NOTEST	0.0252999	0	#NAME?	0	1	1	no
1530	9330117O12Rik	9330117O12Rik	9330117O12Rik	chr18:54611743-54639870	q1	q2	NOTEST	0	0	0	0	1	1	no
1531	9330133O14Rik	9330133O14Rik	9330133O14Rik	chr8:122443655-122451322	q1	q2	OK	0.744326	1.16401	0.645098	1.07538	0.2494	0.415949	no
1532	9330151L19Rik	9330151L19Rik	9330151L19Rik	chr12:69189837-69199868	q1	q2	OK	1.07864	1.68416	0.64281	0.819937	0.34075	0.514971	no
1533	9330158H04Rik	9330158H04Rik	9330158H04Rik	chr6:36333137-36524774	q1	q2	NOTEST	0.0314963	0.0314859	-0.00048002	0	1	1	no
1534	9330159F19Rik	9330159F19Rik	9330159F19Rik	chr10:29211642-29230779	q1	q2	OK	12.9745	4.63203	-1.48596	-4.24414	5e-05	0.000427659	yes
1535	9330159M07Rik	9330159M07Rik	9330159M07Rik	chr9:88839163-88858870	q1	q2	OK	0.469919	0.404312	-0.216942	-0.28885	0.7381	0.843949	no
1536	9330162012Rik	9330162012Rik	9330162012Rik	chr13:24905599-24939049	q1	q2	NOTEST	0	0.0352864	Inf	0	1	1	no
1537	9330162B11Rik	9330162B11Rik	9330162B11Rik	chr1:187609005-188214884	q1	q2	NOTEST	0	0	0	0	1	1	no
1538	9330175E14Rik	9330175E14Rik	9330175E14Rik	chr8:94433126-94435103	q1	q2	NOTEST	0	0.130498	Inf	0	1	1	no
1539	9330175M20Rik	9330175M20Rik	9330175M20Rik	chr1:51218385-51333779	q1	q2	NOTEST	0.116662	0.0298181	-1.96808	0	1	1	no
1540	9330178D15Rik	9330178D15Rik	9330178D15Rik	chr3:155976353-156008592	q1	q2	NOTEST	0	0.00718745	Inf	0	1	1	no
1541	9330179D12Rik	9330179D12Rik	9330179D12Rik	chr6:127125708-127212419	q1	q2	NOTEST	0.0334781	0.14096	2.074	0	1	1	no
1542	9330182L06Rik	9330182L06Rik	9330182L06Rik	chr5:9266192-9480717	q1	q2	NOTEST	0.00688131	0.00336139	-1.03362	0	1	1	no
1543	9330182O14Rik	9330182O14Rik	9330182O14Rik	chr15:40134364-40150010	q1	q2	NOTEST	0	0	0	0	1	1	no
1544	9330188P03Rik	9330188P03Rik	9330188P03Rik	chr14:105589548-105593929	q1	q2	NOTEST	0	0	0	0	1	1	no
1545	9430007A20Rik	9430007A20Rik	9430007A20Rik	chr4:144519821-144529353	q1	q2	NOTEST	0	0	0	0	1	1	no
1546	9430008C03Rik	9430008C03Rik	9430008C03Rik	chr2:158353699-158361522	q1	q2	OK	3.42539	3.66378	0.0970629	0.212314	0.8045	0.889925	no
1547	9430014N10Rik	9430014N10Rik	9430014N10Rik	chr15:93904855-93927111	q1	q2	NOTEST	0	0	0	0	1	1	no
1548	9430015G10Rik	9430015G10Rik	9430015G10Rik	chr4:156109997-156127263	q1	q2	OK	1.97956	2.00196	0.0162321	0.0297271	0.9719	0.98411	no
1549	9430016H08Rik	9430016H08Rik	9430016H08Rik	chr1:57388243-57415958	q1	q2	OK	17.2949	13.2646	-0.38276	-0.809171	0.3364	0.510569	no
1550	9430018G01Rik	9430018G01Rik	9430018G01Rik	chr6:43345006-43666175	q1	q2	OK	0.0625772	1.31142	4.38934	2.87721	0.0613	0.148878	no
1551	9430019J16Rik	9430019J16Rik	9430019J16Rik	chr2:75436056-75444179	q1	q2	NOTEST	0	0	0	0	1	1	no
1552	9430020K01Rik	9430020K01Rik	9430020K01Rik	chr18:4634928-4682869	q1	q2	OK	5.77758	24.2169	2.06748	6.09121	5e-05	0.000427659	yes
1553	9430021M05Rik	9430021M05Rik	9430021M05Rik	chr2:162661162-162675204	q1	q2	NOTEST	0	0	0	0	1	1	no
1554	9430023L20Rik	9430023L20Rik	9430023L20Rik	chr15:101284300-101290934	q1	q2	OK	34.6777	30.1378	-0.202435	-0.670341	0.51745	0.680584	no
1555	9430037G07Rik	9430037G07Rik	9430037G07Rik	chr9:88595324-88599243	q1	q2	OK	0.665435	0.581947	-0.193411	-0.306388	0.73655	0.843553	no
1556	9430038I01Rik	9430038I01Rik	9430038I01Rik	chr7:137375568-137410756	q1	q2	OK	1.52013	1.28838	-0.23864	-0.40814	0.7003	0.820782	no
1557	9430041J12Rik	9430041J12Rik	9430041J12Rik	chr7:4074124-4136926	q1	q2	NOTEST	0	0	0	0	1	1	no
1558	9430060I03Rik	9430060I03Rik	9430060I03Rik	chr1:92933542-92950590	q1	q2	NOTEST	0.186596	0.170636	-0.128993	0	1	1	no
1559	9430069I07Rik	9430069I07Rik	9430069I07Rik	chr15:34306680-34436240	q1	q2	OK	2.31571	11.0232	2.25102	0.67893	0.52615	0.68743	no
1560	9430076C15Rik	9430076C15Rik	9430076C15Rik	chr6:53287294-53397216	q1	q2	NOTEST	0.0215476	0.229173	3.41084	0	1	1	no
1561	9430076G02Rik	9430076G02Rik	9430076G02Rik	chr18:54422294-54453294	q1	q2	NOTEST	0.0150375	0.00734555	-1.03362	0	1	1	no
1562	9430083A17Rik	9430083A17Rik	9430083A17Rik	chr13:51097737-51100727	q1	q2	NOTEST	0.131095	0.131796	0.00768799	0	1	1	no
1563	9430091E24Rik	9430091E24Rik	9430091E24Rik	chr8:111094744-111145498	q1	q2	OK	2.19573	1.94508	-0.174876	-0.177137	0.8387	0.910705	no
1564	9530002B09Rik	9530002B09Rik	9530002B09Rik	chr4:122689258-122705135	q1	q2	NOTEST	0	0	0	0	1	1	no
1565	9530003J23Rik	9530003J23Rik	9530003J23Rik	chr10:117233752-117238681	q1	q2	NOTEST	0	0	0	0	1	1	no
1566	9530026F06Rik	9530026F06Rik	9530026F06Rik	chr1:61378431-61395904	q1	q2	NOTEST	0.0442377	0	#NAME?	0	1	1	no
1567	9530026P05Rik	9530026P05Rik	9530026P05Rik	chr6:92940581-93111749	q1	q2	NOTEST	0	0	0	0	1	1	no
1568	9530027J09Rik	9530027J09Rik	9530027J09Rik	chrX:48256933-48285426	q1	q2	OK	16.822	10.5776	-0.669341	-1.17159	0.1795	0.329685	no
1569	9530036O11Rik	9530036O11Rik	9530036O11Rik	chr5:28456839-28719209	q1	q2	NOTEST	0.0111815	0	#NAME?	0	1	1	no
1570	9530048J24Rik	9530048J24Rik	9530048J24Rik	chr11:85353163-85832388	q1	q2	NOTEST	0	0	0	0	1	1	no
1571	9530051G07Rik	9530051G07Rik	9530051G07Rik	chrX:153037628-153072915	q1	q2	NOTEST	0	0	0	0	1	1	no
1572	9530052E02Rik	9530052E02Rik	9530052E02Rik	chr8:10986963-11054541	q1	q2	NOTEST	0	0.23211	Inf	0	1	1	no
1573	9530053A07Rik	9530053A07Rik	9530053A07Rik	chr7:28129465-28164811	q1	q2	NOTEST	0.22478	0.00880281	-4.67441	0	1	1	no
1574	9530059O14Rik	9530059O14Rik	9530059O14Rik	chr9:122572500-122580647	q1	q2	NOTEST	0	0	0	0	1	1	no
1575	9530068E07Rik	9530068E07Rik	9530068E07Rik	chr11:52396427-52408723	q1	q2	OK	134.534	153.661	0.19178	0.563896	0.54395	0.702846	no
1576	9530077C05Rik	9530077C05Rik	9530077C05Rik	chr9:22411576-22444679	q1	q2	OK	0.0779209	1.60207	4.36178	5.24808	0.0122	0.04267	yes
1577	9530080O11Rik	9530080O11Rik	9530080O11Rik	chr4:95959710-96024274	q1	q2	NOTEST	0	0	0	0	1	1	no
1578	9530082P21Rik	9530082P21Rik	9530082P21Rik	chr17:23749235-23754065	q1	q2	OK	2.00643	2.14281	0.0948736	0.196856	0.82955	0.905614	no
1579	9530091C08Rik	9530091C08Rik	9530091C08Rik	chr9:68653801-69379028	q1	q2	NOTEST	0.242768	0.274782	0.178708	0	1	1	no
1580	9630001P10Rik	9630001P10Rik	9630001P10Rik	chr5:45529704-45645469	q1	q2	NOTEST	0.0817229	0.126985	0.63585	0	1	1	no
1581	9630013A20Rik	9630013A20Rik	9630013A20Rik	chr14:84443562-84537060	q1	q2	NOTEST	0	0	0	0	1	1	no
1582	9630028B13Rik	9630028B13Rik	9630028B13Rik	chr1:185429356-185441819	q1	q2	NOTEST	0.095053	0.0464317	-1.03362	0	1	1	no
1583	9630028H03Rik	9630028H03Rik	9630028H03Rik	chr2:135580529-135583220	q1	q2	NOTEST	0.0146046	0.00713407	-1.03362	0	1	1	no
1584	9630033F20Rik	9630033F20Rik	9630033F20Rik	chr6:127085115-127109552	q1	q2	OK	2.85034	4.19134	0.556276	1.34433	0.13995	0.274933	no
1585	9830001H06Rik	9830001H06Rik	9830001H06Rik	chr2:157010441-157079265	q1	q2	OK	4.53457	9.96024	1.13521	3.38804	0.0004	0.00268353	yes
1586	9830107B12Rik	9830107B12Rik	9830107B12Rik	chr17:48125604-48146307	q1	q2	NOTEST	0.0450307	0.0219967	-1.03363	0	1	1	no
1587	9830132P13Rik	9830132P13Rik	9830132P13Rik	chr3:127916170-127955220	q1	q2	NOTEST	0.152791	0.0229111	-2.73745	0	1	1	no
1588	9830147E19Rik	9830147E19Rik	9830147E19Rik	chr7:42609525-42642604	q1	q2	OK	0.291254	1.43784	2.30355	3.93374	0.0002	0.00147316	yes
1589	9830166K06Rik	9830166K06Rik	9830166K06Rik	chr19:8651795-8663335	q1	q2	NOTEST	0	0	0	0	1	1	no
1590	9930012K11Rik	9930012K11Rik	9930012K11Rik	chr14:70154404-70159502	q1	q2	OK	0.153847	2.51374	4.03027	5.14301	0.00125	0.00695853	yes
1591	9930013L23Rik	9930013L23Rik	9930013L23Rik	chr7:83932856-84086505	q1	q2	OK	0.488915	1.81731	1.89415	3.73064	0.0004	0.00268353	yes
1592	9930014A18Rik	9930014A18Rik	9930014A18Rik	chr15:60818995-60831400	q1	q2	NOTEST	0	0.0258648	Inf	0	1	1	no
1593	9930021J03Rik	9930021J03Rik	9930021J03Rik	chr19:29714401-29806009	q1	q2	OK	8.34637	8.84957	0.0844576	0.255701	0.76865	0.866731	no
1594	9930104L06Rik	9930104L06Rik	9930104L06Rik	chr4:124937047-124944661	q1	q2	OK	2.93466	4.96795	0.759458	1.79579	0.05445	0.135801	no
1595	9930111J21Rik1	9930111J21Rik1	9930111J21Rik1	chr11:48945351-48979398	q1	q2	OK	0.0650746	13.2946	7.67453	9.02917	0.0067	0.0266479	yes
1596	9930111J21Rik2	9930111J21Rik2	9930111J21Rik2	chr11:49037659-49135387	q1	q2	NOTEST	0	0.0241525	Inf	0	1	1	no
1597	A030009H04Rik	A030009H04Rik	A030009H04Rik	chr11:69340768-69342647	q1	q2	OK	1.04351	0.355959	-1.55167	-2.12522	0.04555	0.119232	no
1598	A130010J15Rik	A130010J15Rik	A130010J15Rik	chr1:193173468-193201546	q1	q2	OK	3.53564	2.58831	-0.449962	-0.925614	0.30525	0.475888	no
1599	A130049A11Rik	A130049A11Rik	A130049A11Rik	chr3:103914119-104007491	q1	q2	NOTEST	0.0680704	0.0723974	0.0889089	0	1	1	no
1600	A130077B15Rik	A130077B15Rik	A130077B15Rik	chr10:122565022-122569891	q1	q2	OK	7.61223	21.4896	1.49725	4.33196	5e-05	0.000427659	yes
1601	A1bg	A1bg	A1bg	chr15:60917588-60921270	q1	q2	NOTEST	0	0	0	0	1	1	no
1602	A1cf	A1cf	A1cf	chr19:31868760-31949406	q1	q2	NOTEST	0	0	0	0	1	1	no
1603	A230001M10Rik	A230001M10Rik	A230001M10Rik	chr3:102262404-102288771	q1	q2	NOTEST	0	0	0	0	1	1	no
1604	A230009B12Rik	A230009B12Rik	A230009B12Rik	chr17:10403011-10840191	q1	q2	NOTEST	0.0180307	0	#NAME?	0	1	1	no
1605	A230020J21Rik	A230020J21Rik	A230020J21Rik	chr1:191005831-191029781	q1	q2	NOTEST	0.0210629	0.0161505	-0.383119	0	1	1	no
1606	A230028O05Rik	A230028O05Rik	A230028O05Rik	chr16:25059638-25069058	q1	q2	NOTEST	0.0587794	0.0934819	0.669377	0	1	1	no
1607	A230046K03Rik	A230046K03Rik	A230046K03Rik	chr10:83543940-83596473	q1	q2	OK	44.206	60.7733	0.459194	1.28596	0.15415	0.295077	no
1608	A230050P20Rik	A230050P20Rik	A230050P20Rik	chr9:20868641-20879710	q1	q2	OK	4.17747	3.0595	-0.449331	-0.792794	0.4283	0.599461	no
1609	A230056J06Rik	A230056J06Rik	A230056J06Rik	chr13:59580175-59585223	q1	q2	NOTEST	0.0206346	0.046061	1.15848	0	1	1	no
1610	A230056P14Rik	A230056P14Rik	A230056P14Rik	chr7:55962530-56019573	q1	q2	OK	0.937655	1.29892	0.470181	0.447401	0.6563	0.788287	no
1611	A230057D06Rik	A230057D06Rik	A230057D06Rik	chr7:61705849-61927574	q1	q2	NOTEST	0.0169088	0.0967135	2.51594	0	1	1	no
1612	A230065H16Rik	A230065H16Rik	A230065H16Rik	chr12:111406808-111412077	q1	q2	NOTEST	0	0	0	0	1	1	no
1613	A230070E04Rik	A230070E04Rik	A230070E04Rik	chr14:68119544-68131371	q1	q2	OK	0.0184796	2.14017	6.85565	2.81953	0.2615	0.429188	no
1614	A230072C01Rik	A230072C01Rik	A230072C01Rik	chrX:20951664-20987349	q1	q2	OK	2.99302	3.25112	0.119336	0.176499	0.836	0.908699	no
1615	A230072E10Rik	A230072E10Rik	A230072E10Rik	chrX:151198077-151341879	q1	q2	NOTEST	0.177527	0.0543382	-1.708	0	1	1	no
1616	A230073K19Rik	A230073K19Rik	A230073K19Rik	chr7:59228749-59306727	q1	q2	OK	2.5392	1.89471	-0.422395	-0.399034	0.6446	0.779728	no
1617	A230077H06Rik	A230077H06Rik	A230077H06Rik	chr7:40849152-40898324	q1	q2	NOTEST	0.0336433	0.0617861	0.876965	0	1	1	no
1618	A230108P19Rik	A230108P19Rik	A230108P19Rik	chr2:6188464-6321611	q1	q2	NOTEST	0.0132561	0.00647535	-1.03362	0	1	1	no
1619	A2m	A2m	A2m	chr6:121636172-121679238	q1	q2	NOTEST	0	0.00332828	Inf	0	1	1	no
1620	A330009N23Rik	A330009N23Rik	A330009N23Rik	chr15:101221190-101232756	q1	q2	NOTEST	0.204093	0.257712	0.336532	0	1	1	no
1621	A330021E22Rik	A330021E22Rik	A330021E22Rik	chr5:5580981-5664232	q1	q2	OK	1.4112	3.95048	1.4851	3.13422	0.0024	0.0117402	yes
1622	A330023F24Rik	A330023F24Rik	A330023F24Rik	chr1:195017398-195037908	q1	q2	OK	0.323204	0.775816	1.26327	1.96794	0.02645	0.078128	no
1623	A330032B11Rik	A330032B11Rik	A330032B11Rik	chr19:37021290-37207293	q1	q2	OK	1.17129	1.27856	0.126415	0.093801	0.9152	0.953581	no
1624	A330033J07Rik	A330033J07Rik	A330033J07Rik	chr13:48044230-48264036	q1	q2	NOTEST	0	0	0	0	1	1	no
1625	A330035P11Rik	A330035P11Rik	A330035P11Rik	chr14:122097938-122106974	q1	q2	OK	0.522037	0.765488	0.552229	0.86297	0.36095	0.535499	no
1626	A330040F15Rik	A330040F15Rik	A330040F15Rik	chr19:12573524-12596566	q1	q2	NOTEST	0	0.0918032	Inf	0	1	1	no
1627	A330041J22Rik	A330041J22Rik	A330041J22Rik	chr9:86581362-86701253	q1	q2	NOTEST	0.167156	0.0284964	-2.55234	0	1	1	no
1628	A330048O09Rik	A330048O09Rik	A330048O09Rik	chr13:48272417-48273884	q1	q2	NOTEST	0	0.0825144	Inf	0	1	1	no
1629	A330049N07Rik	A330049N07Rik	A330049N07Rik	chr10:72973302-73086705	q1	q2	NOTEST	0.153458	0.00832907	-4.20355	0	1	1	no
1630	A330050B17Rik	A330050B17Rik	A330050B17Rik	chr3:35959305-36053547	q1	q2	OK	0.644983	0.356415	-0.855703	-0.64175	0.49415	0.65854	no
1631	A330050F15Rik	A330050F15Rik	A330050F15Rik	chr17:69439325-69489233	q1	q2	NOTEST	0	0.00710679	Inf	0	1	1	no
1632	A330069E16Rik	A330069E16Rik	A330069E16Rik	chr2:91237145-91238357	q1	q2	OK	15.0851	6.20152	-1.28243	-3.25851	0.0071	0.0278918	yes
1633	A330070K13Rik	A330070K13Rik	A330070K13Rik	chr5:130369457-130840645	q1	q2	NOTEST	0	0	0	0	1	1	no
1634	A330076C08Rik	A330076C08Rik	A330076C08Rik	chr13:44193588-44216487	q1	q2	NOTEST	0	0.00857898	Inf	0	1	1	no
1635	A330076H08Rik	A330076H08Rik	A330076H08Rik	chr7:61943900-61982359	q1	q2	NOTEST	0	0.154759	Inf	0	1	1	no
1636	A330093E20Rik	A330093E20Rik	A330093E20Rik	chr18:45560153-46045260	q1	q2	NOTEST	0	0	0	0	1	1	no
1637	A330102I10Rik	A330102I10Rik	A330102I10Rik	chr13:29014413-29040336	q1	q2	NOTEST	0.0707758	0.0345715	-1.03368	0	1	1	no
1638	A3galt2	A3galt2	A3galt2	chr4:128759257-128769298	q1	q2	NOTEST	0.0382122	0.0139995	-1.44866	0	1	1	no
1639	A430005L14Rik	A430005L14Rik	A430005L14Rik	chr4:153957236-153961924	q1	q2	OK	7.22796	7.51703	0.056574	0.111933	0.8958	0.941835	no
1640	A430033K04Rik	A430033K04Rik	A430033K04Rik	chr5:138622858-138648905	q1	q2	OK	3.25286	3.59081	0.142603	0.335999	0.71665	0.830471	no
1641	A430035B10Rik	A430035B10Rik	A430035B10Rik	chr6:8507058-8509161	q1	q2	OK	0.193299	1.94222	3.3288	4.74141	0.002	0.0101645	yes
1642	A430071A18Rik	A430071A18Rik	A430071A18Rik	chr11:119602994-119899591	q1	q2	NOTEST	0.2194	0	#NAME?	0	1	1	no
1643	A430078G23Rik	A430078G23Rik	A430078G23Rik	chr8:3353414-3390299	q1	q2	OK	1.47608	0.797422	-0.888359	-1.55237	0.1009	0.216915	no
1644	A430088P11Rik	A430088P11Rik	A430088P11Rik	chr15:80671846-80700425	q1	q2	NOTEST	0.00732626	0.0127783	0.802548	0	1	1	no
1645	A430089I19Rik	A430089I19Rik	A430089I19Rik	chr5_JH584298_random:167741-172019	q1	q2	NOTEST	0	0	0	0	1	1	no
1646	A430090L17Rik	A430090L17Rik	A430090L17Rik	chr13:113794507-114157461	q1	q2	NOTEST	0.00873844	0.0128057	0.55134	0	1	1	no
1647	A430092G05Rik	A430092G05Rik	A430092G05Rik	chr2:43748823-44387623	q1	q2	NOTEST	0.0390955	0.0190975	-1.03362	0	1	1	no
1648	A430093F15Rik	A430093F15Rik	A430093F15Rik	chr19:10740946-10786043	q1	q2	NOTEST	0.0159267	0.0077799	-1.03362	0	1	1	no
1649	A430105I19Rik	A430105I19Rik	A430105I19Rik	chr2:118754144-118762661	q1	q2	OK	31.603	29.0485	-0.121596	-0.361773	0.68275	0.807317	no
1650	A430107P09Rik	A430107P09Rik	A430107P09Rik	chr14:53665939-53668335	q1	q2	NOTEST	0.329361	0.310119	-0.0868473	0	1	1	no
1651	A4galt	A4galt	A4galt	chr15:83226721-83251774	q1	q2	OK	2.70779	21.3536	2.97929	6.54884	5e-05	0.000427659	yes
1652	A4gnt	A4gnt	A4gnt	chr9:99612501-99622367	q1	q2	NOTEST	0	0.00582351	Inf	0	1	1	no
1653	A530006G24Rik	A530006G24Rik	A530006G24Rik	chr2:147710692-147717632	q1	q2	NOTEST	0	0	0	0	1	1	no
1654	A530013C23Rik	A530013C23Rik	A530013C23Rik	chr2:167691207-167697413	q1	q2	NOTEST	0.298699	0.135996	-1.13513	0	1	1	no
1655	A530016L24Rik	A530016L24Rik	A530016L24Rik	chr12:112489447-112499927	q1	q2	NOTEST	0	0.00611324	Inf	0	1	1	no
1656	A530032D15Rik	A530032D15Rik	A530032D15Rik	chr1:85088138-85109853	q1	q2	NOTEST	0	0.0191097	Inf	0	1	1	no
1657	A530046M15Rik	A530046M15Rik	A530046M15Rik	chr13:15807242-15827537	q1	q2	NOTEST	0.0228154	0.0445797	0.966378	0	1	1	no
1658	A530050N04Rik	A530050N04Rik	A530050N04Rik	chr18:61470224-61484607	q1	q2	NOTEST	0	0	0	0	1	1	no
1659	A530053G22Rik	A530053G22Rik	A530053G22Rik	chr6:60279042-60403707	q1	q2	NOTEST	0	0	0	0	1	1	no
1660	A530054K11Rik	A530054K11Rik	A530054K11Rik	chr13:67617000-67637753	q1	q2	OK	4.12951	3.78144	-0.127034	-0.334231	0.7146	0.829107	no
1661	A530058N18Rik	A530058N18Rik	A530058N18Rik	chr2:114009600-114032292	q1	q2	NOTEST	0.158284	0	#NAME?	0	1	1	no
1662	A530064D06Rik	A530064D06Rik	A530064D06Rik	chr17:48151895-48167257	q1	q2	NOTEST	0.241553	0.0996984	-1.2767	0	1	1	no
1663	A530065N20Rik	A530065N20Rik	A530065N20Rik	chr13:60029710-60116669	q1	q2	NOTEST	0	0.0108291	Inf	0	1	1	no
1664	A530072M11Rik	A530072M11Rik	A530072M11Rik	chr4:16164109-16266225	q1	q2	OK	1.68062	0.418653	-2.00517	-3.1567	0.005	0.021255	yes
1665	A530088E08Rik	A530088E08Rik	A530088E08Rik	chr17:32390660-32404808	q1	q2	NOTEST	0	0	0	0	1	1	no
1666	A530099J19Rik	A530099J19Rik	A530099J19Rik	chr13:19727416-19732951	q1	q2	NOTEST	0	0.0413176	Inf	0	1	1	no
1667	A630001G21Rik	A630001G21Rik	A630001G21Rik	chr1:85717082-85736606	q1	q2	NOTEST	0	0.148321	Inf	0	1	1	no
1668	A630007B06Rik	A630007B06Rik	A630007B06Rik	chr19:56790962-56813683	q1	q2	OK	31.9279	32.2984	0.0166443	0.053101	0.95605	0.975037	no
1669	A630010A05Rik	A630010A05Rik	A630010A05Rik	chr16:14562316-14621284	q1	q2	NOTEST	0	0	0	0	1	1	no
1670	A630012P03Rik	A630012P03Rik	A630012P03Rik	chrX:52272426-52619047	q1	q2	NOTEST	0	0	0	0	1	1	no
1671	A630019I02Rik	A630019I02Rik	A630019I02Rik	chr13:93040714-93144724	q1	q2	OK	4.97685	0.00533648	-9.86513	-2.88001	0.06635	0.158375	no
1672	A630020A06	A630020A06	A630020A06	chr15:3996038-4015858	q1	q2	NOTEST	0.0641336	0.0319521	-1.00517	0	1	1	no
1673	A630023A22Rik	A630023A22Rik	A630023A22Rik	chr14:34051129-34102754	q1	q2	NOTEST	0	0.0601234	Inf	0	1	1	no
1674	A630023P12Rik	A630023P12Rik	A630023P12Rik	chr5:110514922-110525979	q1	q2	NOTEST	0	0	0	0	1	1	no
1675	A630033H20Rik	A630033H20Rik	A630033H20Rik	chrX:107148926-107173661	q1	q2	OK	0.107169	0.794179	2.88958	3.32553	0.0025	0.0121365	yes
1676	A630066F11Rik	A630066F11Rik	A630066F11Rik	chr10:7630235-7664623	q1	q2	OK	0.493239	1.28295	1.37911	0.430936	0.63585	0.773166	no
1677	A630072M18Rik	A630072M18Rik	A630072M18Rik	chr5:20893023-20956398	q1	q2	OK	0.976338	0.831034	-0.232474	-0.222796	0.79255	0.882607	no
1678	A630073D07Rik	A630073D07Rik	A630073D07Rik	chr6:132625110-132627511	q1	q2	NOTEST	0	0	0	0	1	1	no
1679	A630075F10Rik	A630075F10Rik	A630075F10Rik	chr2:170061239-170070778	q1	q2	NOTEST	0.110335	0.160333	0.539177	0	1	1	no
1680	A630076J17Rik	A630076J17Rik	A630076J17Rik	chr3:107230613-107234031	q1	q2	OK	2.63509	0.501031	-2.39488	-3.5922	0.02375	0.0718796	no
1681	A630077J23Rik	A630077J23Rik	A630077J23Rik	chr4:43751858-43759464	q1	q2	NOTEST	0	0	0	0	1	1	no
1682	A630089N07Rik	A630089N07Rik	A630089N07Rik	chr16:98062511-98082439	q1	q2	OK	16.6316	16.12	-0.0450678	-0.137309	0.88705	0.936872	no
1683	A630095E13Rik	A630095E13Rik	A630095E13Rik	chr9:36635753-36638602	q1	q2	NOTEST	0	0	0	0	1	1	no
1684	A630095N17Rik	A630095N17Rik	A630095N17Rik	chr1:75220094-75232093	q1	q2	NOTEST	0.34533	0.0860416	-2.00487	0	1	1	no
1685	A730008H23Rik	A730008H23Rik	A730008H23Rik	chr1:88227019-88277579	q1	q2	OK	8.35035	4.43612	-0.912537	-1.42256	0.10245	0.219582	no
1686	A730017C20Rik	A730017C20Rik	A730017C20Rik	chr18:59062380-59076960	q1	q2	NOTEST	0	0	0	0	1	1	no
1687	A730017L22Rik	A730017L22Rik	A730017L22Rik	chr2:130872540-130906396	q1	q2	OK	0.897236	1.37288	0.613647	1.04468	0.26485	0.432852	no
1688	A730018C14Rik	A730018C14Rik	A730018C14Rik	chr12:112411022-112423198	q1	q2	NOTEST	0	0.00960424	Inf	0	1	1	no
1689	A730020E08Rik	A730020E08Rik	A730020E08Rik	chr6:61175603-62382863	q1	q2	OK	0.543124	0.706805	0.380031	0.412329	0.6658	0.79529	no
1690	A730020M07Rik	A730020M07Rik	A730020M07Rik	chr3:121634935-121646453	q1	q2	NOTEST	0	0	0	0	1	1	no
1691	A730036I17Rik	A730036I17Rik	A730036I17Rik	chr2:129218968-129235606	q1	q2	NOTEST	0.0188516	0	#NAME?	0	1	1	no
1692	A730043L09Rik	A730043L09Rik	A730043L09Rik	chr9:62242595-62244100	q1	q2	NOTEST	0	0.0148524	Inf	0	1	1	no
1693	A730046J19Rik	A730046J19Rik	A730046J19Rik	chrX:144153694-144166274	q1	q2	NOTEST	0	0	0	0	1	1	no
1694	A730056A06Rik	A730056A06Rik	A730056A06Rik	chr7:73313805-73419899	q1	q2	OK	0.417588	0.548863	0.394366	0.159097	0.8741	0.929877	no
1695	A730082K24Rik	A730082K24Rik	A730082K24Rik	chr7:114948649-114983967	q1	q2	NOTEST	0	0.0185851	Inf	0	1	1	no
1696	A730085A09Rik	A730085A09Rik	A730085A09Rik	chr4:98754891-98817537	q1	q2	OK	0.0139359	2.08589	7.22572	4.24717	0.09995	0.215597	no
1697	A730085K08Rik	A730085K08Rik	A730085K08Rik	chr9:122382021-122398801	q1	q2	NOTEST	0	0	0	0	1	1	no
1698	A730090H04Rik	A730090H04Rik	A730090H04Rik	chr11:95140446-95159047	q1	q2	NOTEST	0.0417215	0.0261857	-0.672014	0	1	1	no
1699	A730090N16Rik	A730090N16Rik	A730090N16Rik	chr3:65109642-65378219	q1	q2	NOTEST	0	0.0378303	Inf	0	1	1	no
1700	A730098P11Rik	A730098P11Rik	A730098P11Rik	chr16:24392555-24992578	q1	q2	OK	0.233415	0.43482	0.897524	0.346867	0.7217	0.833864	no
1701	A830009L08Rik	A830009L08Rik	A830009L08Rik	chr13:91368989-91388085	q1	q2	NOTEST	0.0233853	0.0350663	0.584482	0	1	1	no
1702	A830010M20Rik	A830010M20Rik	A830010M20Rik	chr5:107497744-107512556	q1	q2	OK	2.05323	1.8898	-0.119659	-0.277152	0.74775	0.850817	no
1703	A830018L16Rik	A830018L16Rik	A830018L16Rik	chr1:11414104-11975902	q1	q2	NOTEST	0.0153094	0.0345222	1.17311	0	1	1	no
1704	A830019L24Rik	A830019L24Rik	A830019L24Rik	chr3:143243054-143257996	q1	q2	NOTEST	0	0	0	0	1	1	no
1705	A830052D11Rik	A830052D11Rik	A830052D11Rik	chr18:32359056-32435740	q1	q2	NOTEST	0	0.165031	Inf	0	1	1	no
1706	A830080D01Rik	A830080D01Rik	A830080D01Rik	chrX:159532667-159593081	q1	q2	OK	3.62883	9.09804	1.32605	3.46621	0.00045	0.00297834	yes
1707	A830082K12Rik	A830082K12Rik	A830082K12Rik	chr13:78188972-78236564	q1	q2	OK	0.463565	3.04953	2.71775	3.00812	0.00505	0.0214248	yes
1708	A830082N09Rik	A830082N09Rik	A830082N09Rik	chr10:33987215-33995055	q1	q2	OK	0.470332	0.495892	0.0763482	0.13371	0.8807	0.933017	no
1709	A930001A20Rik	A930001A20Rik	A930001A20Rik	chr3:14971200-15002727	q1	q2	NOTEST	0	0.0127939	Inf	0	1	1	no
1710	A930001C03Rik	A930001C03Rik	A930001C03Rik	chr19:4425456-4477143	q1	q2	OK	2.20993	0.713857	-1.6303	-0.904395	0.41395	0.585853	no
1711	A930003A15Rik	A930003A15Rik	A930003A15Rik	chr16:19876567-19884274	q1	q2	OK	33.2913	4.03049	-3.04612	-6.04359	5e-05	0.000427659	yes
1712	A930003O13Rik	A930003O13Rik	A930003O13Rik	chr5:22738910-23275597	q1	q2	NOTEST	0.0522654	0.0303791	-0.782776	0	1	1	no
1713	A930004D18Rik	A930004D18Rik	A930004D18Rik	chr2:18025188-18037741	q1	q2	OK	0.0100748	1.25591	6.96183	0.812264	0.265	0.432987	no
1714	A930005H10Rik	A930005H10Rik	A930005H10Rik	chr3:115881578-115888130	q1	q2	OK	8.29704	5.0708	-0.710384	-1.16302	0.1793	0.329365	no
1715	A930006I01Rik	A930006I01Rik	A930006I01Rik	chr2:103338600-103372764	q1	q2	NOTEST	0	0.00734192	Inf	0	1	1	no
1716	A930006K02Rik	A930006K02Rik	A930006K02Rik	chr16:91465103-91470123	q1	q2	NOTEST	0	0.144261	Inf	0	1	1	no
1717	A930007I19Rik	A930007I19Rik	A930007I19Rik	chr19:29503662-29521987	q1	q2	NOTEST	0.0576165	0.0612789	0.0889089	0	1	1	no
1718	A930009A15Rik	A930009A15Rik	A930009A15Rik	chr10:115450313-115587780	q1	q2	NOTEST	0	0	0	0	1	1	no
1719	A930011G23Rik	A930011G23Rik	A930011G23Rik	chr5:99297243-99729060	q1	q2	NOTEST	0	0	0	0	1	1	no
1720	A930011O12Rik	A930011O12Rik	A930011O12Rik	chr14:64588114-64593961	q1	q2	NOTEST	0	0	0	0	1	1	no
1721	A930012L18Rik	A930012L18Rik	A930012L18Rik	chr18:44425059-44812182	q1	q2	NOTEST	0.0563628	0.102226	0.85894	0	1	1	no
1722	A930013F10Rik	A930013F10Rik	A930013F10Rik	chr8:22628118-22653437	q1	q2	OK	0.671179	0.600936	-0.159486	-0.0762191	0.93265	0.962844	no
1723	A930015D03Rik	A930015D03Rik	A930015D03Rik	chr17:35994503-36038174	q1	q2	OK	6.18939	4.16314	-0.572127	-0.670992	0.50635	0.670252	no
1724	A930016O22Rik	A930016O22Rik	A930016O22Rik	chr7:19411093-19421583	q1	q2	OK	22.2273	2.91332	-2.9316	-3.14092	0.00165	0.00871121	yes
1725	A930017M01Rik	A930017M01Rik	A930017M01Rik	chr15:44881393-44884743	q1	q2	NOTEST	0	0	0	0	1	1	no
1726	A930018P22Rik	A930018P22Rik	A930018P22Rik	chr2:104122768-104124746	q1	q2	NOTEST	0	0	0	0	1	1	no
1727	A930019D19Rik	A930019D19Rik	A930019D19Rik	chr2:146241298-146512004	q1	q2	NOTEST	0	0.0197178	Inf	0	1	1	no
1728	A930024E05Rik	A930024E05Rik	A930024E05Rik	chr5:122989353-122998341	q1	q2	OK	1.02775	1.00232	-0.036148	-0.0592912	0.95325	0.973499	no
1729	A930041C12Rik	A930041C12Rik	A930041C12Rik	chr5:107534710-107661838	q1	q2	NOTEST	0.182793	0.0892931	-1.03359	0	1	1	no
1730	AA387883	AA387883	AA387883	chr19:52923180-52926931	q1	q2	NOTEST	0	0	0	0	1	1	no
1731	AA388235	AA388235	AA388235	chr17:33981491-33985358	q1	q2	NOTEST	0.0747813	0.0637605	-0.230015	0	1	1	no
1732	AA413626	AA413626	AA413626	chr11:4895342-4928865	q1	q2	OK	0.305777	0.38383	0.327986	0.0284081	0.3596	0.533992	no
1733	AA414768	AA414768	AA414768	chrX:12936872-12938541	q1	q2	OK	1.6828	4.62239	1.45778	2.88933	0.00605	0.0245904	yes
1734	AA415398	AA415398	AA415398	chr4:119530314-119538769	q1	q2	OK	1.36227	1.08143	-0.333069	-0.563352	0.5603	0.715883	no
1735	AA465934	AA465934	AA465934	chr11:83291698-83298977	q1	q2	OK	9.1582	10.3607	0.177991	0.290647	0.8757	0.93065	no
1736	AA467197	AA467197	AA467197	chr2:122637886-122641076	q1	q2	OK	0.767861	30.3154	5.30306	7.32525	0.00125	0.00695853	yes
1737	AA474331	AA474331	AA474331	chr10:39892759-39899238	q1	q2	OK	0.474729	0.235489	-1.01144	-1.20134	0.28015	0.450035	no
1738	AA536875	AA536875	AA536875	chr14:123168502-123176176	q1	q2	NOTEST	0.0540245	0.00879537	-2.6188	0	1	1	no
1739	AA543186	AA543186	AA543186	chr2:25327449-25332571	q1	q2	NOTEST	0.183594	0.172179	-0.0926112	0	1	1	no
1740	AA543401	AA543401	AA543401	chr9:106892824-107231909	q1	q2	NOTEST	0	0	0	0	1	1	no
1741	AA545190	AA545190	AA545190	chr6:10971467-10974378	q1	q2	NOTEST	0	0	0	0	1	1	no
1742	AA619741	AA619741	AA619741	chr1:34633534-34636210	q1	q2	NOTEST	0	0	0	0	1	1	no
1743	AA792892	AA792892	AA792892	chr5:94377339-94384334	q1	q2	NOTEST	0.0301942	0.0147493	-1.03362	0	1	1	no
1744	AA986860	AA986860	AA986860	chr1:130731975-130744622	q1	q2	OK	0.798874	0.746331	-0.0981508	-0.159782	0.86195	0.922631	no
1745	AA987161	AA987161	AA987161	chr13:67589438-67609707	q1	q2	OK	2.96408	3.1136	0.0710009	0.175465	0.84525	0.914168	no
1746	AB099516	AB099516	AB099516	chr15:100353199-100384435	q1	q2	NOTEST	0	0	0	0	1	1	no
1747	AB124611	AB124611	AB124611	chr9:21526176-21545331	q1	q2	NOTEST	0.0600865	0.274581	2.19212	0	1	1	no
1748	AF067061	AF067061	AF067061	chr13:120263113-120264517	q1	q2	NOTEST	0	0	0	0	1	1	no
1749	AF067063	AF067063	AF067063	chr13:119827960-119830217	q1	q2	NOTEST	0	0	0	0	1	1	no
1750	AF251705	AF251705	AF251705	chr11:114996768-115001880	q1	q2	NOTEST	0.0325515	0	#NAME?	0	1	1	no
1751	AF357355	AF357355	AF357355	chr12:109603944-109661711	q1	q2	NOTEST	0	48.8102	Inf	0	1	1	no
1752	AF357359	AF357359	AF357359	chr12:109603944-109661711	q1	q2	NOTEST	0	0	0	0	1	1	no
1753	AF357399	AF357399	AF357399	chr7:28350688-28352698	q1	q2	OK	22.1798	0	#NAME?	NA	0.09	0.199278	no
1754	AF357425	AF357425	AF357425	chr12:109603944-109661711	q1	q2	NOTEST	0	0	0	0	1	1	no
1755	AF357426	AF357426	AF357426	chr12:109603944-109661711	q1	q2	NOTEST	0	0	0	0	1	1	no
1756	AF366264	AF366264	AF366264	chr8:13835230-13838089	q1	q2	NOTEST	0.149027	0.0287797	-2.37245	0	1	1	no
1757	AF529169	AF529169	AF529169	chr9:89590034-89622986	q1	q2	NOTEST	0	0.00577665	Inf	0	1	1	no
1758	AI115009	AI115009	AI115009	chr3:152396009-152681432	q1	q2	NOTEST	0.0184572	0.027048	0.55134	0	1	1	no
1759	AI118078	AI118078	AI118078	chr9:55326948-55438344	q1	q2	NOTEST	0	0.0308397	Inf	0	1	1	no
1760	AI182371	AI182371	AI182371	chr2:35081860-35100685	q1	q2	NOTEST	0.020623	0.109316	2.40617	0	1	1	no
1761	AI197445	AI197445	AI197445	chr13:107469821-107479188	q1	q2	NOTEST	0.0267923	0.0380402	0.505706	0	1	1	no
1762	AI314180	AI314180	AI314180	chr4:58800030-58912725	q1	q2	OK	63.7303	35.3691	-0.849488	-2.41646	0.0079	0.0303173	yes
1763	AI314278	AI314278	AI314278	chr7:89426305-89432077	q1	q2	NOTEST	0.0841934	0.027418	-1.61858	0	1	1	no
1764	AI314831	AI314831	AI314831	chr2:105076537-105126510	q1	q2	NOTEST	0	0	0	0	1	1	no
1765	AI317395	AI317395	AI317395	chr10:40001572-40025268	q1	q2	NOTEST	0.270542	0.0549009	-2.30095	0	1	1	no
1766	AI413582	AI413582	AI413582	chr17:27563768-27565727	q1	q2	OK	3.37388	15.3734	2.18796	5.27949	0.00045	0.00297834	yes
1767	AI414108	AI414108	AI414108	chr9:27352684-27357543	q1	q2	OK	0.0261534	0.395771	3.9196	3.91793	0.02115	0.0657058	no
1768	AI427809	AI427809	AI427809	chr4:53261355-53270232	q1	q2	NOTEST	0.0166369	0	#NAME?	0	1	1	no
1769	AI429214	AI429214	AI429214	chr8:36993574-36995533	q1	q2	OK	1.95969	4.60248	1.23179	2.55003	0.0133	0.0456066	yes
1770	AI450353	AI450353	AI450353	chr11:83291698-83298977	q1	q2	OK	0.499913	0.852269	0.769631	0.483419	0.642	0.778358	no
1771	AI462493	AI462493	AI462493	chr19:8880013-8880933	q1	q2	OK	10.1937	12.8851	0.338028	0.908303	0.4219	0.593622	no
1772	AI463170	AI463170	AI463170	chr12:76533559-76579039	q1	q2	NOTEST	0	0	0	0	1	1	no
1773	AI464131	AI464131	AI464131	chr4:41495600-41503075	q1	q2	OK	72.7981	8.63085	-3.07633	-8.86598	5e-05	0.000427659	yes
1774	AI467606	AI467606	AI467606	chr7:127091435-127094049	q1	q2	OK	6.19727	6.81619	0.137333	0.345266	0.71455	0.829107	no
1775	AI504432	AI504432	AI504432	chr3:107039503-107054322	q1	q2	NOTEST	0	0.128393	Inf	0	1	1	no
1776	AI506816	AI506816	AI506816	chr5:23692260-23712667	q1	q2	OK	12.8338	5.98576	-1.10035	-1.66343	0.0571	0.141144	no
1777	AI507597	AI507597	AI507597	chr4:141614232-141618633	q1	q2	NOTEST	0	0	0	0	1	1	no
1778	AI593442	AI593442	AI593442	chr9:52673041-52679429	q1	q2	NOTEST	0	0	0	0	1	1	no
1779	AI597468	AI597468	AI597468	chr10:85102626-85117747	q1	q2	OK	9.98069	15.11	0.59829	1.80273	0.05145	0.130327	no
1780	AI597479	AI597479	AI597479	chr1:43098709-43115946	q1	q2	OK	18.8155	18.3572	-0.0355731	-0.111113	0.9019	0.945657	no
1781	AI606473	AI606473	AI606473	chr3:154330820-154334687	q1	q2	NOTEST	0	0	0	0	1	1	no
1782	AI607873	AI607873	AI607873	chr1:173723427-173741809	q1	q2	OK	0.241334	2.68112	3.47373	5.76804	0.0002	0.00147316	yes
1783	AI646519	AI646519	AI646519	chr2:147361542-147362793	q1	q2	NOTEST	0	0	0	0	1	1	no
1784	AI661453	AI661453	AI661453	chr17:47412733-47470638	q1	q2	NOTEST	0.0378244	0	#NAME?	0	1	1	no
1785	AI662270	AI662270	AI662270	chr11:83223575-83226584	q1	q2	OK	0.22751	36.2551	7.31611	11.6411	0.0018	0.00934494	yes
1786	AI747448	AI747448	AI747448	chr3:144910920-144932529	q1	q2	OK	1.88522	0.544991	-1.79043	-3.08396	0.0029	0.0137037	yes
1787	AI836003	AI836003	AI836003	chr15:98167805-98170134	q1	q2	NOTEST	0	0	0	0	1	1	no
1788	AI837181	AI837181	AI837181	chr19:5425143-5427316	q1	q2	OK	8.77084	9.88541	0.172585	0.397508	0.6381	0.775238	no
1789	AI839979	AI839979	AI839979	chr5:31569591-31571397	q1	q2	OK	5.81074	1.86181	-1.64202	-3.25374	0.0036	0.0162892	yes
1790	AI846148	AI846148	AI846148	chr19:7356463-7383557	q1	q2	OK	4.10133	3.20234	-0.356965	-0.749997	0.42655	0.597796	no
1791	AI847159	AI847159	AI847159	chr2:129178147-129180673	q1	q2	NOTEST	0	0	0	0	1	1	no
1792	AI848285	AI848285	AI848285	chr15:82206951-82212815	q1	q2	NOTEST	0	0.00929211	Inf	0	1	1	no
1793	AI854517	AI854517	AI854517	chr7:79500025-79534403	q1	q2	NOTEST	0	0	0	0	1	1	no
1794	AI854703	AI854703	AI854703	chr6:48628166-48633688	q1	q2	NOTEST	0	0	0	0	1	1	no
1795	AI987944	AI987944	AI987944	chr7:41372929-41393379	q1	q2	OK	8.51559	7.65715	-0.153299	-0.393971	0.64415	0.779331	no
1796	AK010878	AK010878	AK010878	chr12:102739829-102757810	q1	q2	OK	5.92764	6.56862	0.148132	0.174704	0.84065	0.911568	no
1797	AK129341	AK129341	AK129341	chr9:8076632-8134294	q1	q2	NOTEST	0.247519	0.360058	0.540692	0	1	1	no
1798	AU015228	AU015228	AU015228	chr2:130100393-130103375	q1	q2	NOTEST	0	0	0	0	1	1	no
1799	AU015791	AU015791	AU015791	chr12:105513432-105515248	q1	q2	NOTEST	0.198148	0.107821	-0.877947	0	1	1	no
1800	AU015836	AU015836	AU015836	chrX:93968655-93975470	q1	q2	NOTEST	0	0.104737	Inf	0	1	1	no
1801	AU016765	AU016765	AU016765	chr17:64514088-64555590	q1	q2	NOTEST	0	0	0	0	1	1	no
1802	AU018091	AU018091	AU018091	chr7:3154658-3169203	q1	q2	OK	0.619228	2.22188	1.84324	3.33154	0.00145	0.00786308	yes
1803	AU018829	AU018829	AU018829	chr5_JH584299_random:829033-841747	q1	q2	NOTEST	0	0	0	0	1	1	no
1804	AU019823	AU019823	AU019823	chr9:50603900-50625000	q1	q2	OK	10.5528	8.56532	-0.301051	-0.730522	0.4179	0.589551	no
1805	AU019990	AU019990	AU019990	chr2:132598195-132653064	q1	q2	NOTEST	0	0	0	0	1	1	no
1806	AU021063	AU021063	AU021063	chr15:101221190-101232756	q1	q2	NOTEST	0	0	0	0	1	1	no
1807	AU021092	AU021092	AU021092	chr16:5211818-5222299	q1	q2	OK	0	0.933769	Inf	NA	5e-05	0.000427659	yes
1808	AU022252	AU022252	AU022252	chr4:119225137-119232724	q1	q2	OK	12.5001	6.57626	-0.926602	-2.47949	0.0131	0.0450658	yes
1809	AU022751	AU022751	AU022751	chrX:6081217-6083420	q1	q2	NOTEST	0	0	0	0	1	1	no
1810	AU022754	AU022754	AU022754	chr15:85535436-85593708	q1	q2	NOTEST	0.0219596	0.0222025	0.0158698	0	1	1	no
1811	AU022793	AU022793	AU022793	chr15:39962648-39967515	q1	q2	NOTEST	0	0	0	0	1	1	no
1812	AU023762	AU023762	AU023762	chr9:113496745-113587152	q1	q2	NOTEST	0.184927	0.173049	-0.0957754	0	1	1	no
1813	AU023871	AU023871	AU023871	chr17:35062692-35066184	q1	q2	NOTEST	0.0594424	0.0704807	0.245735	0	1	1	no
1814	AU040320	AU040320	AU040320	chr4:126753554-126967923	q1	q2	OK	36.7329	26.6418	-0.46338	-1.10358	0.2151	0.373301	no
1815	AU040972	AU040972	AU040972	chr11:79339891-79581609	q1	q2	NOTEST	0.0730384	0.0178265	-2.03464	0	1	1	no
1816	AU041133	AU041133	AU041133	chr10:82128012-82153065	q1	q2	OK	2.32966	2.71227	0.219377	0.462159	0.62485	0.765016	no
1817	AV039307	AV039307	AV039307	chr2:120850655-120970715	q1	q2	OK	0.307121	0.638284	1.05539	0.197561	0.76075	0.860783	no
1818	AV051173	AV051173	AV051173	chr4:116684964-116700000	q1	q2	OK	0.797111	0.470041	-0.761994	-0.0879405	0.3998	0.573636	no
1819	AV320801	AV320801	AV320801	chrX:135494587-135504594	q1	q2	NOTEST	0	0	0	0	1	1	no
1820	AW011738	AW011738	AW011738	chr4:156203283-156206028	q1	q2	OK	0.191647	0.51645	1.43018	1.89982	0.0551	0.137101	no
1821	AW046200	AW046200	AW046200	chr8:57523824-57663430	q1	q2	OK	0.0235207	0.408539	4.11847	0.366407	0.28105	0.450858	no
1822	AW112010	AW112010	AW112010	chr19:11047611-11050566	q1	q2	OK	0	0.512856	Inf	NA	5e-05	0.000427659	yes
1823	AW146154	AW146154	AW146154	chr7:41478873-41499890	q1	q2	OK	0.920577	1.28736	0.48381	0.867765	0.34425	0.518667	no
1824	AW209491	AW209491	AW209491	chr13:14630244-14638202	q1	q2	OK	16.4667	9.1941	-0.840775	-2.17949	0.0123	0.042961	yes
1825	AW495222	AW495222	AW495222	chr13:93674435-93752823	q1	q2	NOTEST	0	0	0	0	1	1	no
1826	AW549542	AW549542	AW549542	chr5:119570128-119580358	q1	q2	NOTEST	0.0388957	0.0149122	-1.38312	0	1	1	no
1827	AW549877	AW549877	AW549877	chr15:3982034-3995752	q1	q2	OK	10.5466	18.4749	0.808788	2.46231	0.0074	0.0288048	yes
1828	AW551984	AW551984	AW551984	chr9:39587395-39604124	q1	q2	NOTEST	0	0.00363154	Inf	0	1	1	no
1829	AW554918	AW554918	AW554918	chr18:25169019-25467321	q1	q2	OK	2.19385	2.62718	0.260045	0.618278	0.48965	0.654929	no
1830	AY074887	AY074887	AY074887	chr9:54950256-54958030	q1	q2	OK	3.57338	4.00435	0.164281	0.0734827	0.95845	0.976362	no
1831	AY358078	AY358078	AY358078	chr14:51800045-51826359	q1	q2	NOTEST	0	0.216196	Inf	0	1	1	no
1832	AY512915	AY512915	AY512915	chr6:95290573-95333993	q1	q2	NOTEST	0	0	0	0	1	1	no
1833	AY512931	AY512931	AY512931	chr8:45060701-45065418	q1	q2	NOTEST	0.277827	0.276076	-0.00911968	0	1	1	no
1834	AY761184	AY761184	AY761184	chr8:21702523-21703647	q1	q2	NOTEST	0	0	0	0	1	1	no
1835	AY761185	AY761185	AY761185	chr8:20943693-20944748	q1	q2	NOTEST	0	0	0	0	1	1	no
1836	Aaas	Aaas	Aaas	chr15:102338246-102350759	q1	q2	OK	6.21179	9.70751	0.644093	1.67358	0.0839	0.189212	no
1837	Aacs	Aacs	Aacs	chr5:125475872-125517403	q1	q2	OK	9.43115	8.87335	-0.0879556	-0.251824	0.78595	0.878624	no
1838	Aadac	Aadac	Aadac	chr3:60031787-60040157	q1	q2	NOTEST	0	0	0	0	1	1	no
1839	Aadacl2	Aadacl2	Aadacl2	chr3:60006742-60025420	q1	q2	NOTEST	0	0	0	0	1	1	no
1840	Aadacl3	Aadacl3	Aadacl3	chr4:144453770-144463756	q1	q2	NOTEST	0	0	0	0	1	1	no
1841	Aadat	Aadat	Aadat	chr8:60506123-60545677	q1	q2	NOTEST	0	0	0	0	1	1	no
1842	Aaed1	Aaed1	Aaed1	chr13:64291835-64312710	q1	q2	OK	17.873	24.1242	0.432701	1.32631	0.21915	0.378123	no
1843	Aagab	Aagab	Aagab	chr9:63602654-63641889	q1	q2	OK	18.8891	23.7205	0.328582	1.0331	0.26465	0.432691	no
1844	Aak1	Aak1	Aak1	chr6:86849516-87003227	q1	q2	OK	4.82815	3.35264	-0.526174	-1.54146	0.07285	0.169957	no
1845	Aamdc	Aamdc	Aamdc	chr7:97550330-97579497	q1	q2	OK	70.8417	21.4239	-1.72538	-4.39434	5e-05	0.000427659	yes
1846	Aamp	Aamp	Aamp	chr1:74279839-74284738	q1	q2	OK	81.9558	61.8263	-0.406626	-1.19544	0.15865	0.301749	no
1847	Aanat	Aanat	Aanat	chr11:116593686-116597680	q1	q2	NOTEST	0	0	0	0	1	1	no
1848	Aar2	Aar2	Aar2	chr2:156547575-156568972	q1	q2	OK	7.89326	5.13421	-0.620478	-1.59988	0.06065	0.147748	no
1849	Aard	Aard	Aard	chr15:52040106-52045722	q1	q2	NOTEST	0	0	0	0	1	1	no
1850	Aars	Aars	Aars	chr8:111033841-111055569	q1	q2	OK	150.134	178.056	0.246078	0.624945	0.4858	0.651487	no
1851	Aars2	Aars2	Aars2	chr17:45506840-45520843	q1	q2	OK	5.913	4.45262	-0.409235	-1.05936	0.24595	0.412076	no
1852	Aarsd1	Aarsd1	Aarsd1	chr11:101406839-101417433	q1	q2	OK	29.8966	24.7728	-0.271225	-0.875467	0.39405	0.568319	no
1853	Aasdh	Aasdh	Aasdh	chr5:76875934-76905514	q1	q2	OK	4.62208	3.45412	-0.420227	-1.04448	0.25185	0.418942	no
1854	Aasdhppt	Aasdhppt	Aasdhppt	chr9:4294792-4309494	q1	q2	OK	14.122	8.9008	-0.665938	-1.94297	0.0406	0.108905	no
1855	Aass	Aass	Aass	chr6:23072172-23132986	q1	q2	NOTEST	0	0.00425148	Inf	0	1	1	no
1856	Aatf	Aatf	Aatf	chr11:84422855-84513501	q1	q2	OK	52.4237	27.3955	-0.936278	-3.06149	0.0027	0.012921	yes
1857	Aatk	Aatk	Aatk	chr11:120007315-120047145	q1	q2	NOTEST	0.0366979	0	#NAME?	0	1	1	no
1858	Abat	Abat	Abat	chr16:8513428-8621567	q1	q2	NOTEST	0.34345	0.0194226	-4.14429	0	1	1	no
1859	Abca1	Abca1	Abca1	chr4:53030788-53159895	q1	q2	OK	0.605331	0.576873	-0.0694718	-0.133624	0.8841	0.935224	no
1860	Abca12	Abca12	Abca12	chr1:71243089-71414910	q1	q2	NOTEST	0.0712261	0.00574891	-3.63105	0	1	1	no
1861	Abca13	Abca13	Abca13	chr11:9191941-9684259	q1	q2	NOTEST	0.0500625	0.0130255	-1.9424	0	1	1	no
1862	Abca14	Abca14	Abca14	chr7:120203963-120325352	q1	q2	NOTEST	0	0.00901068	Inf	0	1	1	no
1863	Abca15	Abca15	Abca15	chr7:120328683-120407687	q1	q2	NOTEST	0	0	0	0	1	1	no
1864	Abca16	Abca16	Abca16	chr7:120409646-120544813	q1	q2	NOTEST	0	0.00478427	Inf	0	1	1	no
1865	Abca17	Abca17	Abca17	chr17:24264278-24347252	q1	q2	NOTEST	0	0	0	0	1	1	no
1866	Abca2	Abca2	Abca2	chr2:25428673-25448539	q1	q2	OK	17.734	5.21108	-1.76686	-5.06221	5e-05	0.000427659	yes
1867	Abca3	Abca3	Abca3	chr17:24352045-24414513	q1	q2	OK	6.15507	3.50781	-0.811203	-2.17966	0.0139	0.0471832	yes
1868	Abca4	Abca4	Abca4	chr3:122044459-122180061	q1	q2	OK	0.181476	1.72825	3.25147	5.6503	5e-05	0.000427659	yes
1869	Abca5	Abca5	Abca5	chr11:110269368-110337716	q1	q2	OK	19.7183	16.2129	-0.282399	-0.825224	0.34825	0.522784	no
1870	Abca6	Abca6	Abca6	chr11:110176820-110251776	q1	q2	OK	0.0476999	0.668739	3.80939	2.81555	0.1522	0.292483	no
1871	Abca7	Abca7	Abca7	chr10:79697304-80369637	q1	q2	OK	6.7588	12.1729	0.848835	0.203534	0.85995	0.92188	no
1872	Abca8a	Abca8a	Abca8a	chr11:110025633-110095937	q1	q2	OK	1.31035	2.48373	0.922559	2.03425	0.02615	0.0774386	no
1873	Abca8b	Abca8b	Abca8b	chr11:109933405-109995816	q1	q2	OK	5.58894	14.3907	1.36449	4.03087	5e-05	0.000427659	yes
1874	Abca9	Abca9	Abca9	chr11:110100821-110168153	q1	q2	OK	0.0652488	0.790539	3.59881	4.97857	0.00075	0.00456679	yes
1875	Abcb10	Abcb10	Abcb10	chr8:123952458-123983122	q1	q2	OK	5.86906	3.58523	-0.711065	-1.87446	0.04095	0.109706	no
1876	Abcb11	Abcb11	Abcb11	chr2:69238281-69342616	q1	q2	NOTEST	0.038929	0.0158468	-1.29666	0	1	1	no
1877	Abcb1a	Abcb1a	Abcb1a	chr5:8660091-8748570	q1	q2	NOTEST	0.0446369	0.0720772	0.691304	0	1	1	no
1878	Abcb1b	Abcb1b	Abcb1b	chr5:8798146-8866314	q1	q2	OK	2.49222	2.89248	0.214871	0.506664	0.58105	0.731792	no
1879	Abcb4	Abcb4	Abcb4	chr5:8893720-8959226	q1	q2	NOTEST	0.0393128	0.00384072	-3.35555	0	1	1	no
1880	Abcb5	Abcb5	Abcb5	chr12:118867823-118966421	q1	q2	NOTEST	0	0.0508446	Inf	0	1	1	no
1881	Abcb6	Abcb6	Abcb6	chr1:75171640-75180283	q1	q2	OK	32.3542	11.3747	-1.50812	-4.6014	5e-05	0.000427659	yes
1882	Abcb7	Abcb7	Abcb7	chrX:104280564-104413846	q1	q2	OK	12.7661	10.1655	-0.328635	-0.990864	0.26285	0.430409	no
1883	Abcb8	Abcb8	Abcb8	chr5:24394155-24409947	q1	q2	OK	6.63006	4.25808	-0.638818	-1.61329	0.0834	0.188583	no
1884	Abcb9	Abcb9	Abcb9	chr5:124061856-124095798	q1	q2	NOTEST	0.340338	0.031206	-3.44707	0	1	1	no
1885	Abcc1	Abcc1	Abcc1	chr16:14361557-14474878	q1	q2	OK	20.0216	11.1286	-0.84728	-2.59594	0.00495	0.0210775	yes
1886	Abcc10	Abcc10	Abcc10	chr17:46297420-46328023	q1	q2	OK	0.917109	0.664411	-0.465019	-0.767698	0.3701	0.544588	no
1887	Abcc12	Abcc12	Abcc12	chr8:86504840-86566590	q1	q2	NOTEST	0.127199	0.0266114	-2.25698	0	1	1	no
1888	Abcc2	Abcc2	Abcc2	chr19:43782307-43838218	q1	q2	NOTEST	0	0.00573479	Inf	0	1	1	no
1889	Abcc3	Abcc3	Abcc3	chr11:94343294-94392976	q1	q2	NOTEST	0.0380609	0	#NAME?	0	1	1	no
1890	Abcc4	Abcc4	Abcc4	chr14:118482691-118706219	q1	q2	OK	1.6022	2.34957	0.552347	1.22583	0.1552	0.296687	no
1891	Abcc5	Abcc5	Abcc5	chr16:20331303-20426394	q1	q2	OK	21.287	16.3008	-0.385033	-1.00129	0.23155	0.393885	no
1892	Abcc6	Abcc6	Abcc6	chr7:45976379-46030286	q1	q2	NOTEST	0	0	0	0	1	1	no
1893	Abcc8	Abcc8	Abcc8	chr7:46104522-46180033	q1	q2	OK	0.737182	0.0192244	-5.26101	-5.2571	0.044	0.116221	no
1894	Abcc9	Abcc9	Abcc9	chr6:142587861-142702274	q1	q2	OK	1.26308	0.085129	-3.89115	-5.56925	5e-05	0.000427659	yes
1895	Abcd1	Abcd1	Abcd1	chrX:73716596-73738287	q1	q2	OK	4.6744	8.01909	0.778656	2.08068	0.0264	0.0780164	no
1896	Abcd2	Abcd2	Abcd2	chr15:91145870-91191807	q1	q2	OK	0.23386	2.09264	3.16161	5.5002	5e-05	0.000427659	yes
1897	Abcd3	Abcd3	Abcd3	chr3:121758909-121815215	q1	q2	OK	32.8651	25.7253	-0.353368	-1.1104	0.22145	0.381269	no
1898	Abcd4	Abcd4	Abcd4	chr12:84602530-84617466	q1	q2	OK	8.29356	11.6565	0.491075	1.38312	0.14325	0.279569	no
1899	Abce1	Abce1	Abce1	chr8:79683441-79711740	q1	q2	OK	191.808	51.0855	-1.90868	-5.12161	5e-05	0.000427659	yes
1900	Abcf1	Abcf1	Abcf1	chr17:35956818-35969750	q1	q2	OK	157.8	86.8135	-0.862106	-2.35144	0.00935	0.0343756	yes
1901	Abcf2	Abcf2	Abcf2	chr5:24565340-24577467	q1	q2	OK	174.294	106.732	-0.70753	-1.89372	0.02745	0.0805423	no
1902	Abcf3	Abcf3	Abcf3	chr16:20548602-20561603	q1	q2	OK	25.5706	13.8313	-0.886544	-2.74653	0.0034	0.0155604	yes
1903	Abcg1	Abcg1	Abcg1	chr17:31057693-31117981	q1	q2	OK	0.195172	1.37602	2.81768	4.62165	5e-05	0.000427659	yes
1904	Abcg2	Abcg2	Abcg2	chr6:58596671-58692451	q1	q2	OK	23.2495	11.1122	-1.06506	-3.22856	0.0014	0.00763403	yes
1905	Abcg3	Abcg3	Abcg3	chr5:104935056-104982717	q1	q2	NOTEST	0	0.010507	Inf	0	1	1	no
1906	Abcg4	Abcg4	Abcg4	chr9:44273189-44288244	q1	q2	NOTEST	0.133413	0	#NAME?	0	1	1	no
1907	Abcg5	Abcg5	Abcg5	chr17:84658233-84682923	q1	q2	NOTEST	0	0	0	0	1	1	no
1908	Abcg8	Abcg8	Abcg8	chr17:84683130-84700333	q1	q2	NOTEST	0.0176287	0.00430566	-2.03362	0	1	1	no
1909	Abhd1	Abhd1	Abhd1	chr5:30950065-30960361	q1	q2	OK	19.0013	4.37728	-2.11799	-2.16598	0.0553	0.137572	no
1910	Abhd10	Abhd10	Abhd10	chr16:45729724-45742955	q1	q2	OK	10.6108	5.2577	-1.01303	-2.00721	0.0208	0.065077	no
1911	Abhd11	Abhd11	Abhd11	chr5:135009151-135013157	q1	q2	OK	13.3447	8.70709	-0.616002	-1.43407	0.1197	0.245008	no
1912	Abhd12	Abhd12	Abhd12	chr2:150832514-150904731	q1	q2	OK	23.0643	37.3723	0.696308	2.23172	0.0221	0.0679146	no
1913	Abhd12b	Abhd12b	Abhd12b	chr12:70154170-70183206	q1	q2	NOTEST	0	0	0	0	1	1	no
1914	Abhd13	Abhd13	Abhd13	chr8:9977716-9992154	q1	q2	OK	12.1958	11.9938	-0.0240984	-0.0708004	0.932	0.962562	no
1915	Abhd14a	Abhd14a	Abhd14a	chr9:106440050-106447678	q1	q2	OK	6.45043	4.81498	-0.421864	-0.807172	0.34835	0.522811	no
1916	Abhd14b	Abhd14b	Abhd14b	chr9:106448639-106452918	q1	q2	OK	0.670497	4.23546	2.65922	4.70027	0.0004	0.00268353	yes
1917	Abhd15	Abhd15	Abhd15	chr11:77515116-77520628	q1	q2	OK	0.809627	0.274668	-1.55957	-2.36518	0.0162	0.0530744	no
1918	Abhd16a	Abhd16a	Abhd16a	chr17:35089290-35102987	q1	q2	OK	20.1041	18.9067	-0.0885961	-0.274615	0.77745	0.872152	no
1919	Abhd16b	Abhd16b	Abhd16b	chr2:181493205-181494980	q1	q2	NOTEST	0.0193736	0.0688845	1.83009	0	1	1	no
1920	Abhd17a	Abhd17a	Abhd17a	chr10:80583648-80590341	q1	q2	OK	10.2412	13.8406	0.434524	1.21183	0.22625	0.386928	no
1921	Abhd17b	Abhd17b	Abhd17b	chr19:21653308-21685637	q1	q2	OK	13.5226	13.6363	0.0120811	0.0360812	0.97055	0.983393	no
1922	Abhd17c	Abhd17c	Abhd17c	chr7:84109355-84151893	q1	q2	OK	14.3052	7.79479	-0.875956	-2.46683	0.0119	0.0418381	yes
1923	Abhd2	Abhd2	Abhd2	chr7:79273265-79361601	q1	q2	OK	9.44992	18.4645	0.96638	2.8907	0.0024	0.0117402	yes
1924	Abhd3	Abhd3	Abhd3	chr18:10644410-10706696	q1	q2	OK	0.397854	0.624211	0.649792	0.936013	0.3412	0.515468	no
1925	Abhd4	Abhd4	Abhd4	chr14:54254128-54269169	q1	q2	OK	39.5066	55.5277	0.491114	1.43803	0.093	0.204153	no
1926	Abhd5	Abhd5	Abhd5	chr9:122351615-122381523	q1	q2	OK	14.3702	23.301	0.697309	2.15538	0.0233	0.0707185	no
1927	Abhd6	Abhd6	Abhd6	chr14:8002901-8056555	q1	q2	OK	7.41602	12.2548	0.724629	1.98067	0.04055	0.108817	no
1928	Abhd8	Abhd8	Abhd8	chr8:71456699-71463657	q1	q2	OK	8.57878	10.7765	0.329042	0.899903	0.34605	0.520398	no
1929	Abi1	Abi1	Abi1	chr2:22895521-23040240	q1	q2	OK	18.1433	37.3216	1.04057	3.00268	0.00075	0.00456679	yes
1930	Abi2	Abi2	Abi2	chr1:60409618-60481163	q1	q2	OK	6.98991	8.68067	0.312533	0.892107	0.302	0.472897	no
1931	Abi3	Abi3	Abi3	chr11:95824499-95845731	q1	q2	OK	7.89876	8.79444	0.154966	0.414202	0.64555	0.78036	no
1932	Abi3bp	Abi3bp	Abi3bp	chr16:56477845-56690135	q1	q2	NOTEST	0.0581932	0.164467	1.49888	0	1	1	no
1933	Abl1	Abl1	Abl1	chr2:31688555-31804227	q1	q2	OK	6.42776	13.926	1.11539	3.2042	0.0005	0.00325038	yes
1934	Abl2	Abl2	Abl2	chr1:156558786-156649619	q1	q2	OK	13.3847	8.55941	-0.645001	-1.89682	0.02555	0.0760139	no
1935	Ablim1	Ablim1	Ablim1	chr19:57033263-57216032	q1	q2	OK	118.263	29.817	-1.9878	-4.84476	5e-05	0.000427659	yes
1936	Ablim2	Ablim2	Ablim2	chr5:35757879-35884979	q1	q2	OK	9.66269	0.632757	-3.9327	-7.18166	5e-05	0.000427659	yes
1937	Ablim3	Ablim3	Ablim3	chr18:61799392-61911852	q1	q2	OK	49.266	9.31672	-2.4027	-6.48105	5e-05	0.000427659	yes
1938	Abo	Abo	Abo	chr2:26842502-26864979	q1	q2	NOTEST	0	0	0	0	1	1	no
1939	Abr	Abr	Abr	chr11:76416733-76577727	q1	q2	OK	42.1489	40.9379	-0.0420576	-0.11976	0.891	0.938331	no
1940	Abra	Abra	Abra	chr15:41865292-41869720	q1	q2	OK	47.158	4.7449	-3.31305	-8.85119	5e-05	0.000427659	yes
1941	Abracl	Abracl	Abracl	chr10:18011259-18023252	q1	q2	OK	13.711	43.838	1.67685	5.24236	5e-05	0.000427659	yes
1942	Abt1	Abt1	Abt1	chr13:23418360-23423866	q1	q2	OK	5.13232	2.83621	-0.855648	-2.16981	0.01645	0.0536734	no
1943	Abtb1	Abtb1	Abtb1	chr6:88835913-88841935	q1	q2	OK	7.99032	4.16062	-0.941455	-2.28413	0.0215	0.0665345	no
1944	Abtb2	Abtb2	Abtb2	chr2:103566309-103718423	q1	q2	OK	2.20895	5.37606	1.28319	3.19336	0.0008	0.0048162	yes
1945	Acaa1a	Acaa1a	Acaa1a	chr9:119341293-119350295	q1	q2	OK	4.40673	5.45442	0.307714	0.715129	0.4595	0.628275	no
1946	Acaa1b	Acaa1b	Acaa1b	chr9:119148042-119157093	q1	q2	OK	0.290854	0.504223	0.793766	1.09669	0.275	0.444386	no
1947	Acaa2	Acaa2	Acaa2	chr18:74779211-74806207	q1	q2	OK	50.8907	33.6364	-0.597378	-2.01069	0.0492	0.12595	no
1948	Acaca	Acaca	Acaca	chr11:84195437-84401651	q1	q2	OK	12.5806	12.8653	0.0322875	0.0976668	0.90715	0.94831	no
1949	Acacb	Acacb	Acacb	chr5:114165517-114250758	q1	q2	OK	13.7276	0.0917927	-7.22449	-11.7743	5e-05	0.000427659	yes
1950	Acad10	Acad10	Acad10	chr5:121621028-121660510	q1	q2	OK	0.41864	0.976586	1.22204	1.98342	0.03945	0.106784	no
1951	Acad11	Acad11	Acad11	chr9:104063702-104127646	q1	q2	OK	15.9537	9.36004	-0.769306	-2.13288	0.022	0.0676561	no
1952	Acad12	Acad12	Acad12	chr5:121598280-121618938	q1	q2	OK	1.34585	1.3032	-0.0464655	-0.0815856	0.93015	0.961558	no
1953	Acad8	Acad8	Acad8	chr9:26974138-26999549	q1	q2	OK	9.68001	5.39068	-0.84454	-2.28088	0.017	0.0551443	no
1954	Acad9	Acad9	Acad9	chr3:36065999-36092857	q1	q2	OK	11.554	8.63443	-0.420222	-1.24382	0.17445	0.322868	no
1955	Acadl	Acadl	Acadl	chr1:66830838-66863309	q1	q2	OK	208.426	128.716	-0.695344	-2.09455	0.0311	0.0888661	no
1956	Acadm	Acadm	Acadm	chr3:153922352-153944643	q1	q2	OK	52.3045	43.745	-0.257819	-0.845823	0.3821	0.556355	no
1957	Acads	Acads	Acads	chr5:115110298-115119346	q1	q2	OK	16.5516	7.46926	-1.14793	-3.19597	0.00185	0.00954639	yes
1958	Acadsb	Acadsb	Acadsb	chr7:131410600-131446211	q1	q2	OK	44.3084	65.8405	0.571396	1.74864	0.0607	0.147842	no
1959	Acadvl	Acadvl	Acadvl	chr11:70010182-70015428	q1	q2	OK	100.389	67.6188	-0.57011	-1.72996	0.0524	0.13221	no
1960	Acan	Acan	Acan	chr7:79053482-79115099	q1	q2	NOTEST	0	0.00207907	Inf	0	1	1	no
1961	Acap1	Acap1	Acap1	chr11:69881566-69895539	q1	q2	NOTEST	0.0534432	0.306512	2.51986	0	1	1	no
1962	Acap2	Acap2	Acap2	chr16:30312423-31275697	q1	q2	OK	8.70638	15.6098	0.842304	0.377406	0.61755	0.760313	no
1963	Acap3	Acap3	Acap3	chr4:155891874-155907251	q1	q2	OK	3.15622	7.47593	1.24406	3.28924	0.00035	0.00238183	yes
1964	Acat1	Acat1	Acat1	chr9:53580521-53610350	q1	q2	OK	13.7341	12.1893	-0.17215	-0.522274	0.5738	0.726382	no
1965	Acat2	Acat2	Acat2	chr17:12943041-12960725	q1	q2	OK	3.20292	2.25299	-0.50755	-1.03779	0.2812	0.451042	no
1966	Acat3	Acat3	Acat3	chr17:12916464-12940396	q1	q2	OK	30.9318	20.5382	-0.590782	-0.434447	0.62095	0.761931	no
1967	Acbd3	Acbd3	Acbd3	chr1:180726042-180754204	q1	q2	OK	32.5601	36.9579	0.182778	0.573768	0.52775	0.688817	no
1968	Acbd4	Acbd4	Acbd4	chr11:103101687-103112199	q1	q2	OK	7.13748	10.2886	0.527558	1.42229	0.13445	0.266751	no
1969	Acbd5	Acbd5	Acbd5	chr2:23068200-23114512	q1	q2	OK	30.9131	32.927	0.0910521	0.26656	0.7565	0.857036	no
1970	Acbd6	Acbd6	Acbd6	chr1:155558119-155687233	q1	q2	OK	23.0239	18.4781	-0.317314	-0.851217	0.316	0.487183	no
1971	Acbd7	Acbd7	Acbd7	chr2:3336167-3340997	q1	q2	OK	0.827535	0	#NAME?	NA	5e-05	0.000427659	yes
1972	Accs	Accs	Accs	chr2:93835452-93849776	q1	q2	OK	0.576823	1.10759	0.941222	1.48881	0.1304	0.260861	no
1973	Accsl	Accsl	Accsl	chr2:93855359-93869157	q1	q2	NOTEST	0	0	0	0	1	1	no
1974	Acd	Acd	Acd	chr8:105690905-105701095	q1	q2	OK	4.51177	9.57841	1.08609	2.20509	0.01515	0.0503569	no
1975	Ace	Ace	Ace	chr11:105965606-105989964	q1	q2	OK	0.110039	0.383812	1.80239	2.21674	0.0134	0.0459249	yes
1976	Ace2	Ace2	Ace2	chrX:164139341-164188418	q1	q2	NOTEST	0	0	0	0	1	1	no
1977	Ace3	Ace3	Ace3	chr11:105994674-106005443	q1	q2	NOTEST	0	0	0	0	1	1	no
1978	Acer1	Acer1	Acer1	chr17:56953489-56982126	q1	q2	NOTEST	0.0547163	0.0276596	-0.98419	0	1	1	no
1979	Acer2	Acer2	Acer2	chr4:86874413-86920881	q1	q2	NOTEST	0.015218	0.00955127	-0.672014	0	1	1	no
1980	Acer3	Acer3	Acer3	chr7:98213659-98309527	q1	q2	OK	3.13521	6.05873	0.950455	2.40171	0.0086	0.0323531	yes
1981	Ache	Ache	Ache	chr5:137288276-137294463	q1	q2	OK	0.799731	0.21568	-1.89062	-2.46992	0.02245	0.0687259	no
1982	Acin1	Acin1	Acin1	chr14:54642160-54690742	q1	q2	OK	58.4691	49.0076	-0.254671	-0.706454	0.4246	0.59552	no
1983	Ackr2	Ackr2	Ackr2	chr9:121898354-121911071	q1	q2	NOTEST	0.0433561	0.0141679	-1.61361	0	1	1	no
1984	Ackr3	Ackr3	Ackr3	chr1:90203979-90215722	q1	q2	OK	8.10738	45.6186	2.49231	6.47458	5e-05	0.000427659	yes
1985	Ackr4	Ackr4	Ackr4	chr9:104063702-104127646	q1	q2	OK	0.55919	1.99864	1.83761	0.874501	0.40355	0.576751	no
1986	Acly	Acly	Acly	chr11:100476351-100528000	q1	q2	OK	19.8939	24.4313	0.296406	0.880873	0.3008	0.471595	no
1987	Acmsd	Acmsd	Acmsd	chr1:127729412-127774054	q1	q2	NOTEST	0.130502	0.0910076	-0.520011	0	1	1	no
1988	Acn9	Acn9	Acn9	chr6:6956017-7039220	q1	q2	OK	9.32401	18.2626	0.969868	2.75824	0.05265	0.132579	no
1989	Acnat1	Acnat1	Acnat1	chr4:49443531-49451109	q1	q2	NOTEST	0.0942486	0.118771	0.333643	0	1	1	no
1990	Acnat2	Acnat2	Acnat2	chr4:49379844-49408151	q1	q2	NOTEST	0	0.0160395	Inf	0	1	1	no
1991	Aco1	Aco1	Aco1	chr4:40143264-40199009	q1	q2	OK	11.6197	9.27632	-0.324945	-0.975682	0.281	0.450858	no
1992	Aco2	Aco2	Aco2	chr15:81872462-81926213	q1	q2	OK	330.807	197.561	-0.743688	-1.79524	0.0526	0.132505	no
1993	Acot1	Acot1	Acot1	chr12:84009501-84017669	q1	q2	OK	0.989052	0.0501769	-4.30095	-3.58853	0.08845	0.196663	no
1994	Acot10	Acot10	Acot10	chr15:20665213-20666750	q1	q2	NOTEST	0.0228326	0.127352	2.47965	0	1	1	no
1995	Acot11	Acot11	Acot11	chr4:106733914-106799831	q1	q2	OK	1.92175	0.700766	-1.45542	-2.77943	0.00205	0.0103406	yes
1996	Acot12	Acot12	Acot12	chr13:91461096-91786148	q1	q2	NOTEST	0.128377	0.0320835	-2.00048	0	1	1	no
1997	Acot13	Acot13	Acot13	chr13:24817954-24831489	q1	q2	OK	158.554	141.622	-0.162928	-0.684492	0.576	0.728229	no
1998	Acot2	Acot2	Acot2	chr12:83987860-83993875	q1	q2	OK	40.5405	13.8533	-1.54913	-4.79076	5e-05	0.000427659	yes
1999	Acot3	Acot3	Acot3	chr12:84052150-84059564	q1	q2	NOTEST	0.01274	0	#NAME?	0	1	1	no
[truncated: 21,418 more rows]
