# Supplementary material for: A specific E3 ligase/deubiquitinase pair modulates TBP protein levels during muscle differentiation
Source: eLife. 2015 Sep 22;4:e08536. doi: 10.7554/eLife.08536 (PMC4576175; doi:10.7554/eLife.08536)
Supplement: Figure 6—source data 2. — DOI: http://dx.doi.org/10.7554/eLife.08536.016 [file elife08536s002.xlsx]

## Sheet: Differential_Gene_Expression_Su
	test_id	gene_id	gene	locus	sample_1	sample_2	status	control	Huwe1_knockdown	log2.fold_change.	test_stat	p_value	q_value	significant
1	0610005C13Rik	0610005C13Rik	0610005C13Rik	chr7:45567794-45589710	q1	q2	OK	0.427736	0.933107	1.12532	0.797262	0.44395	0.591484	no
2	0610007N19Rik	0610007N19Rik	0610007N19Rik	chr15:32240567-32244662	q1	q2	OK	4.04173	3.94964	-0.033253	-0.0971681	0.91145	0.947113	no
3	0610007P14Rik	0610007P14Rik	0610007P14Rik	chr12:85815454-85824545	q1	q2	OK	10.4873	9.50469	-0.141931	-0.595815	0.56505	0.696379	no
4	0610008F07Rik	0610008F07Rik	0610008F07Rik	chr2:163492317-163541721	q1	q2	NOTEST	0.158622	0.0390661	-2.0216	0	1	1	no
5	0610009B14Rik	0610009B14Rik	0610009B14Rik	chr12:80686374-80692466	q1	q2	NOTEST	0	0.0339637	Inf	0	1	1	no
6	0610009B22Rik	0610009B22Rik	0610009B22Rik	chr11:51685384-51688634	q1	q2	OK	7.71769	6.29777	-0.293329	-1.0978	0.34715	0.496228	no
7	0610009D07Rik	0610009D07Rik	0610009D07Rik	chr12:4817607-4827659	q1	q2	OK	41.4553	36.0387	-0.20201	-1.05606	0.31085	0.456602	no
8	0610009L18Rik	0610009L18Rik	0610009L18Rik	chr11:120348677-120351190	q1	q2	OK	0.854827	3.0486	1.83444	3.64403	0.0232	0.0631122	no
9	0610009O20Rik	0610009O20Rik	0610009O20Rik	chr18:38238404-38262629	q1	q2	OK	14.0753	14.8902	0.0812004	0.341122	0.6888	0.795539	no
10	0610010B08Rik	0610010B08Rik	0610010B08Rik	chr2:175185164-175338212	q1	q2	NOTEST	0.105219	0.197903	0.911397	0	1	1	no
11	0610010F05Rik	0610010F05Rik	0610010F05Rik	chr11:23573775-23633631	q1	q2	OK	11.846	7.78376	-0.605866	-2.74352	0.0031	0.012514	yes
12	0610010K14Rik	0610010K14Rik	0610010K14Rik	chr11:70235203-70237914	q1	q2	OK	9.76628	11.9903	0.295982	0.911773	0.2826	0.426833	no
13	0610011F06Rik	0610011F06Rik	0610011F06Rik	chr17:25875499-25877163	q1	q2	OK	3.00571	2.40897	-0.319291	-0.915196	0.4377	0.585377	no
14	0610012G03Rik	0610012G03Rik	0610012G03Rik	chr16:31947050-31948521	q1	q2	OK	5.80001	8.46034	0.54466	2.13887	0.0341	0.0858856	no
15	0610012H03Rik	0610012H03Rik	0610012H03Rik	chr2:105224341-105379860	q1	q2	NOTEST	0	0	0	0	1	1	no
16	0610030E20Rik	0610030E20Rik	0610030E20Rik	chr6:72347316-72353160	q1	q2	OK	8.0654	13.871	0.782251	3.56906	0.0002	0.00126632	yes
17	0610031J06Rik	0610031J06Rik	0610031J06Rik	chr3:88325022-88328631	q1	q2	OK	10.8736	19.0851	0.811616	3.68391	0.00055	0.0030097	yes
18	0610031O16Rik	0610031O16Rik	0610031O16Rik	chr3:138210716-138239663	q1	q2	NOTEST	0	0	0	0	1	1	no
19	0610037L13Rik	0610037L13Rik	0610037L13Rik	chr4:107889898-107897802	q1	q2	OK	16.7053	20.5955	0.30203	1.42678	0.15145	0.270162	no
20	0610038B21Rik	0610038B21Rik	0610038B21Rik	chr8:77250365-77518578	q1	q2	OK	0.691617	0.513968	-0.428294	-0.17298	0.85885	0.91406	no
21	0610038L08Rik	0610038L08Rik	0610038L08Rik	chr17:29549801-29606808	q1	q2	NOTEST	0.0885241	0.0436043	-1.0216	0	1	1	no
22	0610039K10Rik	0610039K10Rik	0610039K10Rik	chr2:163623272-163645800	q1	q2	NOTEST	0	0.0668361	Inf	0	1	1	no
23	0610040B10Rik	0610040B10Rik	0610040B10Rik	chr5:143329307-143332704	q1	q2	OK	1.07368	1.60876	0.583385	1.10827	0.56165	0.693424	no
24	0610040F04Rik	0610040F04Rik	0610040F04Rik	chr6:108577038-108666925	q1	q2	OK	6.03776	2.24894	-1.42477	-1.05578	0.29315	0.43798	no
25	0610040J01Rik	0610040J01Rik	0610040J01Rik	chr5:63812494-63899619	q1	q2	NOTEST	0.0304203	0.0544122	0.838895	0	1	1	no
26	0610043K17Rik	0610043K17Rik	0610043K17Rik	chr4:101346523-101399185	q1	q2	OK	0.122413	2.11345	4.10977	1.77113	0.23285	0.371111	no
27	1100001G20Rik	1100001G20Rik	1100001G20Rik	chr11:83746939-83752646	q1	q2	NOTEST	0	0.213353	Inf	0	1	1	no
28	1110001A16Rik	1110001A16Rik	1110001A16Rik	chr17:78916498-78937070	q1	q2	OK	5.76948	6.25349	0.116222	0.160674	0.87955	0.928003	no
29	1110001J03Rik	1110001J03Rik	1110001J03Rik	chr6:38534860-38539449	q1	q2	OK	4.06278	7.23377	0.832279	3.03513	0.06715	0.146813	no
30	1110002L01Rik	1110002L01Rik	1110002L01Rik	chr12:3365131-3426747	q1	q2	OK	6.36779	7.03586	0.143933	0.343176	0.6884	0.795392	no
31	1110004E09Rik	1110004E09Rik	1110004E09Rik	chr16:90925810-90934849	q1	q2	OK	20.7687	13.1189	-0.662769	-3.06191	0.0038	0.0148051	yes
32	1110004F10Rik	1110004F10Rik	1110004F10Rik	chr7:116093379-116105210	q1	q2	OK	105.852	97.8487	-0.113422	-0.611811	0.53905	0.675291	no
33	1110006O24Rik	1110006O24Rik	1110006O24Rik	chr5:115631048-115631816	q1	q2	NOTEST	0.179714	0.249248	0.471873	0	1	1	no
34	1110007C09Rik	1110007C09Rik	1110007C09Rik	chr13:49202950-49216026	q1	q2	OK	15.0349	9.3213	-0.689716	-2.94845	0.01415	0.0428016	yes
35	1110008F13Rik	1110008F13Rik	1110008F13Rik	chr2:156863121-156887078	q1	q2	OK	23.5428	24.459	0.0550823	0.271377	0.79795	0.87385	no
36	1110008J03Rik	1110008J03Rik	1110008J03Rik	chr5:120609059-120612589	q1	q2	OK	2.92812	3.90875	0.416731	1.20201	0.15965	0.281119	no
37	1110008L16Rik	1110008L16Rik	1110008L16Rik	chr12:55280813-55492647	q1	q2	OK	6.1589	5.27014	-0.224832	-0.291333	0.7524	0.843039	no
38	1110008P14Rik	1110008P14Rik	1110008P14Rik	chr2:32379100-32381915	q1	q2	OK	12.1943	6.46161	-0.916245	-3.65013	0.0047	0.01763	yes
39	1110012L19Rik	1110012L19Rik	1110012L19Rik	chrX:70385912-70389416	q1	q2	OK	12.4175	17.0609	0.458326	2.08166	0.0542	0.124059	no
40	1110015O18Rik	1110015O18Rik	1110015O18Rik	chr3:4798707-4814911	q1	q2	NOTEST	0	0	0	0	1	1	no
41	1110017D15Rik	1110017D15Rik	1110017D15Rik	chr4:41505008-41517333	q1	q2	NOTEST	0.0745255	0.133306	0.838935	0	1	1	no
42	1110019D14Rik	1110019D14Rik	1110019D14Rik	chr6:13871568-13896421	q1	q2	OK	2.70242	2.6855	-0.00906021	-0.0279862	0.9868	0.991801	no
43	1110020A21Rik	1110020A21Rik	1110020A21Rik	chr17:84917181-85023992	q1	q2	OK	1.57858	1.07123	-0.559358	-0.253906	0.8464	0.907194	no
44	1110025L11Rik	1110025L11Rik	1110025L11Rik	chr16:89063409-89064002	q1	q2	NOTEST	0.13028	0	#NAME?	0	1	1	no
45	1110028F11Rik	1110028F11Rik	1110028F11Rik	chr11:87663086-87735539	q1	q2	NOTEST	0	0	0	0	1	1	no
46	1110028F18Rik	1110028F18Rik	1110028F18Rik	chr8:106587142-106594820	q1	q2	NOTEST	0.0445735	0	#NAME?	0	1	1	no
47	1110032A03Rik	1110032A03Rik	1110032A03Rik	chr9:50762827-50768152	q1	q2	OK	3.72554	3.69579	-0.0115666	-0.0399437	0.9714	0.9837	no
48	1110032F04Rik	1110032F04Rik	1110032F04Rik	chr3:68869585-68872163	q1	q2	NOTEST	0	0	0	0	1	1	no
49	1110034G24Rik	1110034G24Rik	1110034G24Rik	chr2:132690282-132751055	q1	q2	OK	1.48	2.93558	0.988044	2.81515	0.00825	0.027861	yes
50	1110035M17Rik	1110035M17Rik	1110035M17Rik	chr11:95700105-95712754	q1	q2	NOTEST	0.152188	0.595732	1.96881	0	1	1	no
51	1110036E04Rik	1110036E04Rik	1110036E04Rik	chr9:64049828-64054100	q1	q2	NOTEST	0	0	0	0	1	1	no
52	1110037F02Rik	1110037F02Rik	1110037F02Rik	chr4:11485957-11551143	q1	q2	OK	18.4726	22.1303	0.260637	1.2389	0.15975	0.281255	no
53	1110038B12Rik	1110038B12Rik	1110038B12Rik	chr17:34950235-34952471	q1	q2	OK	90.1626	99.3051	0.139339	0.570657	0.50575	0.646166	no
54	1110038F14Rik	1110038F14Rik	1110038F14Rik	chr15:76948543-76950731	q1	q2	OK	29.4252	32.2124	0.130565	0.664754	0.53155	0.66857	no
55	1110046J04Rik	1110046J04Rik	1110046J04Rik	chr13:33917917-34002794	q1	q2	OK	4.06867	2.9121	-0.482497	-0.185157	0.89225	0.935303	no
56	1110051M20Rik	1110051M20Rik	1110051M20Rik	chr2:91277827-91444642	q1	q2	OK	8.76554	7.9576	-0.139511	-0.592073	0.5349	0.671959	no
57	1110054M08Rik	1110054M08Rik	1110054M08Rik	chr16:24392555-24992578	q1	q2	OK	0.779687	1.32187	0.761617	0.340731	0.79255	0.871214	no
58	1110057K04Rik	1110057K04Rik	1110057K04Rik	chr12:8208106-8285759	q1	q2	OK	13.366	14.6583	0.133147	0.544166	0.5239	0.661859	no
59	1110058L19Rik	1110058L19Rik	1110058L19Rik	chr1:23995938-24005640	q1	q2	OK	57.4656	54.2254	-0.0837299	-0.495167	0.69105	0.797106	no
60	1110059E24Rik	1110059E24Rik	1110059E24Rik	chr19:21597312-21652791	q1	q2	OK	25.0502	25.9284	0.0497114	0.244617	0.80845	0.881424	no
61	1110059G10Rik	1110059G10Rik	1110059G10Rik	chr9:122945088-122951000	q1	q2	OK	3.19462	3.55732	0.155146	0.586263	0.51685	0.655512	no
62	1110059M19Rik	1110059M19Rik	1110059M19Rik	chrX:45090903-45092790	q1	q2	OK	2.128	0.164041	-3.69737	-4.09337	0.07355	0.156764	no
63	1110065P20Rik	1110065P20Rik	1110065P20Rik	chr4:124802548-124850730	q1	q2	OK	1.99811	1.0242	-0.964137	-0.448522	0.6275	0.747538	no
64	1190002F15Rik	1190002F15Rik	1190002F15Rik	chr6:134929091-134951718	q1	q2	OK	5.76505	1.28943	-2.1606	-3.61065	0.0024	0.0101971	yes
65	1190002N15Rik	1190002N15Rik	1190002N15Rik	chr9:94517863-94538081	q1	q2	OK	32.5107	19.6661	-0.725201	-3.48572	0.0001	0.000691564	yes
66	1190003K10Rik	1190003K10Rik	1190003K10Rik	chr13:64481245-64497792	q1	q2	NOTEST	0	0	0	0	1	1	no
67	1190005I06Rik	1190005I06Rik	1190005I06Rik	chr8:120608601-120634382	q1	q2	OK	2.10367	1.90875	-0.140282	-0.359706	0.7636	0.850936	no
68	1190007I07Rik	1190007I07Rik	1190007I07Rik	chr10:82619850-82623228	q1	q2	OK	0.854917	0.955179	0.159987	0.17912	0.81235	0.88403	no
69	1200014J11Rik	1200014J11Rik	1200014J11Rik	chr11:73047866-73083579	q1	q2	OK	16.3211	19.9929	0.292748	1.38822	0.11555	0.22045	no
70	1300002E11Rik	1300002E11Rik	1300002E11Rik	chr16:21794346-21809039	q1	q2	OK	9.95962	15.1584	0.605953	1.59267	0.0651	0.143299	no
71	1300002K09Rik	1300002K09Rik	1300002K09Rik	chr4:45848946-45887008	q1	q2	NOTEST	0.0148972	0.0363006	1.28495	0	1	1	no
72	1300015D01Rik	1300015D01Rik	1300015D01Rik	chr2:173124748-173133204	q1	q2	NOTEST	0.0154891	0	#NAME?	0	1	1	no
73	1300017J02Rik	1300017J02Rik	1300017J02Rik	chr9:103250529-103288297	q1	q2	NOTEST	0.0489428	0.0279127	-0.810176	0	1	1	no
74	1500002O10Rik	1500002O10Rik	1500002O10Rik	chr2:70489939-70602012	q1	q2	NOTEST	0	0	0	0	1	1	no
75	1500004A13Rik	1500004A13Rik	1500004A13Rik	chr3:88777056-88832487	q1	q2	OK	0.695469	1.26585	0.864054	1.19844	0.1615	0.283241	no
76	1500009C09Rik	1500009C09Rik	1500009C09Rik	chr15:82252396-82260753	q1	q2	NOTEST	0.0759253	0	#NAME?	0	1	1	no
77	1500009L16Rik	1500009L16Rik	1500009L16Rik	chr10:83722864-83762762	q1	q2	NOTEST	0.153576	0.0504311	-1.60656	0	1	1	no
78	1500011B03Rik	1500011B03Rik	1500011B03Rik	chr5:114808195-114813976	q1	q2	OK	3.48697	6.87189	0.978733	2.24758	0.009	0.0298527	yes
79	1500011K16Rik	1500011K16Rik	1500011K16Rik	chr2:127791376-127792488	q1	q2	OK	24.2126	19.5164	-0.311074	-1.54209	0.17645	0.302556	no
80	1500012F01Rik	1500012F01Rik	1500012F01Rik	chr2:167035796-167065862	q1	q2	OK	17.9371	39.3021	1.13166	1.22927	0.177	0.303076	no
81	1500012K07Rik	1500012K07Rik	1500012K07Rik	chr7:75114894-75331419	q1	q2	NOTEST	0.373265	0	#NAME?	0	1	1	no
82	1500015A07Rik	1500015A07Rik	1500015A07Rik	chr18:61726389-61728253	q1	q2	OK	1.3128	3.01541	1.19971	3.48879	0.00145	0.00675861	yes
83	1500015L24Rik	1500015L24Rik	1500015L24Rik	chr19:20405287-20422785	q1	q2	NOTEST	0	0	0	0	1	1	no
84	1500015O10Rik	1500015O10Rik	1500015O10Rik	chr1:43730601-43742564	q1	q2	NOTEST	0.222279	0.194	-0.196314	0	1	1	no
85	1500016L03Rik	1500016L03Rik	1500016L03Rik	chr11:84525659-84535831	q1	q2	NOTEST	0	0	0	0	1	1	no
86	1500017E21Rik	1500017E21Rik	1500017E21Rik	chr19:36554638-36689479	q1	q2	OK	3.64948	0.434019	-3.07186	-5.50209	0.0001	0.000691564	yes
87	1600002D24Rik	1600002D24Rik	1600002D24Rik	chr16:95831122-95929077	q1	q2	NOTEST	0.0614306	0	#NAME?	0	1	1	no
88	1600002H07Rik	1600002H07Rik	1600002H07Rik	chr17:24215055-24220769	q1	q2	OK	3.13648	5.57842	0.830711	3.02754	0.00195	0.00859398	yes
89	1600002K03Rik	1600002K03Rik	1600002K03Rik	chr10:79697304-80369637	q1	q2	OK	5.78219	10.1634	0.813692	0.120672	0.7862	0.866695	no
90	1600010M07Rik	1600010M07Rik	1600010M07Rik	chr7:109998376-110006646	q1	q2	NOTEST	0	0	0	0	1	1	no
91	1600012H06Rik	1600012H06Rik	1600012H06Rik	chr17:14943183-14961260	q1	q2	OK	9.54181	11.1594	0.225924	0.385339	0.66925	0.780527	no
92	1600014C10Rik	1600014C10Rik	1600014C10Rik	chr7:38183216-38197565	q1	q2	OK	2.18463	3.17467	0.53922	1.77159	0.03925	0.0966396	no
93	1600014C23Rik	1600014C23Rik	1600014C23Rik	chr17:45732863-45733844	q1	q2	NOTEST	0	0.104594	Inf	0	1	1	no
94	1600014K23Rik	1600014K23Rik	1600014K23Rik	chrX:85249676-85270291	q1	q2	NOTEST	0	0	0	0	1	1	no
95	1600015I10Rik	1600015I10Rik	1600015I10Rik	chr6:48929895-48933687	q1	q2	NOTEST	0.0666847	0	#NAME?	0	1	1	no
96	1600016N20Rik	1600016N20Rik	1600016N20Rik	chr7:141194129-141214080	q1	q2	NOTEST	0	0.0584559	Inf	0	1	1	no
97	1600019K03Rik	1600019K03Rik	1600019K03Rik	chr16:35503169-35509419	q1	q2	NOTEST	0	0	0	0	1	1	no
98	1600020E01Rik	1600020E01Rik	1600020E01Rik	chr6:86527329-86564449	q1	q2	OK	4.27578	8.77015	1.03641	2.48431	0.00535	0.0196428	yes
99	1600023N17Rik	1600023N17Rik	1600023N17Rik	chr5:45668700-45669708	q1	q2	NOTEST	0.252138	0.194449	-0.374828	0	1	1	no
100	1600025M17Rik	1600025M17Rik	1600025M17Rik	chrX:56317607-56320664	q1	q2	NOTEST	0	0	0	0	1	1	no
101	1600029D21Rik	1600029D21Rik	1600029D21Rik	chr9:50488798-50505639	q1	q2	OK	1.88276	0.206433	-3.18911	-4.66281	0.00185	0.00823294	yes
102	1600029I14Rik	1600029I14Rik	1600029I14Rik	chr9:99456242-99568899	q1	q2	NOTEST	0	0.0995244	Inf	0	1	1	no
103	1600029O15Rik	1600029O15Rik	1600029O15Rik	chr9:58196296-58208808	q1	q2	NOTEST	0.157882	0.247211	0.646896	0	1	1	no
104	1700001C02Rik	1700001C02Rik	1700001C02Rik	chr5:30466076-30484087	q1	q2	NOTEST	0	0	0	0	1	1	no
105	1700001C19Rik	1700001C19Rik	1700001C19Rik	chr17:47412733-47470638	q1	q2	NOTEST	0	0.0231619	Inf	0	1	1	no
106	1700001D01Rik	1700001D01Rik	1700001D01Rik	chr8:61224170-61396072	q1	q2	NOTEST	0.140385	0	#NAME?	0	1	1	no
107	1700001F09Rik	1700001F09Rik	1700001F09Rik	chr14:43342383-43347811	q1	q2	NOTEST	0	0	0	0	1	1	no
108	1700001G11Rik	1700001G11Rik	1700001G11Rik	chr14:66295328-66311424	q1	q2	OK	3.49823	2.3602	-0.567715	-0.357669	0.7814	0.863084	no
109	1700001G17Rik	1700001G17Rik	1700001G17Rik	chr1:33669823-33670712	q1	q2	NOTEST	0.0739849	0.0479463	-0.625812	0	1	1	no
110	1700001J03Rik	1700001J03Rik	1700001J03Rik	chr5:146182449-146185304	q1	q2	NOTEST	0	0	0	0	1	1	no
111	1700001J11Rik	1700001J11Rik	1700001J11Rik	chr9:40050557-40053025	q1	q2	NOTEST	0.111927	0.138692	0.309337	0	1	1	no
112	1700001K19Rik	1700001K19Rik	1700001K19Rik	chr12:110667688-110682619	q1	q2	NOTEST	0.067573	0.143644	1.08798	0	1	1	no
113	1700001K23Rik	1700001K23Rik	1700001K23Rik	chr19:53248735-53255205	q1	q2	NOTEST	0	0	0	0	1	1	no
114	1700001L05Rik	1700001L05Rik	1700001L05Rik	chr15:83353846-83367297	q1	q2	NOTEST	0.174791	0.196653	0.170022	0	1	1	no
115	1700001L19Rik	1700001L19Rik	1700001L19Rik	chr13:68597438-68614231	q1	q2	NOTEST	0.0631923	0	#NAME?	0	1	1	no
116	1700001O22Rik	1700001O22Rik	1700001O22Rik	chr2:30795562-30803664	q1	q2	NOTEST	0.201896	0.437908	1.11701	0	1	1	no
117	1700001P01Rik	1700001P01Rik	1700001P01Rik	chr11:97771480-97775918	q1	q2	NOTEST	0	0.731989	Inf	0	1	1	no
118	1700003C15Rik	1700003C15Rik	1700003C15Rik	chr5:11749832-11769308	q1	q2	NOTEST	0	0	0	0	1	1	no
119	1700003D09Rik	1700003D09Rik	1700003D09Rik	chr11:98348737-98358283	q1	q2	NOTEST	0.042768	0	#NAME?	0	1	1	no
120	1700003E16Rik	1700003E16Rik	1700003E16Rik	chr6:83156403-83162975	q1	q2	OK	0.384357	0.658328	0.776358	1.53189	0.12355	0.232218	no
121	1700003E24Rik	1700003E24Rik	1700003E24Rik	chrX:93183293-93183944	q1	q2	NOTEST	0	0	0	0	1	1	no
122	1700003F12Rik	1700003F12Rik	1700003F12Rik	chr2:154544404-154558853	q1	q2	OK	0.574814	0	#NAME?	NA	0.07145	0.153619	no
123	1700003F17Rik	1700003F17Rik	1700003F17Rik	chr11:82911252-82964850	q1	q2	OK	18.9018	5.70252	-1.72886	-2.49529	0.07495	0.158894	no
124	1700003G13Rik	1700003G13Rik	1700003G13Rik	chr9:45318265-45347580	q1	q2	NOTEST	0	0	0	0	1	1	no
125	1700003G18Rik	1700003G18Rik	1700003G18Rik	chr7:116081761-116093149	q1	q2	NOTEST	0	0.318978	Inf	0	1	1	no
126	1700003H04Rik	1700003H04Rik	1700003H04Rik	chr3:124565890-124581091	q1	q2	NOTEST	0	0	0	0	1	1	no
127	1700003L19Rik	1700003L19Rik	1700003L19Rik	chr16:12811389-12848653	q1	q2	NOTEST	0	0	0	0	1	1	no
128	1700003M02Rik	1700003M02Rik	1700003M02Rik	chr4:34711331-34730206	q1	q2	NOTEST	0.167593	0.0764644	-1.1321	0	1	1	no
129	1700003M07Rik	1700003M07Rik	1700003M07Rik	chr4:129960373-129965138	q1	q2	NOTEST	0.285038	0.402698	0.498544	0	1	1	no
130	1700003P14Rik	1700003P14Rik	1700003P14Rik	chr13:118556167-118588629	q1	q2	NOTEST	0	0	0	0	1	1	no
131	1700006A11Rik	1700006A11Rik	1700006A11Rik	chr3:124401154-124426028	q1	q2	NOTEST	0	0	0	0	1	1	no
132	1700006E09Rik	1700006E09Rik	1700006E09Rik	chr11:101987055-101992264	q1	q2	NOTEST	0	0	0	0	1	1	no
133	1700006F04Rik	1700006F04Rik	1700006F04Rik	chr14:119138264-119869815	q1	q2	NOTEST	0	0	0	0	1	1	no
134	1700006H21Rik	1700006H21Rik	1700006H21Rik	chr13:107687396-107692168	q1	q2	NOTEST	0	0.05972	Inf	0	1	1	no
135	1700007B14Rik	1700007B14Rik	1700007B14Rik	chr8:75448693-75984507	q1	q2	NOTEST	0	0	0	0	1	1	no
136	1700007F19Rik	1700007F19Rik	1700007F19Rik	chr3:58141706-58163807	q1	q2	NOTEST	0	0	0	0	1	1	no
137	1700007G11Rik	1700007G11Rik	1700007G11Rik	chr5:98329303-98802019	q1	q2	NOTEST	0.077138	0	#NAME?	0	1	1	no
138	1700007J10Rik	1700007J10Rik	1700007J10Rik	chr11:59662494-59780860	q1	q2	OK	1.62042	2.10468	0.377238	0.0897875	0.9099	0.946142	no
139	1700007K09Rik	1700007K09Rik	1700007K09Rik	chr7:131325930-131329499	q1	q2	NOTEST	0	0	0	0	1	1	no
140	1700007K13Rik	1700007K13Rik	1700007K13Rik	chr2:28462000-28466324	q1	q2	OK	0.506795	2.68229	2.40399	4.06283	0.0157	0.0463276	yes
141	1700007L15Rik	1700007L15Rik	1700007L15Rik	chr16:33379853-33380736	q1	q2	OK	0.746658	1.13957	0.609966	1.09817	0.3478	0.496926	no
142	1700007P06Rik	1700007P06Rik	1700007P06Rik	chr1:187048406-187215446	q1	q2	NOTEST	0.327493	0	#NAME?	0	1	1	no
143	1700008A04Rik	1700008A04Rik	1700008A04Rik	chr11:32820375-32824594	q1	q2	NOTEST	0.126067	0	#NAME?	0	1	1	no
144	1700008F21Rik	1700008F21Rik	1700008F21Rik	chr8:129067133-129183732	q1	q2	NOTEST	0.0600462	0	#NAME?	0	1	1	no
145	1700008I05Rik	1700008I05Rik	1700008I05Rik	chrX:135654697-135693790	q1	q2	OK	5.44845	0.246543	-4.46593	-8.18016	0.00055	0.0030097	yes
146	1700008J07Rik	1700008J07Rik	1700008J07Rik	chr7:127510437-127512869	q1	q2	OK	0.978121	1.01837	0.0581704	0.149096	0.8738	0.924077	no
147	1700008K24Rik	1700008K24Rik	1700008K24Rik	chr17:49112263-49113533	q1	q2	NOTEST	0.156803	0	#NAME?	0	1	1	no
148	1700008O03Rik	1700008O03Rik	1700008O03Rik	chr7:44360044-44375030	q1	q2	NOTEST	0.0716828	0.0353087	-1.0216	0	1	1	no
149	1700008P02Rik	1700008P02Rik	1700008P02Rik	chr3:6615412-6620443	q1	q2	NOTEST	0	0	0	0	1	1	no
150	1700009C05Rik	1700009C05Rik	1700009C05Rik	chr6:81900464-81910800	q1	q2	NOTEST	0	0	0	0	1	1	no
151	1700009J07Rik	1700009J07Rik	1700009J07Rik	chr10:77893419-77896111	q1	q2	NOTEST	0	0	0	0	1	1	no
152	1700009N14Rik	1700009N14Rik	1700009N14Rik	chr4:39450292-39451778	q1	q2	NOTEST	0	0	0	0	1	1	no
153	1700009P17Rik	1700009P17Rik	1700009P17Rik	chr1:171121660-171126967	q1	q2	OK	0.42742	1.07318	1.32817	2.12772	0.07095	0.152758	no
154	1700010B08Rik	1700010B08Rik	1700010B08Rik	chr2:173719414-173722086	q1	q2	NOTEST	0	0	0	0	1	1	no
155	1700010D01Rik	1700010D01Rik	1700010D01Rik	chrX:95711677-95927970	q1	q2	NOTEST	0	0	0	0	1	1	no
156	1700010I02Rik	1700010I02Rik	1700010I02Rik	chr3:7925302-7954887	q1	q2	NOTEST	0.218439	0	#NAME?	0	1	1	no
157	1700010I14Rik	1700010I14Rik	1700010I14Rik	chr17:8988332-9008319	q1	q2	NOTEST	0	0	0	0	1	1	no
158	1700010J16Rik	1700010J16Rik	1700010J16Rik	chr10:112726925-112785599	q1	q2	NOTEST	0	0	0	0	1	1	no
159	1700010K23Rik	1700010K23Rik	1700010K23Rik	chr16:66655420-67620908	q1	q2	NOTEST	0	0	0	0	1	1	no
160	1700011A15Rik	1700011A15Rik	1700011A15Rik	chr15:101431013-101491512	q1	q2	NOTEST	0	0	0	0	1	1	no
161	1700011B04Rik	1700011B04Rik	1700011B04Rik	chr13:35181622-35188014	q1	q2	NOTEST	0	0	0	0	1	1	no
162	1700011E24Rik	1700011E24Rik	1700011E24Rik	chr17:87389570-87427741	q1	q2	NOTEST	0	0	0	0	1	1	no
163	1700011H14Rik	1700011H14Rik	1700011H14Rik	chr14:49226358-49245428	q1	q2	NOTEST	0	0	0	0	1	1	no
164	1700011I03Rik	1700011I03Rik	1700011I03Rik	chr18:57533825-57731065	q1	q2	NOTEST	0.199328	0.292721	0.554382	0	1	1	no
165	1700011J10Rik	1700011J10Rik	1700011J10Rik	chr2:72936431-72989249	q1	q2	OK	1.28984	1.67324	0.375454	0.222619	0.80645	0.879946	no
166	1700011L22Rik	1700011L22Rik	1700011L22Rik	chr8:79210429-79248583	q1	q2	NOTEST	0.130956	0.0424332	-1.62581	0	1	1	no
167	1700011M02Rik	1700011M02Rik	1700011M02Rik	chrX:102908904-102909651	q1	q2	NOTEST	0	0	0	0	1	1	no
168	1700012A03Rik	1700012A03Rik	1700012A03Rik	chr6:32050287-32058915	q1	q2	NOTEST	0	0	0	0	1	1	no
169	1700012B07Rik	1700012B07Rik	1700012B07Rik	chr11:109788290-109828046	q1	q2	NOTEST	0.0689509	0.0679268	-0.0215884	0	1	1	no
170	1700012B09Rik	1700012B09Rik	1700012B09Rik	chr9:14758193-14771030	q1	q2	OK	0.842899	0.360537	-1.22521	-1.52203	0.18885	0.317965	no
171	1700012B15Rik	1700012B15Rik	1700012B15Rik	chr12:3235790-3309969	q1	q2	OK	4.66558	9.26912	0.990375	0.625906	0.56415	0.695619	no
172	1700012D01Rik	1700012D01Rik	1700012D01Rik	chr10:127667122-127668851	q1	q2	OK	1.65146	3.88244	1.23322	3.34509	0.01185	0.037123	yes
173	1700012D14Rik	1700012D14Rik	1700012D14Rik	chr7:111117672-111122675	q1	q2	OK	1.0732	1.28286	0.257439	0.512876	0.6789	0.788616	no
174	1700012I11Rik	1700012I11Rik	1700012I11Rik	chr15:67226768-67377094	q1	q2	NOTEST	0	0	0	0	1	1	no
175	1700012L04Rik	1700012L04Rik	1700012L04Rik	chrX:9272783-9313245	q1	q2	NOTEST	0	0	0	0	1	1	no
176	1700012P22Rik	1700012P22Rik	1700012P22Rik	chr4:144418190-144438772	q1	q2	NOTEST	0	0	0	0	1	1	no
177	1700013D24Rik	1700013D24Rik	1700013D24Rik	chr6:124347593-124357086	q1	q2	NOTEST	0	0.0995229	Inf	0	1	1	no
178	1700013F07Rik	1700013F07Rik	1700013F07Rik	chr3:108537583-108544697	q1	q2	NOTEST	0	0.0846463	Inf	0	1	1	no
179	1700013G23Rik	1700013G23Rik	1700013G23Rik	chr11:59946891-59948147	q1	q2	OK	0.779671	0.994438	0.351015	0.562679	0.71045	0.812018	no
180	1700013G24Rik	1700013G24Rik	1700013G24Rik	chr4:137453295-137455461	q1	q2	OK	0.852786	0.83375	-0.0325684	-0.0653252	0.9579	0.976159	no
181	1700013H16Rik	1700013H16Rik	1700013H16Rik	chrX:53742900-53757831	q1	q2	NOTEST	0.0496863	0.0888728	0.838895	0	1	1	no
182	1700015E13Rik	1700015E13Rik	1700015E13Rik	chr1:170308860-170312125	q1	q2	NOTEST	0	0	0	0	1	1	no
183	1700015F17Rik	1700015F17Rik	1700015F17Rik	chr5:5437826-5479143	q1	q2	NOTEST	0	0.0493342	Inf	0	1	1	no
184	1700015G11Rik	1700015G11Rik	1700015G11Rik	chr7:52011679-52015716	q1	q2	NOTEST	0	0	0	0	1	1	no
185	1700016C15Rik	1700016C15Rik	1700016C15Rik	chr1:177729813-177753305	q1	q2	NOTEST	0.371959	0	#NAME?	0	1	1	no
186	1700016D06Rik	1700016D06Rik	1700016D06Rik	chr8:11654923-11678750	q1	q2	OK	0.95713	0.60914	-0.651941	-1.32131	0.21705	0.351766	no
187	1700016G22Rik	1700016G22Rik	1700016G22Rik	chr13:5855508-5858092	q1	q2	NOTEST	0	0	0	0	1	1	no
188	1700016H13Rik	1700016H13Rik	1700016H13Rik	chr5:103648586-103655732	q1	q2	NOTEST	0	0.0563323	Inf	0	1	1	no
189	1700016K19Rik	1700016K19Rik	1700016K19Rik	chr11:75999911-76003569	q1	q2	NOTEST	0	0	0	0	1	1	no
190	1700016L04Rik	1700016L04Rik	1700016L04Rik	chr10:14705608-14759019	q1	q2	NOTEST	0.0717843	0	#NAME?	0	1	1	no
191	1700016L21Rik	1700016L21Rik	1700016L21Rik	chr1:80445931-80475660	q1	q2	NOTEST	0	0	0	0	1	1	no
192	1700016P04Rik	1700016P04Rik	1700016P04Rik	chr6:13413336-13415996	q1	q2	NOTEST	0	0	0	0	1	1	no
193	1700017B05Rik	1700017B05Rik	1700017B05Rik	chr9:57252321-57262599	q1	q2	OK	7.75744	8.75119	0.173899	0.780461	0.3818	0.531125	no
194	1700017D01Rik	1700017D01Rik	1700017D01Rik	chr19:11096815-11130878	q1	q2	NOTEST	0	0	0	0	1	1	no
195	1700017G19Rik	1700017G19Rik	1700017G19Rik	chr3:40504864-40522912	q1	q2	NOTEST	0	0	0	0	1	1	no
196	1700017J07Rik	1700017J07Rik	1700017J07Rik	chr2:168978268-168978906	q1	q2	NOTEST	0	0	0	0	1	1	no
197	1700017N19Rik	1700017N19Rik	1700017N19Rik	chr10:100592385-100618391	q1	q2	NOTEST	0	0.022102	Inf	0	1	1	no
198	1700018A04Rik	1700018A04Rik	1700018A04Rik	chr13:31565491-31582513	q1	q2	NOTEST	0	0.162293	Inf	0	1	1	no
199	1700018B08Rik	1700018B08Rik	1700018B08Rik	chr8:121530783-121541954	q1	q2	NOTEST	0	0.028497	Inf	0	1	1	no
200	1700018B24Rik	1700018B24Rik	1700018B24Rik	chr3:48605730-48609100	q1	q2	NOTEST	0.0160077	0	#NAME?	0	1	1	no
201	1700018C11Rik	1700018C11Rik	1700018C11Rik	chr4:63607090-63622429	q1	q2	NOTEST	0	0.053454	Inf	0	1	1	no
202	1700018F24Rik	1700018F24Rik	1700018F24Rik	chr5:145042989-145045678	q1	q2	NOTEST	0	0	0	0	1	1	no
203	1700018G05Rik	1700018G05Rik	1700018G05Rik	chrX:102928371-102929107	q1	q2	NOTEST	0	0	0	0	1	1	no
204	1700018L02Rik	1700018L02Rik	1700018L02Rik	chr19:29020831-29048729	q1	q2	OK	0.874631	0.840179	-0.0579784	-0.0336599	0.96795	0.981763	no
205	1700019A02Rik	1700019A02Rik	1700019A02Rik	chr1:53158576-53187617	q1	q2	NOTEST	0	0	0	0	1	1	no
206	1700019B03Rik	1700019B03Rik	1700019B03Rik	chr8:3470861-3487178	q1	q2	NOTEST	0	0	0	0	1	1	no
207	1700019B21Rik	1700019B21Rik	1700019B21Rik	chrX:62510538-62527011	q1	q2	NOTEST	0.186665	0	#NAME?	0	1	1	no
208	1700019D03Rik	1700019D03Rik	1700019D03Rik	chr1:52925126-52952840	q1	q2	NOTEST	0	0.0396242	Inf	0	1	1	no
209	1700019E08Rik	1700019E08Rik	1700019E08Rik	chr2:45696604-45698447	q1	q2	NOTEST	0	0	0	0	1	1	no
210	1700019G17Rik	1700019G17Rik	1700019G17Rik	chr6:85899049-85904938	q1	q2	NOTEST	0.194245	0.242085	0.317631	0	1	1	no
211	1700019G24Rik	1700019G24Rik	1700019G24Rik	chr6:5725638-6028039	q1	q2	NOTEST	0	0	0	0	1	1	no
212	1700019L03Rik	1700019L03Rik	1700019L03Rik	chr2:32775820-32784405	q1	q2	OK	0.447887	1.05478	1.23574	1.46602	0.1035	0.202198	no
213	1700019M22Rik	1700019M22Rik	1700019M22Rik	chr12:96046620-96047222	q1	q2	NOTEST	0	0	0	0	1	1	no
214	1700019N19Rik	1700019N19Rik	1700019N19Rik	chr19:58785802-58794414	q1	q2	NOTEST	0.0704864	0	#NAME?	0	1	1	no
215	1700019O17Rik	1700019O17Rik	1700019O17Rik	chr1:86426328-86428049	q1	q2	NOTEST	0.0334082	0	#NAME?	0	1	1	no
216	1700020A23Rik	1700020A23Rik	1700020A23Rik	chr2:130405258-130406074	q1	q2	NOTEST	0	0	0	0	1	1	no
217	1700020D05Rik	1700020D05Rik	1700020D05Rik	chr19:5495277-5510489	q1	q2	NOTEST	0.435287	0.132188	-1.71937	0	1	1	no
218	1700020G17Rik	1700020G17Rik	1700020G17Rik	chr10:110801173-110896507	q1	q2	NOTEST	0	0.0614851	Inf	0	1	1	no
219	1700020I14Rik	1700020I14Rik	1700020I14Rik	chr2:119594295-119600744	q1	q2	OK	24.8141	20.6904	-0.262199	-1.10855	0.19665	0.3284	no
220	1700020L24Rik	1700020L24Rik	1700020L24Rik	chr11:83437693-83441232	q1	q2	OK	0.836529	1.68063	1.00651	2.22247	0.053	0.121993	no
221	1700020M21Rik	1700020M21Rik	1700020M21Rik	chr9:120913773-120915250	q1	q2	NOTEST	0	0	0	0	1	1	no
222	1700020N01Rik	1700020N01Rik	1700020N01Rik	chr10:21593144-21622375	q1	q2	NOTEST	0	0	0	0	1	1	no
223	1700020N15Rik	1700020N15Rik	1700020N15Rik	chrX:69929259-70143588	q1	q2	NOTEST	0	0	0	0	1	1	no
224	1700020N18Rik	1700020N18Rik	1700020N18Rik	chr1:91404878-91406029	q1	q2	NOTEST	0	0	0	0	1	1	no
225	1700021F05Rik	1700021F05Rik	1700021F05Rik	chr10:43525120-43540994	q1	q2	OK	47.6126	33.6153	-0.502224	-2.70516	0.0151	0.0449237	yes
226	1700021F07Rik	1700021F07Rik	1700021F07Rik	chr2:173522591-173528502	q1	q2	NOTEST	0	0	0	0	1	1	no
227	1700021K19Rik	1700021K19Rik	1700021K19Rik	chr16:32821701-32868366	q1	q2	OK	13.9976	14.372	0.0380805	0.173111	0.83765	0.90222	no
228	1700021N21Rik	1700021N21Rik	1700021N21Rik	chr4:134448764-134450171	q1	q2	NOTEST	0.0722963	0	#NAME?	0	1	1	no
229	1700022A21Rik	1700022A21Rik	1700022A21Rik	chr5:24645452-24648860	q1	q2	NOTEST	0	0	0	0	1	1	no
230	1700022A22Rik	1700022A22Rik	1700022A22Rik	chr15:46324584-46373899	q1	q2	NOTEST	0	0	0	0	1	1	no
231	1700022E09Rik	1700022E09Rik	1700022E09Rik	chr16:59466871-59469238	q1	q2	NOTEST	0	0	0	0	1	1	no
232	1700022H16Rik	1700022H16Rik	1700022H16Rik	chr12:9565235-9570585	q1	q2	NOTEST	0.186317	0	#NAME?	0	1	1	no
233	1700022I11Rik	1700022I11Rik	1700022I11Rik	chr4:42969945-42974325	q1	q2	NOTEST	0.0287794	0.173833	2.5946	0	1	1	no
234	1700022P22Rik	1700022P22Rik	1700022P22Rik	chr1:191036821-191042941	q1	q2	NOTEST	0	0	0	0	1	1	no
235	1700023C21Rik	1700023C21Rik	1700023C21Rik	chr11:109845877-109848476	q1	q2	NOTEST	0	0	0	0	1	1	no
236	1700023E05Rik	1700023E05Rik	1700023E05Rik	chr5:77004054-77061522	q1	q2	NOTEST	0	0.0216789	Inf	0	1	1	no
237	1700023F02Rik	1700023F02Rik	1700023F02Rik	chr10:66120608-66124064	q1	q2	NOTEST	0	0	0	0	1	1	no
238	1700023F06Rik	1700023F06Rik	1700023F06Rik	chr11:103198946-103218432	q1	q2	NOTEST	0.0548998	0	#NAME?	0	1	1	no
239	1700023L04Rik	1700023L04Rik	1700023L04Rik	chr6:29985328-29993531	q1	q2	NOTEST	0	0.0548989	Inf	0	1	1	no
240	1700024B18Rik	1700024B18Rik	1700024B18Rik	chr14:123978290-124677127	q1	q2	NOTEST	0	0	0	0	1	1	no
241	1700024F13Rik	1700024F13Rik	1700024F13Rik	chr13:3498049-3501393	q1	q2	NOTEST	0.217975	0	#NAME?	0	1	1	no
242	1700024G13Rik	1700024G13Rik	1700024G13Rik	chr14:32376501-32388373	q1	q2	NOTEST	0	0	0	0	1	1	no
243	1700024P03Rik	1700024P03Rik	1700024P03Rik	chr2:110017816-110050479	q1	q2	NOTEST	0	0.0744931	Inf	0	1	1	no
244	1700024P04Rik	1700024P04Rik	1700024P04Rik	chr13:98984089-98984565	q1	q2	NOTEST	0	0	0	0	1	1	no
245	1700024P16Rik	1700024P16Rik	1700024P16Rik	chr4:104913455-105016863	q1	q2	NOTEST	0.138282	0.152804	0.144069	0	1	1	no
246	1700025B11Rik	1700025B11Rik	1700025B11Rik	chr15:77558239-77561892	q1	q2	NOTEST	0	0	0	0	1	1	no
247	1700025C18Rik	1700025C18Rik	1700025C18Rik	chr2:165078692-165090750	q1	q2	NOTEST	0	0	0	0	1	1	no
248	1700025F22Rik	1700025F22Rik	1700025F22Rik	chr19:11139682-11165320	q1	q2	NOTEST	0	0	0	0	1	1	no
249	1700025F24Rik	1700025F24Rik	1700025F24Rik	chr10:119413443-119426864	q1	q2	NOTEST	0	0	0	0	1	1	no
250	1700025G04Rik	1700025G04Rik	1700025G04Rik	chr1:151884523-152090320	q1	q2	OK	1.34794	0.3969	-1.76391	-5.5516	5e-05	0.000370361	yes
251	1700025K24Rik	1700025K24Rik	1700025K24Rik	chr17:54352582-54370074	q1	q2	NOTEST	0	0	0	0	1	1	no
252	1700025M24Rik	1700025M24Rik	1700025M24Rik	chr5:73268579-73284184	q1	q2	NOTEST	0.136593	0.0672807	-1.02162	0	1	1	no
253	1700025N23Rik	1700025N23Rik	1700025N23Rik	chr6:38918985-39084579	q1	q2	OK	0.653463	0.863937	0.402821	0.577752	0.5039	0.644737	no
254	1700026D08Rik	1700026D08Rik	1700026D08Rik	chr7:83775616-83794839	q1	q2	NOTEST	0.0929909	0.0229022	-2.0216	0	1	1	no
255	1700026D11Rik	1700026D11Rik	1700026D11Rik	chr2:132490727-132524057	q1	q2	NOTEST	0	0	0	0	1	1	no
256	1700026F02Rik	1700026F02Rik	1700026F02Rik	chr8:71006727-71026755	q1	q2	NOTEST	0	0	0	0	1	1	no
257	1700026L06Rik	1700026L06Rik	1700026L06Rik	chr2:28692079-28699651	q1	q2	NOTEST	0.108521	0	#NAME?	0	1	1	no
258	1700027A15Rik	1700027A15Rik	1700027A15Rik	chr1:73016035-73025508	q1	q2	NOTEST	0	0	0	0	1	1	no
259	1700027F09Rik	1700027F09Rik	1700027F09Rik	chr5:64454812-64467942	q1	q2	NOTEST	0.090177	0	#NAME?	0	1	1	no
260	1700027H10Rik	1700027H10Rik	1700027H10Rik	chr3:45378397-45439309	q1	q2	NOTEST	0	0	0	0	1	1	no
261	1700027I24Rik	1700027I24Rik	1700027I24Rik	chr9:36668855-36693189	q1	q2	NOTEST	0	0	0	0	1	1	no
262	1700027J07Rik	1700027J07Rik	1700027J07Rik	chr10:43746157-43765836	q1	q2	NOTEST	0	0	0	0	1	1	no
263	1700028B04Rik	1700028B04Rik	1700028B04Rik	chr7:28496940-28497492	q1	q2	NOTEST	0	0	0	0	1	1	no
264	1700028D13Rik	1700028D13Rik	1700028D13Rik	chr5:112206762-112210002	q1	q2	NOTEST	0.0989831	0	#NAME?	0	1	1	no
265	1700028E10Rik	1700028E10Rik	1700028E10Rik	chr5:151368674-151414083	q1	q2	NOTEST	0.172544	0.365564	1.08316	0	1	1	no
266	1700028I16Rik	1700028I16Rik	1700028I16Rik	chr10:82812122-82824242	q1	q2	NOTEST	0.0594834	0.0292997	-1.0216	0	1	1	no
267	1700028J19Rik	1700028J19Rik	1700028J19Rik	chr7:44229929-44236122	q1	q2	NOTEST	0.0515564	0.0668228	0.374188	0	1	1	no
268	1700028K03Rik	1700028K03Rik	1700028K03Rik	chr5:107534710-107661838	q1	q2	NOTEST	0.0701089	0.108586	0.631165	0	1	1	no
269	1700028M03Rik	1700028M03Rik	1700028M03Rik	chr3:83555366-83574118	q1	q2	NOTEST	0	0	0	0	1	1	no
270	1700028P14Rik	1700028P14Rik	1700028P14Rik	chr19:23558759-23652812	q1	q2	NOTEST	0	0	0	0	1	1	no
271	1700028P15Rik	1700028P15Rik	1700028P15Rik	chr2:171956878-171962799	q1	q2	NOTEST	0	0	0	0	1	1	no
272	1700029B22Rik	1700029B22Rik	1700029B22Rik	chr7:131146438-131150578	q1	q2	NOTEST	0	0	0	0	1	1	no
273	1700029F12Rik	1700029F12Rik	1700029F12Rik	chr13:97021863-97034362	q1	q2	NOTEST	0.164582	0	#NAME?	0	1	1	no
274	1700029H14Rik	1700029H14Rik	1700029H14Rik	chr8:13550732-13562448	q1	q2	NOTEST	0	0.029453	Inf	0	1	1	no
275	1700029I15Rik	1700029I15Rik	1700029I15Rik	chr2:92382917-92383603	q1	q2	OK	1.2633	1.70298	0.430861	0.886538	0.6715	0.782706	no
276	1700029J03Rik	1700029J03Rik	1700029J03Rik	chr16:93396814-93458872	q1	q2	NOTEST	0.173263	0.184158	0.087981	0	1	1	no
277	1700029J07Rik	1700029J07Rik	1700029J07Rik	chr8:45953605-45975252	q1	q2	OK	0.499609	1.86141	1.89752	4.7541	0.0001	0.000691564	yes
278	1700029M20Rik	1700029M20Rik	1700029M20Rik	chr4:135626654-135630198	q1	q2	NOTEST	0	0	0	0	1	1	no
279	1700029N11Rik	1700029N11Rik	1700029N11Rik	chr13:44439726-44457567	q1	q2	NOTEST	0	0	0	0	1	1	no
280	1700029P11Rik	1700029P11Rik	1700029P11Rik	chr15:81980539-81981563	q1	q2	NOTEST	0.123609	0.0304431	-2.0216	0	1	1	no
281	1700030A11Rik	1700030A11Rik	1700030A11Rik	chr17:28896394-28915324	q1	q2	NOTEST	0	0	0	0	1	1	no
282	1700030C10Rik	1700030C10Rik	1700030C10Rik	chr12:20804391-20815779	q1	q2	NOTEST	0.0333422	0.038031	0.189824	0	1	1	no
283	1700030F04Rik	1700030F04Rik	1700030F04Rik	chr6:117679206-117751769	q1	q2	NOTEST	0	0	0	0	1	1	no
284	1700030F18Rik	1700030F18Rik	1700030F18Rik	chr15:99918347-99931658	q1	q2	NOTEST	0	0.119726	Inf	0	1	1	no
285	1700030J22Rik	1700030J22Rik	1700030J22Rik	chr8:116969598-116978943	q1	q2	OK	0.897484	0.744514	-0.269588	-0.681288	0.46645	0.61211	no
286	1700030K09Rik	1700030K09Rik	1700030K09Rik	chr8:72443879-72475233	q1	q2	OK	3.37413	4.78655	0.504471	0.751661	0.421	0.56961	no
287	1700030L20Rik	1700030L20Rik	1700030L20Rik	chr3:136435269-136449349	q1	q2	NOTEST	0	0	0	0	1	1	no
288	1700030M09Rik	1700030M09Rik	1700030M09Rik	chr8:121544387-121547652	q1	q2	NOTEST	0	0	0	0	1	1	no
289	1700030N03Rik	1700030N03Rik	1700030N03Rik	chr19:3153798-3197703	q1	q2	NOTEST	0	0	0	0	1	1	no
290	1700030O20Rik	1700030O20Rik	1700030O20Rik	chr10:116723066-116729177	q1	q2	NOTEST	0	0	0	0	1	1	no
291	1700031A10Rik	1700031A10Rik	1700031A10Rik	chr17:36923791-36933432	q1	q2	NOTEST	0.112122	0.0726613	-0.625812	0	1	1	no
292	1700031F05Rik	1700031F05Rik	1700031F05Rik	chrX:102859186-102866353	q1	q2	NOTEST	0.0876818	0	#NAME?	0	1	1	no
293	1700031M16Rik	1700031M16Rik	1700031M16Rik	chr15:98398444-98416135	q1	q2	NOTEST	0	0	0	0	1	1	no
294	1700031P21Rik	1700031P21Rik	1700031P21Rik	chr12:52599983-52602322	q1	q2	NOTEST	0	0	0	0	1	1	no
295	1700034E13Rik	1700034E13Rik	1700034E13Rik	chr18:52646219-52663731	q1	q2	NOTEST	0.185635	0	#NAME?	0	1	1	no
296	1700034F02Rik	1700034F02Rik	1700034F02Rik	chr11:29545841-29578352	q1	q2	NOTEST	0.103393	0.275489	1.41386	0	1	1	no
297	1700034G24Rik	1700034G24Rik	1700034G24Rik	chr5:112582935-112589996	q1	q2	NOTEST	0	0	0	0	1	1	no
298	1700034H15Rik	1700034H15Rik	1700034H15Rik	chr1:191894071-191913247	q1	q2	NOTEST	0.207207	0.532729	1.36233	0	1	1	no
299	1700034I23Rik	1700034I23Rik	1700034I23Rik	chr3:40894276-40936307	q1	q2	NOTEST	0.0236713	0.0116598	-1.0216	0	1	1	no
300	1700034J05Rik	1700034J05Rik	1700034J05Rik	chr6:146888493-147032023	q1	q2	NOTEST	0	0.0452741	Inf	0	1	1	no
301	1700034K08Rik	1700034K08Rik	1700034K08Rik	chr9:92979915-93005733	q1	q2	NOTEST	0	0	0	0	1	1	no
302	1700034O15Rik	1700034O15Rik	1700034O15Rik	chr6:41684430-41685717	q1	q2	NOTEST	0	0	0	0	1	1	no
303	1700034P13Rik	1700034P13Rik	1700034P13Rik	chr1:9723195-9771256	q1	q2	OK	0.589304	1.0704	0.861062	0.346964	0.72975	0.826757	no
304	1700036G14Rik	1700036G14Rik	1700036G14Rik	chr3:85317518-85332027	q1	q2	NOTEST	0	0	0	0	1	1	no
305	1700037C18Rik	1700037C18Rik	1700037C18Rik	chr16:3905797-3908689	q1	q2	OK	0.681029	0.591423	-0.203526	-0.370911	0.71765	0.817588	no
306	1700037H04Rik	1700037H04Rik	1700037H04Rik	chr2:131127411-131604824	q1	q2	OK	16.4699	24.1641	0.553033	0.634423	0.4571	0.603317	no
307	1700039E15Rik	1700039E15Rik	1700039E15Rik	chr7:45282872-45288993	q1	q2	NOTEST	0	0	0	0	1	1	no
308	1700039E22Rik	1700039E22Rik	1700039E22Rik	chr19:44757393-44837869	q1	q2	NOTEST	0	0	0	0	1	1	no
309	1700040L02Rik	1700040L02Rik	1700040L02Rik	chr10:68430955-68541875	q1	q2	NOTEST	0	0	0	0	1	1	no
310	1700040N02Rik	1700040N02Rik	1700040N02Rik	chr2:170346990-170427845	q1	q2	NOTEST	0.0522474	0	#NAME?	0	1	1	no
311	1700041C23Rik	1700041C23Rik	1700041C23Rik	chr9:57175274-57186110	q1	q2	NOTEST	0.262454	0	#NAME?	0	1	1	no
312	1700041M19Rik	1700041M19Rik	1700041M19Rik	chr16:77004227-77010881	q1	q2	NOTEST	0	0	0	0	1	1	no
313	1700042B14Rik	1700042B14Rik	1700042B14Rik	chrX:155124980-155147849	q1	q2	NOTEST	0	0	0	0	1	1	no
314	1700042G07Rik	1700042G07Rik	1700042G07Rik	chr4:116173371-116174297	q1	q2	NOTEST	0	0	0	0	1	1	no
315	1700042G15Rik	1700042G15Rik	1700042G15Rik	chr4:57359791-57364292	q1	q2	NOTEST	0.0569643	0	#NAME?	0	1	1	no
316	1700042O10Rik	1700042O10Rik	1700042O10Rik	chr11:11814100-11898144	q1	q2	NOTEST	0.0581859	0.0950288	0.707696	0	1	1	no
317	1700044C05Rik	1700044C05Rik	1700044C05Rik	chr14:118365877-118398165	q1	q2	NOTEST	0.0735554	0	#NAME?	0	1	1	no
318	1700044K03Rik	1700044K03Rik	1700044K03Rik	chr18:49523288-49524441	q1	q2	NOTEST	0	0	0	0	1	1	no
319	1700045H11Rik	1700045H11Rik	1700045H11Rik	chr4:150828224-150854949	q1	q2	NOTEST	0	0	0	0	1	1	no
320	1700046C09Rik	1700046C09Rik	1700046C09Rik	chr11:14560335-14599225	q1	q2	NOTEST	0	0	0	0	1	1	no
321	1700047E10Rik	1700047E10Rik	1700047E10Rik	chr14:44191606-44213237	q1	q2	OK	0.835365	1.11164	0.412216	0.682773	0.6453	0.760457	no
322	1700047G03Rik	1700047G03Rik	1700047G03Rik	chr15:11967061-11970083	q1	q2	NOTEST	0	0.0516402	Inf	0	1	1	no
323	1700047I17Rik2	1700047I17Rik2	1700047I17Rik2	chr12:55199591-55217146	q1	q2	NOTEST	0	0	0	0	1	1	no
324	1700047L14Rik	1700047L14Rik	1700047L14Rik	chr5:108763841-108768917	q1	q2	NOTEST	0	0	0	0	1	1	no
325	1700047M11Rik	1700047M11Rik	1700047M11Rik	chr1:182300833-182303289	q1	q2	NOTEST	0	0	0	0	1	1	no
326	1700048M11Rik	1700048M11Rik	1700048M11Rik	chr16:92301302-92313041	q1	q2	OK	0.363285	2.42975	2.74163	0.792079	0.35145	0.500745	no
327	1700048O20Rik	1700048O20Rik	1700048O20Rik	chr9:121937274-121947016	q1	q2	NOTEST	0.154137	0.0855096	-0.850055	0	1	1	no
328	1700049E15Rik	1700049E15Rik	1700049E15Rik	chr6:147690240-147702374	q1	q2	NOTEST	0	0	0	0	1	1	no
329	1700049E22Rik	1700049E22Rik	1700049E22Rik	chr6:100527399-100533426	q1	q2	NOTEST	0	0	0	0	1	1	no
330	1700049G17Rik	1700049G17Rik	1700049G17Rik	chr7:27907391-27929430	q1	q2	OK	1.04348	1.81742	0.800489	2.61957	0.0056	0.0204083	yes
331	1700049L16Rik	1700049L16Rik	1700049L16Rik	chr10:71979884-71980690	q1	q2	NOTEST	0.168371	0	#NAME?	0	1	1	no
332	1700051A21Rik	1700051A21Rik	1700051A21Rik	chr11:72266843-72268556	q1	q2	NOTEST	0.0439169	0	#NAME?	0	1	1	no
333	1700052I22Rik	1700052I22Rik	1700052I22Rik	chr12:80923431-80924447	q1	q2	NOTEST	0	0	0	0	1	1	no
334	1700052K11Rik	1700052K11Rik	1700052K11Rik	chr11:105179020-105181433	q1	q2	OK	4.8409	7.3452	0.601526	2.43417	0.0103	0.0332586	yes
335	1700052N19Rik	1700052N19Rik	1700052N19Rik	chr10:4432604-4455140	q1	q2	OK	12.5122	12.7275	0.0246187	0.111309	0.907	0.944324	no
336	1700054A03Rik	1700054A03Rik	1700054A03Rik	chr19:53076251-53084392	q1	q2	NOTEST	0	0	0	0	1	1	no
337	1700054K19Rik	1700054K19Rik	1700054K19Rik	chr6:112210707-112212518	q1	q2	NOTEST	0	0	0	0	1	1	no
338	1700054M17Rik	1700054M17Rik	1700054M17Rik	chr2:118277097-118373419	q1	q2	NOTEST	0	0	0	0	1	1	no
339	1700054O13Rik	1700054O13Rik	1700054O13Rik	chrX:9846946-9847500	q1	q2	NOTEST	0	0	0	0	1	1	no
340	1700055C04Rik	1700055C04Rik	1700055C04Rik	chr9:64038464-64041465	q1	q2	NOTEST	0	0	0	0	1	1	no
341	1700055N04Rik	1700055N04Rik	1700055N04Rik	chr19:3958807-3970438	q1	q2	OK	8.1032	1.01593	-2.99568	-8.8794	5e-05	0.000370361	yes
342	1700056E22Rik	1700056E22Rik	1700056E22Rik	chr1:184033031-184033998	q1	q2	OK	0.929904	0.855774	-0.119851	-0.241404	0.8251	0.893477	no
343	1700057G04Rik	1700057G04Rik	1700057G04Rik	chr9:92309376-92357876	q1	q2	NOTEST	0	0	0	0	1	1	no
344	1700057H15Rik	1700057H15Rik	1700057H15Rik	chr4:124449625-124485959	q1	q2	NOTEST	0.130618	0	#NAME?	0	1	1	no
345	1700058G18Rik	1700058G18Rik	1700058G18Rik	chr10:116417867-116473523	q1	q2	OK	0.738498	1.83546	1.31348	1.596	0.0824	0.170255	no
346	1700060C16Rik	1700060C16Rik	1700060C16Rik	chr6:143593352-143651288	q1	q2	NOTEST	0	0	0	0	1	1	no
347	1700060C20Rik	1700060C20Rik	1700060C20Rik	chr2:158182532-158229224	q1	q2	NOTEST	0	0.0850926	Inf	0	1	1	no
348	1700061F12Rik	1700061F12Rik	1700061F12Rik	chr2:9189514-9197484	q1	q2	NOTEST	0	0	0	0	1	1	no
349	1700061G19Rik	1700061G19Rik	1700061G19Rik	chr17:56875632-56888838	q1	q2	NOTEST	0.0225146	0.0402714	0.838895	0	1	1	no
350	1700061I17Rik	1700061I17Rik	1700061I17Rik	chr3:117060521-117077765	q1	q2	NOTEST	0.490082	0.198047	-1.30718	0	1	1	no
351	1700063A18Rik	1700063A18Rik	1700063A18Rik	chr1:95990658-96021758	q1	q2	NOTEST	0	0	0	0	1	1	no
352	1700063D05Rik	1700063D05Rik	1700063D05Rik	chr9:41206154-41217627	q1	q2	OK	0.903196	0.293971	-1.61937	-1.89179	0.1861	0.314671	no
353	1700063O14Rik	1700063O14Rik	1700063O14Rik	chr5:91766241-91767300	q1	q2	NOTEST	0	0	0	0	1	1	no
354	1700064J06Rik	1700064J06Rik	1700064J06Rik	chr10:119092904-119103107	q1	q2	NOTEST	0	0	0	0	1	1	no
355	1700064M15Rik	1700064M15Rik	1700064M15Rik	chr12:99626052-99627974	q1	q2	NOTEST	0.114919	0	#NAME?	0	1	1	no
356	1700065D16Rik	1700065D16Rik	1700065D16Rik	chr9:95855417-95951644	q1	q2	NOTEST	0	0.158493	Inf	0	1	1	no
357	1700065I16Rik	1700065I16Rik	1700065I16Rik	chr15:63817187-63819540	q1	q2	NOTEST	0	0	0	0	1	1	no
358	1700065I17Rik	1700065I17Rik	1700065I17Rik	chr18:56588347-56594779	q1	q2	NOTEST	0	0.0693412	Inf	0	1	1	no
359	1700065J11Rik	1700065J11Rik	1700065J11Rik	chr6:35330845-35336829	q1	q2	NOTEST	0	0	0	0	1	1	no
360	1700065J18Rik	1700065J18Rik	1700065J18Rik	chr1:192841704-192842739	q1	q2	OK	1.26657	0.617261	-1.03698	-1.44321	0.3523	0.501724	no
361	1700065O20Rik	1700065O20Rik	1700065O20Rik	chr18:49803331-49817956	q1	q2	NOTEST	0	0	0	0	1	1	no
362	1700066B17Rik	1700066B17Rik	1700066B17Rik	chr1:39842427-39847330	q1	q2	NOTEST	0	0	0	0	1	1	no
363	1700066B19Rik	1700066B19Rik	1700066B19Rik	chr18:35726988-35730869	q1	q2	NOTEST	0.0440699	0.0251336	-0.810176	0	1	1	no
364	1700066J24Rik	1700066J24Rik	1700066J24Rik	chr4:41517436-41569527	q1	q2	OK	4.12275	4.62434	0.16564	0.412725	0.72995	0.826851	no
365	1700066M21Rik	1700066M21Rik	1700066M21Rik	chr1:57377619-57385422	q1	q2	OK	4.97221	3.1901	-0.640287	-2.44694	0.00955	0.0313891	yes
366	1700066N21Rik	1700066N21Rik	1700066N21Rik	chr5:87908587-87979351	q1	q2	NOTEST	0	0	0	0	1	1	no
367	1700066O22Rik	1700066O22Rik	1700066O22Rik	chr18:57504421-57533752	q1	q2	NOTEST	0	0.0434435	Inf	0	1	1	no
368	1700067G17Rik	1700067G17Rik	1700067G17Rik	chr1:89016112-89022210	q1	q2	NOTEST	0	0	0	0	1	1	no
369	1700067K01Rik	1700067K01Rik	1700067K01Rik	chr8:84001705-84004770	q1	q2	OK	0.287954	1.05999	1.88014	2.61251	0.05275	0.121463	no
370	1700067P10Rik	1700067P10Rik	1700067P10Rik	chr17:48089631-48090920	q1	q2	NOTEST	0	0	0	0	1	1	no
371	1700069L16Rik	1700069L16Rik	1700069L16Rik	chr5:113692423-113724772	q1	q2	NOTEST	0	0	0	0	1	1	no
372	1700069P05Rik	1700069P05Rik	1700069P05Rik	chr6:118246694-118248454	q1	q2	NOTEST	0.0869288	0	#NAME?	0	1	1	no
373	1700071K01Rik	1700071K01Rik	1700071K01Rik	chr11:80880164-81968396	q1	q2	NOTEST	0.0607672	0	#NAME?	0	1	1	no
374	1700071M16Rik	1700071M16Rik	1700071M16Rik	chr17:43568450-43612201	q1	q2	NOTEST	0	0	0	0	1	1	no
375	1700072B07Rik	1700072B07Rik	1700072B07Rik	chr9:58370503-58374183	q1	q2	NOTEST	0	0	0	0	1	1	no
376	1700072O05Rik	1700072O05Rik	1700072O05Rik	chr6:120554795-120574204	q1	q2	NOTEST	0	0	0	0	1	1	no
377	1700073E17Rik	1700073E17Rik	1700073E17Rik	chr6:145387624-145392223	q1	q2	NOTEST	0.0115314	0.00568001	-1.0216	0	1	1	no
378	1700074H08Rik	1700074H08Rik	1700074H08Rik	chr13:119680041-119681582	q1	q2	NOTEST	0	0	0	0	1	1	no
379	1700074P13Rik	1700074P13Rik	1700074P13Rik	chr6:40920459-40940557	q1	q2	NOTEST	0	0	0	0	1	1	no
380	1700080E11Rik	1700080E11Rik	1700080E11Rik	chr9:105143343-105145082	q1	q2	NOTEST	0	0	0	0	1	1	no
381	1700080N15Rik	1700080N15Rik	1700080N15Rik	chr2:4132064-4141141	q1	q2	NOTEST	0	0	0	0	1	1	no
382	1700080O16Rik	1700080O16Rik	1700080O16Rik	chrX:51968694-51972772	q1	q2	NOTEST	0	0	0	0	1	1	no
383	1700081H04Rik	1700081H04Rik	1700081H04Rik	chr5:119108235-119114543	q1	q2	NOTEST	0	0	0	0	1	1	no
384	1700081H22Rik	1700081H22Rik	1700081H22Rik	chr7:49975349-50863289	q1	q2	NOTEST	0	0	0	0	1	1	no
385	1700084C01Rik	1700084C01Rik	1700084C01Rik	chr1:169928938-169934653	q1	q2	NOTEST	0.12301	0.040394	-1.60656	0	1	1	no
386	1700084E18Rik	1700084E18Rik	1700084E18Rik	chr2:30237197-30237631	q1	q2	NOTEST	0.220337	0.251322	0.189824	0	1	1	no
387	1700084F23Rik	1700084F23Rik	1700084F23Rik	chr13:70004049-70028348	q1	q2	NOTEST	0	0	0	0	1	1	no
388	1700084J12Rik	1700084J12Rik	1700084J12Rik	chr15:33083128-33653436	q1	q2	NOTEST	0.192332	0.359067	0.900656	0	1	1	no
389	1700085B03Rik	1700085B03Rik	1700085B03Rik	chr5:127241825-127565790	q1	q2	NOTEST	0	0	0	0	1	1	no
390	1700085C21Rik	1700085C21Rik	1700085C21Rik	chr12:82617037-83158813	q1	q2	NOTEST	0	0	0	0	1	1	no
391	1700086L19Rik	1700086L19Rik	1700086L19Rik	chr12:74284275-74295950	q1	q2	NOTEST	0.164809	0.106806	-0.625806	0	1	1	no
392	1700086O06Rik	1700086O06Rik	1700086O06Rik	chr18:38238404-38262629	q1	q2	OK	0.761898	0.397124	-0.940008	-0.599744	0.552	0.68538	no
393	1700088E04Rik	1700088E04Rik	1700088E04Rik	chr15:79108982-79141251	q1	q2	OK	0.821316	0.976896	0.250268	0.110388	0.912	0.947444	no
394	1700091E21Rik	1700091E21Rik	1700091E21Rik	chr18:64157723-64277180	q1	q2	NOTEST	0	0	0	0	1	1	no
395	1700091H14Rik	1700091H14Rik	1700091H14Rik	chr14:42089749-42095277	q1	q2	NOTEST	0.428041	0.154243	-1.47254	0	1	1	no
396	1700092C02Rik	1700092C02Rik	1700092C02Rik	chr8:77624171-77628956	q1	q2	NOTEST	0	0	0	0	1	1	no
397	1700092C10Rik	1700092C10Rik	1700092C10Rik	chr14:69164798-69175540	q1	q2	NOTEST	0	0	0	0	1	1	no
398	1700092E19Rik	1700092E19Rik	1700092E19Rik	chr13:26283158-26312406	q1	q2	NOTEST	0	0	0	0	1	1	no
399	1700092K14Rik	1700092K14Rik	1700092K14Rik	chr11:114198257-114199199	q1	q2	NOTEST	0	0	0	0	1	1	no
400	1700092M07Rik	1700092M07Rik	1700092M07Rik	chr19:8740717-8741225	q1	q2	NOTEST	0	0.328009	Inf	0	1	1	no
401	1700093K21Rik	1700093K21Rik	1700093K21Rik	chr11:23516202-23519942	q1	q2	OK	2.53749	0.902943	-1.4907	-2.9945	0.0018	0.00808061	yes
402	1700094D03Rik	1700094D03Rik	1700094D03Rik	chr3:90062795-90068347	q1	q2	OK	1.41898	3.23162	1.1874	3.89576	0.00045	0.00253352	yes
403	1700094J05Rik	1700094J05Rik	1700094J05Rik	chr10:76351253-76442912	q1	q2	NOTEST	0	0.104376	Inf	0	1	1	no
404	1700094M24Rik	1700094M24Rik	1700094M24Rik	chr6:52492450-52500085	q1	q2	NOTEST	0.110172	0	#NAME?	0	1	1	no
405	1700095A21Rik	1700095A21Rik	1700095A21Rik	chr4:146501999-146546873	q1	q2	NOTEST	0	0.0668288	Inf	0	1	1	no
406	1700095B10Rik	1700095B10Rik	1700095B10Rik	chr5:112688875-112896362	q1	q2	OK	1.45147	0.815093	-0.832475	-0.310741	0.74375	0.836733	no
407	1700095B22Rik	1700095B22Rik	1700095B22Rik	chr3:105448189-105674002	q1	q2	NOTEST	0	0	0	0	1	1	no
408	1700096J18Rik	1700096J18Rik	1700096J18Rik	chr11:109346866-109353651	q1	q2	NOTEST	0	0	0	0	1	1	no
409	1700096K18Rik	1700096K18Rik	1700096K18Rik	chr5:25530017-25531466	q1	q2	OK	0.569897	1.36129	1.2562	2.69651	0.0154	0.0456175	yes
410	1700097N02Rik	1700097N02Rik	1700097N02Rik	chr17:30622440-30626905	q1	q2	NOTEST	0	0	0	0	1	1	no
411	1700100L14Rik	1700100L14Rik	1700100L14Rik	chr13:70573240-70576104	q1	q2	NOTEST	0	0	0	0	1	1	no
412	1700101E01Rik	1700101E01Rik	1700101E01Rik	chr2:28955480-29055066	q1	q2	NOTEST	0.0697108	0.262057	1.91043	0	1	1	no
413	1700101I11Rik	1700101I11Rik	1700101I11Rik	chr6:129532183-129542331	q1	q2	OK	0.420926	1.00171	1.25082	0.591762	0.6648	0.776294	no
414	1700101O22Rik	1700101O22Rik	1700101O22Rik	chr12:7372038-7380330	q1	q2	NOTEST	0	0	0	0	1	1	no
415	1700102H20Rik	1700102H20Rik	1700102H20Rik	chr17:3557823-3559863	q1	q2	NOTEST	0.141167	0	#NAME?	0	1	1	no
416	1700102P08Rik	1700102P08Rik	1700102P08Rik	chr9:108392833-108397767	q1	q2	OK	0.340134	0.971392	1.51395	2.25913	0.06585	0.144614	no
417	1700104A03Rik	1700104A03Rik	1700104A03Rik	chr9:54268579-54341777	q1	q2	NOTEST	0	0	0	0	1	1	no
418	1700105P06Rik	1700105P06Rik	1700105P06Rik	chr19:7356463-7383557	q1	q2	OK	1.44384	2.18584	0.598279	0.51883	0.5497	0.683422	no
419	1700106J16Rik	1700106J16Rik	1700106J16Rik	chr11:88294042-88295261	q1	q2	NOTEST	0	0	0	0	1	1	no
420	1700108F19Rik	1700108F19Rik	1700108F19Rik	chr14:76677567-76687108	q1	q2	NOTEST	0	0.0870579	Inf	0	1	1	no
421	1700108J01Rik	1700108J01Rik	1700108J01Rik	chr14:122181693-122451146	q1	q2	NOTEST	0	0	0	0	1	1	no
422	1700109F18Rik	1700109F18Rik	1700109F18Rik	chr2:74710043-74748271	q1	q2	NOTEST	0	0	0	0	1	1	no
423	1700109G14Rik	1700109G14Rik	1700109G14Rik	chr14:61292982-61305334	q1	q2	NOTEST	0	0	0	0	1	1	no
424	1700109G15Rik	1700109G15Rik	1700109G15Rik	chr11:84716975-84720432	q1	q2	NOTEST	0	0	0	0	1	1	no
425	1700109H08Rik	1700109H08Rik	1700109H08Rik	chr5:3571715-3637101	q1	q2	OK	2.67777	3.2189	0.265533	0.342841	0.7763	0.860022	no
426	1700109I08Rik	1700109I08Rik	1700109I08Rik	chr14:39655662-39685293	q1	q2	NOTEST	0	0.129946	Inf	0	1	1	no
427	1700110C19Rik	1700110C19Rik	1700110C19Rik	chr17:10324601-10329312	q1	q2	NOTEST	0.0978366	0.111595	0.189824	0	1	1	no
428	1700110I01Rik	1700110I01Rik	1700110I01Rik	chr14:3634511-3800987	q1	q2	NOTEST	0.0338319	0.0333291	-0.0216011	0	1	1	no
429	1700110K17Rik	1700110K17Rik	1700110K17Rik	chr9:40297906-40455764	q1	q2	OK	1.00554	0.114695	-3.1321	-1.17282	0.2979	0.443031	no
430	1700110M21Rik	1700110M21Rik	1700110M21Rik	chr14:101197689-101200069	q1	q2	NOTEST	0.0305671	0	#NAME?	0	1	1	no
431	1700111N16Rik	1700111N16Rik	1700111N16Rik	chrX:69929259-70143588	q1	q2	NOTEST	0	0	0	0	1	1	no
432	1700112E06Rik	1700112E06Rik	1700112E06Rik	chr14:22019711-23094571	q1	q2	OK	0.430097	0.819503	0.930089	1.35236	0.189	0.318131	no
433	1700112H15Rik	1700112H15Rik	1700112H15Rik	chr1:184527840-184557691	q1	q2	NOTEST	0	0.100708	Inf	0	1	1	no
434	1700112J05Rik	1700112J05Rik	1700112J05Rik	chr5:77004054-77061522	q1	q2	NOTEST	0	0.0551059	Inf	0	1	1	no
435	1700113A16Rik	1700113A16Rik	1700113A16Rik	chr3:88171559-88177785	q1	q2	OK	3.77334	2.88053	-0.389507	-1.19643	0.27375	0.416819	no
436	1700113H08Rik	1700113H08Rik	1700113H08Rik	chr10:87058045-87230599	q1	q2	NOTEST	0.0889904	0	#NAME?	0	1	1	no
437	1700119H24Rik	1700119H24Rik	1700119H24Rik	chr16:34784949-35002434	q1	q2	NOTEST	0.132667	0	#NAME?	0	1	1	no
438	1700120C14Rik	1700120C14Rik	1700120C14Rik	chr15:99224975-99262041	q1	q2	OK	8.80623	7.81174	-0.17288	-0.12682	0.88075	0.928711	no
439	1700120E14Rik	1700120E14Rik	1700120E14Rik	chr18:74442618-74771477	q1	q2	NOTEST	0	0	0	0	1	1	no
440	1700120G07Rik	1700120G07Rik	1700120G07Rik	chr7:135191764-135196002	q1	q2	NOTEST	0	0.0367107	Inf	0	1	1	no
441	1700120K04Rik	1700120K04Rik	1700120K04Rik	chr7:127603902-127604445	q1	q2	NOTEST	0.298989	0.488308	0.707696	0	1	1	no
442	1700121L16Rik	1700121L16Rik	1700121L16Rik	chrX:104816775-104842455	q1	q2	NOTEST	0	0	0	0	1	1	no
443	1700121N20Rik	1700121N20Rik	1700121N20Rik	chr12:106442651-106447666	q1	q2	NOTEST	0.123009	0	#NAME?	0	1	1	no
444	1700122O11Rik	1700122O11Rik	1700122O11Rik	chr17:48036744-48038293	q1	q2	NOTEST	0	0	0	0	1	1	no
445	1700123I01Rik	1700123I01Rik	1700123I01Rik	chr19:6184409-6224219	q1	q2	NOTEST	0.0359689	0	#NAME?	0	1	1	no
446	1700123K08Rik	1700123K08Rik	1700123K08Rik	chr5:138561839-138564694	q1	q2	NOTEST	0	0.0389601	Inf	0	1	1	no
447	1700123L14Rik	1700123L14Rik	1700123L14Rik	chr6:96113153-96657198	q1	q2	NOTEST	0	0	0	0	1	1	no
448	1700123M08Rik	1700123M08Rik	1700123M08Rik	chr4:11966573-11994295	q1	q2	OK	1.17587	0.324629	-1.85686	-2.83618	0.0249	0.0668203	no
449	1700123O12Rik	1700123O12Rik	1700123O12Rik	chr4:10508030-10797802	q1	q2	NOTEST	0	0	0	0	1	1	no
450	1700123O20Rik	1700123O20Rik	1700123O20Rik	chr14:54642160-54690742	q1	q2	OK	6.01546	4.19947	-0.518467	-0.343973	0.6876	0.794692	no
451	1700123O21Rik	1700123O21Rik	1700123O21Rik	chr16:5884792-7412480	q1	q2	NOTEST	0	0	0	0	1	1	no
452	1700125G02Rik	1700125G02Rik	1700125G02Rik	chr4:124881784-124917800	q1	q2	NOTEST	0	0	0	0	1	1	no
453	1700125G22Rik	1700125G22Rik	1700125G22Rik	chr3:27154025-27157019	q1	q2	NOTEST	0.077138	0.0499896	-0.625812	0	1	1	no
454	1700125H03Rik	1700125H03Rik	1700125H03Rik	chr8:68356780-68735146	q1	q2	NOTEST	0	0.229433	Inf	0	1	1	no
455	1700125H20Rik	1700125H20Rik	1700125H20Rik	chr11:85171095-85181154	q1	q2	NOTEST	0.0657325	0	#NAME?	0	1	1	no
456	1700126H18Rik	1700126H18Rik	1700126H18Rik	chr5:66166606-66191335	q1	q2	NOTEST	0	0	0	0	1	1	no
457	1700128A07Rik	1700128A07Rik	1700128A07Rik	chr14:106417186-106486520	q1	q2	NOTEST	0	0	0	0	1	1	no
458	1700128F08Rik	1700128F08Rik	1700128F08Rik	chr9:8221888-8241987	q1	q2	OK	2.57315	0.684453	-1.91051	-4.26692	0.0025	0.0105382	yes
459	1700129C05Rik	1700129C05Rik	1700129C05Rik	chr14:59133039-59142893	q1	q2	NOTEST	0.0587252	0	#NAME?	0	1	1	no
460	1810006J02Rik	1810006J02Rik	1810006J02Rik	chr1:98131466-98144655	q1	q2	NOTEST	0	0	0	0	1	1	no
461	1810007C17Rik	1810007C17Rik	1810007C17Rik	chr12:49476992-49480862	q1	q2	NOTEST	0	0	0	0	1	1	no
462	1810007D17Rik	1810007D17Rik	1810007D17Rik	chr19:58606328-58629753	q1	q2	NOTEST	0	0	0	0	1	1	no
463	1810007I06Rik	1810007I06Rik	1810007I06Rik	chr16:13715061-13739471	q1	q2	NOTEST	0	0	0	0	1	1	no
464	1810008I18Rik	1810008I18Rik	1810008I18Rik	chr7:65804051-65806223	q1	q2	NOTEST	0.208128	0	#NAME?	0	1	1	no
465	1810009A15Rik	1810009A15Rik	1810009A15Rik	chr19:8888902-8890740	q1	q2	OK	35.8822	22.5165	-0.672288	-3.63365	0.00645	0.0228821	yes
466	1810009J06Rik	1810009J06Rik	1810009J06Rik	chr6:40964771-40968427	q1	q2	NOTEST	0	0	0	0	1	1	no
467	1810010D01Rik	1810010D01Rik	1810010D01Rik	chr7:145205817-145208119	q1	q2	NOTEST	0	0	0	0	1	1	no
468	1810010H24Rik	1810010H24Rik	1810010H24Rik	chr11:107028222-107030442	q1	q2	NOTEST	0.50963	0.645885	0.341827	0	1	1	no
469	1810011H11Rik	1810011H11Rik	1810011H11Rik	chr14:32785962-32817968	q1	q2	NOTEST	0	0	0	0	1	1	no
470	1810011O10Rik	1810011O10Rik	1810011O10Rik	chr8:24437615-24438946	q1	q2	OK	4.54187	1.88737	-1.26691	-3.857	0.00095	0.00477173	yes
471	1810012K16Rik	1810012K16Rik	1810012K16Rik	chr8:22398720-22399591	q1	q2	NOTEST	0.299874	0.0738544	-2.0216	0	1	1	no
472	1810013A23Rik	1810013A23Rik	1810013A23Rik	chr17:28232753-28301469	q1	q2	NOTEST	0	0	0	0	1	1	no
473	1810013L24Rik	1810013L24Rik	1810013L24Rik	chr16:8830099-8858924	q1	q2	OK	20.6782	22.8142	0.141824	0.675877	0.4436	0.591146	no
474	1810014B01Rik	1810014B01Rik	1810014B01Rik	chr10:86685526-86689954	q1	q2	OK	1.6106	1.79813	0.158903	0.438861	0.65845	0.771444	no
475	1810018F18Rik	1810018F18Rik	1810018F18Rik	chr19:58698916-58701323	q1	q2	NOTEST	0	0	0	0	1	1	no
476	1810019D21Rik	1810019D21Rik	1810019D21Rik	chr8:106131182-106138722	q1	q2	NOTEST	0.037094	0.111928	1.59331	0	1	1	no
477	1810019J16Rik	1810019J16Rik	1810019J16Rik	chr4:133518962-133530790	q1	q2	NOTEST	0	0.0162794	Inf	0	1	1	no
478	1810020O05Rik	1810020O05Rik	1810020O05Rik	chr6:87675592-87690847	q1	q2	NOTEST	0.120237	0.0981851	-0.292304	0	1	1	no
479	1810021B22Rik	1810021B22Rik	1810021B22Rik	chr15:89071197-89075854	q1	q2	OK	1.01358	1.39552	0.46134	0.924173	0.4461	0.593384	no
480	1810022K09Rik	1810022K09Rik	1810022K09Rik	chr3:14578670-14611256	q1	q2	OK	241.982	197.704	-0.291558	-1.20825	0.1532	0.272572	no
481	1810024B03Rik	1810024B03Rik	1810024B03Rik	chr2:127186354-127208280	q1	q2	NOTEST	0.0954426	0.0779381	-0.292304	0	1	1	no
482	1810026B05Rik	1810026B05Rik	1810026B05Rik	chr7:73426651-73558395	q1	q2	OK	1.94539	2.88063	0.566329	0.673478	0.42525	0.573782	no
483	1810026J23Rik	1810026J23Rik	1810026J23Rik	chr9:21546893-21595970	q1	q2	OK	21.7006	17.7488	-0.290014	-0.826503	0.33465	0.482511	no
484	1810030O07Rik	1810030O07Rik	1810030O07Rik	chrX:12654883-12673546	q1	q2	OK	11.1077	12.1578	0.130317	0.586062	0.53035	0.667738	no
485	1810032O08Rik	1810032O08Rik	1810032O08Rik	chr11:116671659-116675798	q1	q2	OK	3.62106	4.28999	0.244565	0.753741	0.4863	0.629424	no
486	1810033B17Rik	1810033B17Rik	1810033B17Rik	chr8:3665761-3668905	q1	q2	NOTEST	0	0	0	0	1	1	no
487	1810034E14Rik	1810034E14Rik	1810034E14Rik	chr13:64192544-64274988	q1	q2	OK	1.01487	2.14665	1.08079	1.4489	0.0998	0.196752	no
488	1810035I16Rik	1810035I16Rik	1810035I16Rik	chr4:141838239-141846990	q1	q2	NOTEST	0.422202	0.207964	-1.0216	0	1	1	no
489	1810037I17Rik	1810037I17Rik	1810037I17Rik	chr3:122924396-122926194	q1	q2	OK	3.41366	7.7755	1.18761	4.097	0.0009	0.0045522	yes
490	1810041L15Rik	1810041L15Rik	1810041L15Rik	chr15:84379202-84447097	q1	q2	OK	1.26857	0.0664604	-4.25456	-7.1721	0.0012	0.00579089	yes
491	1810043G02Rik	1810043G02Rik	1810043G02Rik	chr10:77978649-77985438	q1	q2	OK	5.09519	5.77828	0.181503	0.685307	0.47935	0.62358	no
492	1810043H04Rik	1810043H04Rik	1810043H04Rik	chr11:120098933-120100424	q1	q2	OK	13.8055	23.7924	0.785257	3.92912	0.01	0.0325463	yes
493	1810044D09Rik	1810044D09Rik	1810044D09Rik	chr6:91440986-91441755	q1	q2	OK	5.2116	6.68527	0.35926	1.32811	0.37585	0.525185	no
494	1810046K07Rik	1810046K07Rik	1810046K07Rik	chr9:51289685-51328917	q1	q2	NOTEST	0	0	0	0	1	1	no
495	1810053B23Rik	1810053B23Rik	1810053B23Rik	chr16:93343715-93359543	q1	q2	NOTEST	0.186084	0.0875375	-1.08798	0	1	1	no
496	1810055G02Rik	1810055G02Rik	1810055G02Rik	chr19:3708332-3717881	q1	q2	OK	33.7667	25.5089	-0.404601	-1.99517	0.03945	0.0970154	no
497	1810058I24Rik	1810058I24Rik	1810058I24Rik	chr6:35252698-35262059	q1	q2	OK	39.3907	51.8112	0.39541	1.70272	0.04655	0.110094	no
498	1810062G17Rik	1810062G17Rik	1810062G17Rik	chr3:36475936-36482299	q1	q2	NOTEST	0.143366	0.128217	-0.161105	0	1	1	no
499	1810062O18Rik	1810062O18Rik	1810062O18Rik	chr14:20499313-20618354	q1	q2	OK	0.555899	1.28255	1.20612	0.427082	0.70855	0.811227	no
500	1810064F22Rik	1810064F22Rik	1810064F22Rik	chr9:22055459-22389206	q1	q2	NOTEST	0.193303	0.165321	-0.225595	0	1	1	no
501	1810065E05Rik	1810065E05Rik	1810065E05Rik	chr11:58421110-58426023	q1	q2	NOTEST	0	0	0	0	1	1	no
502	2010001E11Rik	2010001E11Rik	2010001E11Rik	chr10:39920381-39926923	q1	q2	NOTEST	0.121769	0.262639	1.10893	0	1	1	no
503	2010001M06Rik	2010001M06Rik	2010001M06Rik	chr5:135009151-135013157	q1	q2	NOTEST	0	0.417196	Inf	0	1	1	no
504	2010002M12Rik	2010002M12Rik	2010002M12Rik	chr19:34617050-34640743	q1	q2	NOTEST	0.0641321	0.0261851	-1.2923	0	1	1	no
505	2010003K11Rik	2010003K11Rik	2010003K11Rik	chr19:4496787-4498583	q1	q2	NOTEST	0.105254	0.0777676	-0.436639	0	1	1	no
506	2010003O02Rik	2010003O02Rik	2010003O02Rik	chr4:40259605-40270221	q1	q2	OK	7.42525	13.1854	0.828433	0.337657	0.7273	0.824913	no
507	2010005H15Rik	2010005H15Rik	2010005H15Rik	chr16:36221561-36257427	q1	q2	NOTEST	0	0.0770455	Inf	0	1	1	no
508	2010009K17Rik	2010009K17Rik	2010009K17Rik	chr2:158028793-158091797	q1	q2	NOTEST	0.4154	0.0682045	-2.60656	0	1	1	no
509	2010010A06Rik	2010010A06Rik	2010010A06Rik	chr18:75288659-75297329	q1	q2	NOTEST	0.114919	0	#NAME?	0	1	1	no
510	2010012O05Rik	2010012O05Rik	2010012O05Rik	chr19:46689905-46703382	q1	q2	OK	11.4879	9.34262	-0.298213	-1.31198	0.16975	0.293978	no
511	2010015L04Rik	2010015L04Rik	2010015L04Rik	chr4:155400968-155443110	q1	q2	OK	0.579383	0.904855	0.643168	1.35109	0.11635	0.22177	no
512	2010016I18Rik	2010016I18Rik	2010016I18Rik	chr3:106481985-106547761	q1	q2	NOTEST	0	0.0184368	Inf	0	1	1	no
513	2010106C02Rik	2010106C02Rik	2010106C02Rik	chr17:86167784-86657919	q1	q2	NOTEST	0	0	0	0	1	1	no
514	2010106E10Rik	2010106E10Rik	2010106E10Rik	chrX:112495273-112558343	q1	q2	NOTEST	0	0	0	0	1	1	no
515	2010107E04Rik	2010107E04Rik	2010107E04Rik	chr12:111961375-111966977	q1	q2	OK	180.496	96.0796	-0.909663	-8.25269	0.00025	0.00153011	yes
516	2010107G12Rik	2010107G12Rik	2010107G12Rik	chr6:34945294-34977999	q1	q2	NOTEST	0.15562	0.135145	-0.203526	0	1	1	no
517	2010107G23Rik	2010107G23Rik	2010107G23Rik	chr10:62107655-62111013	q1	q2	OK	0.730167	1.9195	1.39443	3.40685	0.00205	0.00894175	yes
518	2010109A12Rik	2010109A12Rik	2010109A12Rik	chr5:93206517-93213474	q1	q2	NOTEST	0.147322	0.0954727	-0.625812	0	1	1	no
519	2010109I03Rik	2010109I03Rik	2010109I03Rik	chr15:74878335-74881704	q1	q2	NOTEST	0.210791	0.28025	0.410898	0	1	1	no
520	2010111I01Rik	2010111I01Rik	2010111I01Rik	chr13:63014933-63299656	q1	q2	OK	17.3893	13.8023	-0.33329	-1.46804	0.10225	0.200361	no
521	2010204K13Rik	2010204K13Rik	2010204K13Rik	chrX:7411816-7422988	q1	q2	OK	3.7628	2.89402	-0.378729	-0.718015	0.39595	0.544891	no
522	2010300C02Rik	2010300C02Rik	2010300C02Rik	chr1:37611675-37719811	q1	q2	NOTEST	0.0121916	0	#NAME?	0	1	1	no
523	2010308F09Rik	2010308F09Rik	2010308F09Rik	chrX:13234640-13247733	q1	q2	NOTEST	0	0	0	0	1	1	no
524	2010310C07Rik	2010310C07Rik	2010310C07Rik	chr6:42358486-42380558	q1	q2	NOTEST	0.0790634	0.0389442	-1.0216	0	1	1	no
525	2010315B03Rik	2010315B03Rik	2010315B03Rik	chr9:124291803-124312694	q1	q2	OK	5.23123	7.00337	0.420898	1.57668	0.06665	0.145953	no
526	2010320M18Rik	2010320M18Rik	2010320M18Rik	chr8:70776861-70777606	q1	q2	OK	3.27871	5.92782	0.854375	2.80274	0.0253	0.0676133	no
527	2200002D01Rik	2200002D01Rik	2200002D01Rik	chr7:29238322-29248467	q1	q2	OK	64.3934	16.0774	-2.00188	-4.15574	0.00025	0.00153011	yes
528	2200002J24Rik	2200002J24Rik	2200002J24Rik	chr7:30698925-30700534	q1	q2	NOTEST	0.124825	0	#NAME?	0	1	1	no
529	2210010C04Rik	2210010C04Rik	2210010C04Rik	chr6:41030267-41035509	q1	q2	NOTEST	0.156905	0.281336	0.842401	0	1	1	no
530	2210013O21Rik	2210013O21Rik	2210013O21Rik	chrX:153723553-153741296	q1	q2	OK	12.2035	13.2043	0.113707	0.496968	0.6588	0.771707	no
531	2210015D19Rik	2210015D19Rik	2210015D19Rik	chr11:5713416-5784710	q1	q2	OK	6.04074	5.12033	-0.238488	-0.426202	0.6213	0.742348	no
532	2210016F16Rik	2210016F16Rik	2210016F16Rik	chr13:58380045-58385225	q1	q2	NOTEST	0.193584	0.135494	-0.514731	0	1	1	no
533	2210016L21Rik	2210016L21Rik	2210016L21Rik	chr5:114942201-114948540	q1	q2	OK	21.0713	20.5817	-0.0339182	-0.163174	0.8695	0.921352	no
534	2210018M11Rik	2210018M11Rik	2210018M11Rik	chr7:98590605-98656569	q1	q2	OK	12.9428	14.9857	0.211441	0.98754	0.2826	0.426833	no
535	2210019I11Rik	2210019I11Rik	2210019I11Rik	chr5:147228597-147275149	q1	q2	NOTEST	0	0	0	0	1	1	no
536	2210039B01Rik	2210039B01Rik	2210039B01Rik	chr12:73548482-73551986	q1	q2	OK	1.27458	0.851214	-0.582432	-1.26696	0.2578	0.39843	no
537	2210404J11Rik	2210404J11Rik	2210404J11Rik	chr17:15041611-15064232	q1	q2	OK	4.93542	7.82076	0.664136	2.21113	0.011	0.0350132	yes
538	2210404O07Rik	2210404O07Rik	2210404O07Rik	chr10:81393063-81395079	q1	q2	NOTEST	0.683004	0.690526	0.0158023	0	1	1	no
539	2210404O09Rik	2210404O09Rik	2210404O09Rik	chr17:21879569-21909926	q1	q2	OK	0.703544	0.943841	0.423903	1.00179	0.29415	0.439047	no
540	2210407C18Rik	2210407C18Rik	2210407C18Rik	chr11:58608205-58613492	q1	q2	NOTEST	0.075081	0	#NAME?	0	1	1	no
541	2210408F21Rik	2210408F21Rik	2210408F21Rik	chr6:31220350-31337394	q1	q2	OK	2.4321	4.21948	0.794861	1.57795	0.05965	0.13355	no
542	2210408I21Rik	2210408I21Rik	2210408I21Rik	chr13:77135535-77613679	q1	q2	OK	1.05851	1.28915	0.284386	0.706966	0.40955	0.558853	no
543	2210409D07Rik	2210409D07Rik	2210409D07Rik	chr18:57533825-57731065	q1	q2	OK	0.997789	0.486177	-1.03725	-0.456679	0.61425	0.73686	no
544	2210409E12Rik	2210409E12Rik	2210409E12Rik	chr11:88972637-88973014	q1	q2	NOTEST	0	0	0	0	1	1	no
545	2210414B05Rik	2210414B05Rik	2210414B05Rik	chr4:3656505-3663108	q1	q2	NOTEST	0	0	0	0	1	1	no
546	2210416O15Rik	2210416O15Rik	2210416O15Rik	chr11:88098057-88194140	q1	q2	NOTEST	0.0779694	0.331966	2.09005	0	1	1	no
547	2210417A02Rik	2210417A02Rik	2210417A02Rik	chr5:148741839-148743139	q1	q2	NOTEST	0	0	0	0	1	1	no
548	2210417K05Rik	2210417K05Rik	2210417K05Rik	chr10:62268854-62379908	q1	q2	OK	0.143566	0.792703	2.46507	0.208802	0.41385	0.563158	no
549	2210420H20Rik	2210420H20Rik	2210420H20Rik	chr18:82754504-82759039	q1	q2	NOTEST	0	0	0	0	1	1	no
550	2300002M23Rik	2300002M23Rik	2300002M23Rik	chr17:35567484-35568945	q1	q2	NOTEST	0	0	0	0	1	1	no
551	2300003K06Rik	2300003K06Rik	2300003K06Rik	chr11:99837147-99838066	q1	q2	NOTEST	0.0708807	0	#NAME?	0	1	1	no
552	2300005B03Rik	2300005B03Rik	2300005B03Rik	chr15:74742838-74746687	q1	q2	NOTEST	0.194916	0	#NAME?	0	1	1	no
553	2300009A05Rik	2300009A05Rik	2300009A05Rik	chr9:63394446-63399244	q1	q2	OK	2.44391	2.16072	-0.177676	-0.479949	0.7176	0.817588	no
554	2310001H17Rik	2310001H17Rik	2310001H17Rik	chr6:129232622-129238482	q1	q2	OK	1.0762	4.2406	1.97832	3.10991	0.0014	0.00656287	yes
555	2310001K24Rik	2310001K24Rik	2310001K24Rik	chr2:163468702-163473003	q1	q2	OK	0.596213	0.097892	-2.60656	-0.606904	0.5237	0.661674	no
556	2310002D06Rik	2310002D06Rik	2310002D06Rik	chr12:80507205-80517954	q1	q2	NOTEST	0	0	0	0	1	1	no
557	2310002F09Rik	2310002F09Rik	2310002F09Rik	chr7:43745465-43755936	q1	q2	NOTEST	0.172529	0	#NAME?	0	1	1	no
558	2310002J15Rik	2310002J15Rik	2310002J15Rik	chr2:25238818-25239897	q1	q2	NOTEST	0	0.0432637	Inf	0	1	1	no
559	2310002L09Rik	2310002L09Rik	2310002L09Rik	chr4:73939370-73950846	q1	q2	OK	1.54443	0.263108	-2.55335	-2.58919	0.0333	0.084233	no
560	2310003H01Rik	2310003H01Rik	2310003H01Rik	chr11:120369561-120378746	q1	q2	OK	2.52464	4.14572	0.715545	2.62679	0.00565	0.0205722	yes
561	2310005A03Rik	2310005A03Rik	2310005A03Rik	chr2:155097790-155100079	q1	q2	NOTEST	0.0425883	0.0275996	-0.625812	0	1	1	no
562	2310005E17Rik	2310005E17Rik	2310005E17Rik	chr13:98424109-98435065	q1	q2	NOTEST	0	0	0	0	1	1	no
563	2310005G13Rik	2310005G13Rik	2310005G13Rik	chr16:57036966-57071346	q1	q2	NOTEST	0	0	0	0	1	1	no
564	2310007B03Rik	2310007B03Rik	2310007B03Rik	chr1:93151354-93160948	q1	q2	NOTEST	0.0242089	0	#NAME?	0	1	1	no
565	2310007L24Rik	2310007L24Rik	2310007L24Rik	chr11:106374825-106377114	q1	q2	NOTEST	0.433158	0	#NAME?	0	1	1	no
566	2310008N11Rik	2310008N11Rik	2310008N11Rik	chr8:26814596-26824423	q1	q2	NOTEST	0.140774	0	#NAME?	0	1	1	no
567	2310009A05Rik	2310009A05Rik	2310009A05Rik	chr9:73039717-73042775	q1	q2	OK	17.0688	17.0697	7.89913e-05	0.000393679	0.9881	0.992702	no
568	2310009B15Rik	2310009B15Rik	2310009B15Rik	chr1:138851978-138856854	q1	q2	OK	13.809	7.98637	-0.789991	-3.32984	0.0164	0.0479673	yes
569	2310010J17Rik	2310010J17Rik	2310010J17Rik	chr7:90124835-90129936	q1	q2	OK	4.33789	4.03616	-0.104008	-0.168644	0.8421	0.904247	no
570	2310011J03Rik	2310011J03Rik	2310011J03Rik	chr10:79697304-80369637	q1	q2	OK	8.22029	8.40022	0.0312369	0.00876899	0.9926	0.995472	no
571	2310014F07Rik	2310014F07Rik	2310014F07Rik	chr9:50488798-50505639	q1	q2	OK	0.830818	0.208201	-1.99656	-2.39215	0.0906	0.183257	no
572	2310014L17Rik	2310014L17Rik	2310014L17Rik	chr7:12927415-12931072	q1	q2	OK	0.50096	1.04023	1.05413	2.59483	0.01005	0.0326572	yes
573	2310015A10Rik	2310015A10Rik	2310015A10Rik	chr12:80120545-80132844	q1	q2	OK	1.22306	1.6838	0.461229	1.52273	0.09465	0.189516	no
574	2310015B20Rik	2310015B20Rik	2310015B20Rik	chr10:70204666-70219711	q1	q2	OK	10.39	6.71167	-0.630456	-2.66588	0.09935	0.196022	no
575	2310015D24Rik	2310015D24Rik	2310015D24Rik	chr16:13514130-13520419	q1	q2	NOTEST	0.0560417	0.0242121	-1.21077	0	1	1	no
576	2310016D03Rik	2310016D03Rik	2310016D03Rik	chr12:30410558-30467358	q1	q2	NOTEST	0	0	0	0	1	1	no
577	2310020H05Rik	2310020H05Rik	2310020H05Rik	chr13:99076527-99087921	q1	q2	OK	0.98598	0.33739	-1.54714	-1.98026	0.10785	0.208902	no
578	2310022A10Rik	2310022A10Rik	2310022A10Rik	chr7:27553289-27582098	q1	q2	OK	20.7263	16.8307	-0.300369	-1.27223	0.1369	0.250718	no
579	2310022B05Rik	2310022B05Rik	2310022B05Rik	chr8:124635755-124663369	q1	q2	OK	30.3135	17.94	-0.756784	-3.62366	0.0001	0.000691564	yes
580	2310030A07Rik	2310030A07Rik	2310030A07Rik	chr1:150319416-150346771	q1	q2	NOTEST	0	0	0	0	1	1	no
581	2310030G06Rik	2310030G06Rik	2310030G06Rik	chr9:50739690-50746521	q1	q2	OK	2.09946	2.74026	0.384292	1.11971	0.28165	0.425869	no
582	2310033P09Rik	2310033P09Rik	2310033P09Rik	chr11:59208360-59210734	q1	q2	OK	15.5901	23.0618	0.564879	2.6843	0.0098	0.0320481	yes
583	2310034C09Rik	2310034C09Rik	2310034C09Rik	chr16:88758846-88759789	q1	q2	NOTEST	0.137158	0	#NAME?	0	1	1	no
584	2310034G01Rik	2310034G01Rik	2310034G01Rik	chr19:46348200-46348988	q1	q2	NOTEST	0.17356	0.620886	1.8389	0	1	1	no
585	2310034O05Rik	2310034O05Rik	2310034O05Rik	chr5:100210691-100218049	q1	q2	NOTEST	0	0.209502	Inf	0	1	1	no
586	2310035C23Rik	2310035C23Rik	2310035C23Rik	chr1:105663860-105755131	q1	q2	OK	8.04409	9.12112	0.181281	0.793318	0.34285	0.491568	no
587	2310036O22Rik	2310036O22Rik	2310036O22Rik	chr8:85026832-85030286	q1	q2	OK	476.743	459.106	-0.054382	-0.321843	0.77105	0.855902	no
588	2310039H08Rik	2310039H08Rik	2310039H08Rik	chr17:46772634-46773407	q1	q2	NOTEST	0.534406	0.406371	-0.395139	0	1	1	no
589	2310039L15Rik	2310039L15Rik	2310039L15Rik	chr10:95336275-95363216	q1	q2	OK	4.39682	3.17047	-0.471766	-1.47871	0.2479	0.38776	no
590	2310040G24Rik	2310040G24Rik	2310040G24Rik	chr6:86483375-86488227	q1	q2	OK	1.45605	0.311359	-2.2254	-1.81273	0.15605	0.276244	no
591	2310042D19Rik	2310042D19Rik	2310042D19Rik	chr4:156215926-156221307	q1	q2	NOTEST	0.236825	0.238712	0.0114519	0	1	1	no
592	2310042E22Rik	2310042E22Rik	2310042E22Rik	chr16:21152658-21153944	q1	q2	NOTEST	0	0	0	0	1	1	no
593	2310043L19Rik	2310043L19Rik	2310043L19Rik	chr1:177641541-177642943	q1	q2	OK	8.61753	7.19121	-0.261041	-1.01885	0.39775	0.546878	no
594	2310043O21Rik	2310043O21Rik	2310043O21Rik	chr15:38549343-38594934	q1	q2	NOTEST	0	0	0	0	1	1	no
595	2310044G17Rik	2310044G17Rik	2310044G17Rik	chr12:86947042-86965365	q1	q2	OK	15.4879	9.61142	-0.688321	-3.00892	0.00055	0.0030097	yes
596	2310045N01Rik	2310045N01Rik	2310045N01Rik	chr8:70139712-70147260	q1	q2	OK	10.4941	16.9661	0.693072	3.09196	0.02075	0.0578291	no
597	2310047M10Rik	2310047M10Rik	2310047M10Rik	chr11:69059774-69061576	q1	q2	OK	5.93066	6.66434	0.168269	0.660826	0.49415	0.635572	no
598	2310050B05Rik	2310050B05Rik	2310050B05Rik	chr10:81194690-81230779	q1	q2	OK	9.1511	13.2734	0.536516	1.2494	0.5944	0.720428	no
599	2310050C09Rik	2310050C09Rik	2310050C09Rik	chr3:92868358-92870205	q1	q2	NOTEST	0	0	0	0	1	1	no
600	2310057J18Rik	2310057J18Rik	2310057J18Rik	chr10:28972287-28986306	q1	q2	NOTEST	0	0	0	0	1	1	no
601	2310057M21Rik	2310057M21Rik	2310057M21Rik	chr7:131342717-131362698	q1	q2	OK	5.39581	5.00489	-0.108501	-0.423228	0.65195	0.765945	no
602	2310057N15Rik	2310057N15Rik	2310057N15Rik	chr16:88773180-88774206	q1	q2	NOTEST	0	0	0	0	1	1	no
603	2310061I04Rik	2310061I04Rik	2310061I04Rik	chr17:35892676-35897378	q1	q2	OK	7.72919	5.82838	-0.407223	-1.55437	0.13905	0.253298	no
604	2310061J03Rik	2310061J03Rik	2310061J03Rik	chr16:55973267-56008912	q1	q2	OK	0.796022	1.62791	1.03214	0.77254	0.47065	0.615323	no
605	2310061N02Rik	2310061N02Rik	2310061N02Rik	chr16:88707170-88707962	q1	q2	NOTEST	0	0	0	0	1	1	no
606	2310065F04Rik	2310065F04Rik	2310065F04Rik	chr11:67112460-67120080	q1	q2	OK	2.13179	0.400401	-2.41255	-5.74021	5e-05	0.000370361	yes
607	2310067B10Rik	2310067B10Rik	2310067B10Rik	chr11:115765432-115799033	q1	q2	OK	6.39852	9.4974	0.569794	2.54792	0.00385	0.0149667	yes
608	2310068J16Rik	2310068J16Rik	2310068J16Rik	chr15:99970073-100016358	q1	q2	NOTEST	0.110534	0.153301	0.471873	0	1	1	no
609	2310069B03Rik	2310069B03Rik	2310069B03Rik	chr6:82877865-82881853	q1	q2	NOTEST	0	0.101746	Inf	0	1	1	no
610	2310069G16Rik	2310069G16Rik	2310069G16Rik	chr15:44671855-44805829	q1	q2	NOTEST	0	0	0	0	1	1	no
611	2310079G19Rik	2310079G19Rik	2310079G19Rik	chr16:88626787-88627666	q1	q2	NOTEST	0	0	0	0	1	1	no
612	2310081J21Rik	2310081J21Rik	2310081J21Rik	chr13:50679169-50680224	q1	q2	NOTEST	0	0	0	0	1	1	no
613	2410002F23Rik	2410002F23Rik	2410002F23Rik	chr7:44246721-44252319	q1	q2	OK	9.86241	11.2834	0.194191	0.766635	0.3682	0.517889	no
614	2410003L11Rik	2410003L11Rik	2410003L11Rik	chr11:97598510-97622893	q1	q2	NOTEST	0	0	0	0	1	1	no
615	2410004B18Rik	2410004B18Rik	2410004B18Rik	chr3:145938031-145944275	q1	q2	OK	12.6864	13.6014	0.100477	0.444137	0.68925	0.795926	no
616	2410004I01Rik	2410004I01Rik	2410004I01Rik	chr11:102958299-102964154	q1	q2	NOTEST	0	0	0	0	1	1	no
617	2410004N09Rik	2410004N09Rik	2410004N09Rik	chr18:33794891-33795989	q1	q2	OK	9.04582	17.8674	0.982007	2.27041	0.00915	0.0302931	yes
618	2410004P03Rik	2410004P03Rik	2410004P03Rik	chr12:17004957-17011727	q1	q2	NOTEST	0.0652116	0.0743842	0.189866	0	1	1	no
619	2410006H16Rik	2410006H16Rik	2410006H16Rik	chr11:62602876-62604806	q1	q2	OK	356.521	566.786	0.668815	5.46448	0.0004	0.00229296	yes
620	2410007B07Rik	2410007B07Rik	2410007B07Rik	chr3:75647440-75655731	q1	q2	NOTEST	0.367689	0.0698992	-2.39514	0	1	1	no
621	2410012E07Rik	2410012E07Rik	2410012E07Rik	chr14:70852932-70873954	q1	q2	NOTEST	0.043955	0	#NAME?	0	1	1	no
622	2410012M07Rik	2410012M07Rik	2410012M07Rik	chr9:98864766-98866580	q1	q2	NOTEST	0	0	0	0	1	1	no
623	2410015M20Rik	2410015M20Rik	2410015M20Rik	chr17:56607451-56609771	q1	q2	OK	40.8379	34.4874	-0.24384	-1.33881	0.2574	0.398062	no
624	2410016O06Rik	2410016O06Rik	2410016O06Rik	chr12:83950607-83952953	q1	q2	OK	2.48433	2.19152	-0.180925	-0.579727	0.5404	0.67568	no
625	2410017I17Rik	2410017I17Rik	2410017I17Rik	chr17:36145017-36162374	q1	q2	NOTEST	0	0	0	0	1	1	no
626	2410018L13Rik	2410018L13Rik	2410018L13Rik	chr12:22953996-23010243	q1	q2	OK	0.674049	0.796139	0.240165	0.492984	0.62835	0.747792	no
627	2410018M08Rik	2410018M08Rik	2410018M08Rik	chr5:129895722-129903622	q1	q2	OK	1.32961	2.30537	0.793991	2.36458	0.0133	0.0407518	yes
628	2410021H03Rik	2410021H03Rik	2410021H03Rik	chr17:69156809-69289987	q1	q2	NOTEST	0.363294	0.251928	-0.528127	0	1	1	no
629	2410057H14Rik	2410057H14Rik	2410057H14Rik	chr3:102720230-102772310	q1	q2	NOTEST	0	0	0	0	1	1	no
630	2410066E13Rik	2410066E13Rik	2410066E13Rik	chr6:54681771-54700406	q1	q2	OK	4.91322	7.54441	0.61874	2.38521	0.01675	0.0486898	yes
631	2410076I21Rik	2410076I21Rik	2410076I21Rik	chr9:58582239-58741559	q1	q2	OK	0.895664	0.170269	-2.39514	-0.364848	0.53305	0.670319	no
632	2410088K16Rik	2410088K16Rik	2410088K16Rik	chr1:88754889-88755733	q1	q2	NOTEST	0.186317	0.212518	0.189824	0	1	1	no
633	2410089E03Rik	2410089E03Rik	2410089E03Rik	chr15:8169105-8271158	q1	q2	OK	7.29721	10.4869	0.523165	2.42754	0.0057	0.0207113	yes
634	2410114N07Rik	2410114N07Rik	2410114N07Rik	chr4:34909788-34911481	q1	q2	NOTEST	0.271378	0.188188	-0.528127	0	1	1	no
635	2410124H12Rik	2410124H12Rik	2410124H12Rik	chr16:92478741-92497365	q1	q2	NOTEST	0.101156	0	#NAME?	0	1	1	no
636	2410127L17Rik	2410127L17Rik	2410127L17Rik	chr19:18670779-18704792	q1	q2	OK	16.2499	10.3346	-0.65295	-2.96014	0.00275	0.0113508	yes
637	2410131K14Rik	2410131K14Rik	2410131K14Rik	chr5:118245226-118263114	q1	q2	OK	3.47323	4.05329	0.222818	0.828595	0.3722	0.521606	no
638	2410133F24Rik	2410133F24Rik	2410133F24Rik	chr9:57129981-57142210	q1	q2	OK	1.18549	1.82665	0.623714	0.625236	0.58305	0.711299	no
639	2410137F16Rik	2410137F16Rik	2410137F16Rik	chr5:116438721-116591817	q1	q2	OK	1.47831	0.67065	-1.14032	-2.66825	0.00745	0.0256023	yes
640	2410137M14Rik	2410137M14Rik	2410137M14Rik	chr17:36977700-36981237	q1	q2	NOTEST	0.0766712	0	#NAME?	0	1	1	no
641	2410141K09Rik	2410141K09Rik	2410141K09Rik	chr13:66418113-66441118	q1	q2	NOTEST	0	0	0	0	1	1	no
642	2500004C02Rik	2500004C02Rik	2500004C02Rik	chr2:153341156-153345810	q1	q2	OK	1.82497	2.19562	0.26676	0.791576	0.4102	0.55943	no
643	2510002D24Rik	2510002D24Rik	2510002D24Rik	chr16:18836579-18840113	q1	q2	OK	8.23303	11.9393	0.53622	2.24207	0.028	0.0734403	no
644	2510003D18Rik	2510003D18Rik	2510003D18Rik	chr3:153844246-153853615	q1	q2	NOTEST	0	0	0	0	1	1	no
645	2510003E04Rik	2510003E04Rik	2510003E04Rik	chr10:62558469-62578457	q1	q2	OK	33.407	33.4842	0.00332842	0.0163706	0.98525	0.991053	no
646	2510009E07Rik	2510009E07Rik	2510009E07Rik	chr16:21649044-21694665	q1	q2	OK	7.22402	9.5291	0.399539	1.79926	0.04595	0.109137	no
647	2510039O18Rik	2510039O18Rik	2510039O18Rik	chr4:147940894-147947314	q1	q2	OK	15.2623	16.7015	0.130007	0.606882	0.5152	0.653959	no
648	2510049J12Rik	2510049J12Rik	2510049J12Rik	chr6:115583546-115592576	q1	q2	NOTEST	0.238751	0.0748373	-1.67368	0	1	1	no
649	2600006L11Rik	2600006L11Rik	2600006L11Rik	chr9:64080760-64088045	q1	q2	NOTEST	0	0.286986	Inf	0	1	1	no
650	2610001J05Rik	2610001J05Rik	2610001J05Rik	chr6:13869073-13871483	q1	q2	OK	20.1263	21.0653	0.0657854	0.315694	0.74685	0.838655	no
651	2610002J02Rik	2610002J02Rik	2610002J02Rik	chr4:155249965-155256687	q1	q2	OK	6.15092	9.00296	0.549597	1.75595	0.04115	0.100016	no
652	2610002M06Rik	2610002M06Rik	2610002M06Rik	chrX:107782751-107872911	q1	q2	OK	2.22969	3.38976	0.604341	2.28835	0.0077	0.0263071	yes
653	2610005L07Rik	2610005L07Rik	2610005L07Rik	chr8:20385781-20424814	q1	q2	OK	11.1084	17.5819	0.662437	3.08017	0.0004	0.00229296	yes
654	2610008E11Rik	2610008E11Rik	2610008E11Rik	chr10:79064373-79097600	q1	q2	OK	8.77622	8.72305	-0.00876784	-0.039224	0.96295	0.978953	no
655	2610015P09Rik	2610015P09Rik	2610015P09Rik	chr16:43889901-43964314	q1	q2	OK	4.7453	9.79536	1.0456	4.48318	5e-05	0.000370361	yes
656	2610016A17Rik	2610016A17Rik	2610016A17Rik	chr19:25671133-25672239	q1	q2	OK	0.750788	1.04128	0.471873	0.723852	0.6276	0.747538	no
657	2610017I09Rik	2610017I09Rik	2610017I09Rik	chr1:42648199-42694825	q1	q2	NOTEST	0	0	0	0	1	1	no
658	2610018G03Rik	2610018G03Rik	2610018G03Rik	chrX:50841435-50891850	q1	q2	NOTEST	0	0	0	0	1	1	no
659	2610019E17Rik	2610019E17Rik	2610019E17Rik	chr17:24528250-24528744	q1	q2	OK	4.24949	5.97625	0.491951	1.99194	0.4525	0.598917	no
660	2610020C07Rik	2610020C07Rik	2610020C07Rik	chr16:11203382-11254325	q1	q2	OK	2.90789	2.49167	-0.222856	-0.145051	0.8839	0.930622	no
661	2610020H08Rik	2610020H08Rik	2610020H08Rik	chr7:119794129-119848941	q1	q2	OK	0.674243	2.15519	1.67648	3.74699	5e-05	0.000370361	yes
662	2610027K06Rik	2610027K06Rik	2610027K06Rik	chr11:85353163-85832388	q1	q2	NOTEST	0	0.0235283	Inf	0	1	1	no
663	2610028E06Rik	2610028E06Rik	2610028E06Rik	chr4:125887850-125922310	q1	q2	NOTEST	0	0	0	0	1	1	no
664	2610028H24Rik	2610028H24Rik	2610028H24Rik	chr10:76449080-76515857	q1	q2	OK	1.13779	0.573055	-0.989482	-0.44351	0.666	0.7774	no
665	2610034B18Rik	2610034B18Rik	2610034B18Rik	chr7:79925358-79935264	q1	q2	OK	10.9551	12.2987	0.1669	0.747808	0.4405	0.588035	no
666	2610034M16Rik	2610034M16Rik	2610034M16Rik	chr17:58878807-58991375	q1	q2	NOTEST	0.0127659	0	#NAME?	0	1	1	no
667	2610035D17Rik	2610035D17Rik	2610035D17Rik	chr11:113043905-113201838	q1	q2	NOTEST	0.12331	0.180606	0.550558	0	1	1	no
668	2610035F20Rik	2610035F20Rik	2610035F20Rik	chr14:122470376-122475199	q1	q2	NOTEST	0	0.0264163	Inf	0	1	1	no
669	2610037D02Rik	2610037D02Rik	2610037D02Rik	chr15:96182799-96203470	q1	q2	NOTEST	0.0443657	0.0241526	-0.877266	0	1	1	no
670	2610044O15Rik8	2610044O15Rik8	2610044O15Rik8	chr8:129216353-129234046	q1	q2	OK	3.12721	3.11904	-0.00377432	-0.0124068	0.98785	0.992532	no
671	2610100L16Rik	2610100L16Rik	2610100L16Rik	chr3:17789920-17800071	q1	q2	NOTEST	0	0	0	0	1	1	no
672	2610203C20Rik	2610203C20Rik	2610203C20Rik	chr9:41581338-41592487	q1	q2	OK	3.62917	8.87782	1.29056	4.68966	5e-05	0.000370361	yes
673	2610203C22Rik	2610203C22Rik	2610203C22Rik	chr1:9548045-9631092	q1	q2	NOTEST	0.0973679	0.127471	0.388648	0	1	1	no
674	2610204G22Rik	2610204G22Rik	2610204G22Rik	chr4:155761191-155763560	q1	q2	OK	0.639793	1.374	1.10271	1.50068	0.0933	0.18727	no
675	2610206C17Rik	2610206C17Rik	2610206C17Rik	chr7:84689639-84776549	q1	q2	NOTEST	0.200979	0.0929132	-1.11309	0	1	1	no
676	2610301B20Rik	2610301B20Rik	2610301B20Rik	chr4:10874497-10899423	q1	q2	OK	5.29575	4.23794	-0.321472	-1.21283	0.20315	0.335744	no
677	2610305D13Rik	2610305D13Rik	2610305D13Rik	chr4:147611935-147642508	q1	q2	NOTEST	0.10751	0.0735773	-0.547142	0	1	1	no
678	2610306M01Rik	2610306M01Rik	2610306M01Rik	chr6:86848406-86849440	q1	q2	OK	4.21314	6.82537	0.696009	2.45907	0.025	0.0670301	no
679	2610307P16Rik	2610307P16Rik	2610307P16Rik	chr13:28460033-28885422	q1	q2	OK	1.01789	1.40513	0.46512	1.14819	0.18315	0.31088	no
680	2610316D01Rik	2610316D01Rik	2610316D01Rik	chr3:45280438-45378260	q1	q2	OK	3.81157	3.15641	-0.272098	-0.852599	0.44325	0.590872	no
681	2610318N02Rik	2610318N02Rik	2610318N02Rik	chr16:17113397-17125106	q1	q2	NOTEST	0.143164	0.030926	-2.21077	0	1	1	no
682	2610507B11Rik	2610507B11Rik	2610507B11Rik	chr11:78261753-78290625	q1	q2	OK	48.3212	48.7737	0.0134486	0.0632273	0.94445	0.9692	no
683	2610507I01Rik	2610507I01Rik	2610507I01Rik	chr11:59197792-59202431	q1	q2	OK	0.581671	1.34542	1.20978	3.06812	0.0028	0.0115146	yes
684	2610524H06Rik	2610524H06Rik	2610524H06Rik	chr5:114821936-114823468	q1	q2	OK	2.25699	1.04784	-1.10698	-2.64478	0.02415	0.0650774	no
685	2610528A11Rik	2610528A11Rik	2610528A11Rik	chr14:37102139-37110101	q1	q2	NOTEST	0.275432	0.345112	0.32537	0	1	1	no
686	2610528J11Rik	2610528J11Rik	2610528J11Rik	chr4:118527274-118530217	q1	q2	NOTEST	0	0	0	0	1	1	no
687	2700029M09Rik	2700029M09Rik	2700029M09Rik	chr8:60890450-60907572	q1	q2	OK	28.0578	15.0879	-0.895007	-4.294	0.00025	0.00153011	yes
688	2700038G22Rik	2700038G22Rik	2700038G22Rik	chr5:23787743-24161231	q1	q2	OK	1.19157	1.90183	0.674518	0.329548	0.7567	0.845867	no
689	2700046A07Rik	2700046A07Rik	2700046A07Rik	chr18:62751673-62756347	q1	q2	NOTEST	0	0	0	0	1	1	no
690	2700046G09Rik	2700046G09Rik	2700046G09Rik	chr19:32389215-32391184	q1	q2	OK	0.529021	1.13918	1.1066	2.37124	0.0269	0.0710248	no
691	2700049A03Rik	2700049A03Rik	2700049A03Rik	chr12:71136847-71243303	q1	q2	OK	3.86777	4.37104	0.176474	0.714189	0.40525	0.554709	no
692	2700050L05Rik	2700050L05Rik	2700050L05Rik	chr7:133637674-133673017	q1	q2	OK	5.04436	5.19615	0.0427712	0.182775	0.84215	0.904247	no
693	2700054A10Rik	2700054A10Rik	2700054A10Rik	chr17:13487020-13554094	q1	q2	NOTEST	0.220138	0.173576	-0.342844	0	1	1	no
694	2700060E02Rik	2700060E02Rik	2700060E02Rik	chr14:19751256-19823823	q1	q2	OK	131.823	95.634	-0.463003	-1.21244	0.14785	0.265357	no
695	2700062C07Rik	2700062C07Rik	2700062C07Rik	chr18:24470870-24477767	q1	q2	OK	11.507	16.4764	0.517885	2.3129	0.03355	0.0847434	no
696	2700069I18Rik	2700069I18Rik	2700069I18Rik	chr3:5177827-5415855	q1	q2	NOTEST	0.353167	0.144198	-1.2923	0	1	1	no
697	2700070H01Rik	2700070H01Rik	2700070H01Rik	chr14:63055072-63058149	q1	q2	NOTEST	0.131466	0.19341	0.556974	0	1	1	no
698	2700081L22Rik	2700081L22Rik	2700081L22Rik	chr4:52430283-52438964	q1	q2	NOTEST	0	0.177462	Inf	0	1	1	no
699	2700081O15Rik	2700081O15Rik	2700081O15Rik	chr19:7417624-7483291	q1	q2	OK	6.52439	9.57836	0.553936	1.42725	0.1098	0.211814	no
700	2700086A05Rik	2700086A05Rik	2700086A05Rik	chr6:52169061-52213597	q1	q2	OK	0.0803163	0.757862	3.23817	1.45383	0.29915	0.444352	no
701	2700089E24Rik	2700089E24Rik	2700089E24Rik	chr6:133105238-133110899	q1	q2	OK	27.5745	28.725	0.0589755	0.248232	0.76285	0.850408	no
702	2700089I24Rik	2700089I24Rik	2700089I24Rik	chr19:59493135-59559391	q1	q2	NOTEST	0.187358	0.0663797	-1.49698	0	1	1	no
703	2700094K13Rik	2700094K13Rik	2700094K13Rik	chr2:84669220-84670708	q1	q2	OK	10.2484	5.07299	-1.0145	-2.61781	0.00445	0.0168309	yes
704	2700097O09Rik	2700097O09Rik	2700097O09Rik	chr12:55045660-55080110	q1	q2	OK	2.97003	3.65849	0.300772	0.768503	0.3716	0.521122	no
705	2700099C18Rik	2700099C18Rik	2700099C18Rik	chr17:94750099-94834799	q1	q2	OK	3.17046	0.872188	-1.86198	-3.52988	0.00705	0.024474	yes
706	2810001G20Rik	2810001G20Rik	2810001G20Rik	chr11:64079483-64083259	q1	q2	OK	1.74507	2.87636	0.720959	1.95922	0.0904	0.183003	no
707	2810002D19Rik	2810002D19Rik	2810002D19Rik	chr2:94406706-94411680	q1	q2	OK	2.10176	3.30196	0.651728	1.99061	0.0513	0.118994	no
708	2810004N23Rik	2810004N23Rik	2810004N23Rik	chr8:124839354-124863029	q1	q2	OK	47.8406	29.8886	-0.678639	-3.46026	0.00085	0.00434397	yes
709	2810006K23Rik	2810006K23Rik	2810006K23Rik	chr5:124328088-124341844	q1	q2	OK	8.27965	8.79764	0.0875466	0.32221	0.7084	0.811183	no
710	2810007J24Rik	2810007J24Rik	2810007J24Rik	chr7:14410685-14446587	q1	q2	NOTEST	0.0260835	0	#NAME?	0	1	1	no
711	2810008D09Rik	2810008D09Rik	2810008D09Rik	chr11:117076782-117078955	q1	q2	OK	4.4792	14.823	1.72652	6.61194	0.0002	0.00126632	yes
712	2810011L19Rik	2810011L19Rik	2810011L19Rik	chr12:105336593-105383932	q1	q2	NOTEST	0.0164654	0	#NAME?	0	1	1	no
713	2810013P06Rik	2810013P06Rik	2810013P06Rik	chr8:123042574-123044602	q1	q2	OK	1.25034	2.75943	1.14205	3.31278	0.00195	0.00859398	yes
714	2810021J22Rik	2810021J22Rik	2810021J22Rik	chr11:58867239-58884338	q1	q2	OK	0.94053	1.50775	0.68085	2.12964	0.02035	0.0568819	no
715	2810025M15Rik	2810025M15Rik	2810025M15Rik	chr1:157135182-157420236	q1	q2	OK	16.279	13.13	-0.310145	-0.463861	0.58475	0.712172	no
716	2810029C07Rik	2810029C07Rik	2810029C07Rik	chr12:111572316-111574402	q1	q2	OK	0.318562	0.660653	1.05232	1.96843	0.05675	0.128721	no
717	2810032G03Rik	2810032G03Rik	2810032G03Rik	chr12:5376501-5416132	q1	q2	NOTEST	0	0	0	0	1	1	no
718	2810047C21Rik1	2810047C21Rik1	2810047C21Rik1	chr7:8086046-8093037	q1	q2	OK	2.92115	3.2252	0.142855	0.462447	0.64055	0.756891	no
719	2810049E08Rik	2810049E08Rik	2810049E08Rik	chr13:83891207-83928710	q1	q2	NOTEST	0	0	0	0	1	1	no
720	2810055G20Rik	2810055G20Rik	2810055G20Rik	chr16:77329327-77558428	q1	q2	OK	0.361143	0.705714	0.966514	2.13402	0.0288	0.0750901	no
721	2810403A07Rik	2810403A07Rik	2810403A07Rik	chr3:88685793-88712933	q1	q2	OK	15.6484	19.4819	0.316125	1.4899	0.1087	0.210186	no
722	2810403D21Rik	2810403D21Rik	2810403D21Rik	chrX:108834477-108886896	q1	q2	NOTEST	0.253083	0.329675	0.381437	0	1	1	no
723	2810404M03Rik	2810404M03Rik	2810404M03Rik	chr8:41827266-42046202	q1	q2	NOTEST	0	0	0	0	1	1	no
724	2810405F15Rik	2810405F15Rik	2810405F15Rik	chr2:116074547-116076096	q1	q2	NOTEST	0.113041	0.47863	2.08206	0	1	1	no
725	2810408A11Rik	2810408A11Rik	2810408A11Rik	chr11:69897357-69900986	q1	q2	OK	2.58572	2.94934	0.189824	0.602208	0.54355	0.678389	no
726	2810408I11Rik	2810408I11Rik	2810408I11Rik	chr1:64679868-64690659	q1	q2	OK	2.3896	2.5785	0.109766	0.305718	0.80535	0.879299	no
727	2810408M09Rik	2810408M09Rik	2810408M09Rik	chr2:165490111-165493314	q1	q2	OK	2.52792	2.71524	0.103129	0.326107	0.73795	0.832156	no
728	2810410L24Rik	2810410L24Rik	2810410L24Rik	chr11:120186649-120189856	q1	q2	OK	0.53951	1.51135	1.48612	3.29449	0.0038	0.0148051	yes
729	2810417H13Rik	2810417H13Rik	2810417H13Rik	chr9:65828925-65908794	q1	q2	OK	7.24336	1.04539	-2.79261	-2.95845	0.01215	0.0379179	yes
730	2810428I15Rik	2810428I15Rik	2810428I15Rik	chr8:70504295-70506739	q1	q2	OK	21.7037	21.6266	-0.00512896	-0.0258689	0.9795	0.988342	no
731	2810429I04Rik	2810429I04Rik	2810429I04Rik	chr13:3478302-3492398	q1	q2	NOTEST	0	0.0655194	Inf	0	1	1	no
732	2810433D01Rik	2810433D01Rik	2810433D01Rik	chr11:102619506-102624416	q1	q2	NOTEST	0.583045	0.423199	-0.462269	0	1	1	no
733	2810442I21Rik	2810442I21Rik	2810442I21Rik	chr11:16936722-16951093	q1	q2	NOTEST	0.0518381	0.0255339	-1.0216	0	1	1	no
734	2810442N19Rik	2810442N19Rik	2810442N19Rik	chr1:161987301-162478034	q1	q2	NOTEST	0.141761	0.126783	-0.161105	0	1	1	no
735	2810454H06Rik	2810454H06Rik	2810454H06Rik	chr6:134897960-134900785	q1	q2	NOTEST	0.251372	0.492242	0.969547	0	1	1	no
736	2810459M11Rik	2810459M11Rik	2810459M11Rik	chr1:86045862-86055456	q1	q2	NOTEST	0	0	0	0	1	1	no
737	2810468N07Rik	2810468N07Rik	2810468N07Rik	chr17:25570810-25575043	q1	q2	OK	1.15081	0.757296	-0.603725	-1.31647	0.1972	0.329095	no
738	2810471M01Rik	2810471M01Rik	2810471M01Rik	chr11:28681563-28693276	q1	q2	NOTEST	0.036382	0.0179207	-1.0216	0	1	1	no
739	2810474O19Rik	2810474O19Rik	2810474O19Rik	chr6:149309413-149335663	q1	q2	OK	43.7029	96.9593	1.14965	5.39701	5e-05	0.000370361	yes
740	2900002K06Rik	2900002K06Rik	2900002K06Rik	chrX:8138974-8147963	q1	q2	OK	0.557794	0.894435	0.681243	0.15703	0.7889	0.868659	no
741	2900005J15Rik	2900005J15Rik	2900005J15Rik	chr5:25100974-25103007	q1	q2	NOTEST	0.0277093	0.252847	3.18982	0	1	1	no
742	2900008C10Rik	2900008C10Rik	2900008C10Rik	chrX:12036737-12160355	q1	q2	NOTEST	0	0.0431894	Inf	0	1	1	no
743	2900009J06Rik	2900009J06Rik	2900009J06Rik	chr1:127729412-127774054	q1	q2	OK	0.584747	0.126316	-2.21077	-0.843168	0.30155	0.446838	no
744	2900011O08Rik	2900011O08Rik	2900011O08Rik	chr16:13981701-14101494	q1	q2	NOTEST	0	0.0537492	Inf	0	1	1	no
745	2900026A02Rik	2900026A02Rik	2900026A02Rik	chr5:113086322-113163313	q1	q2	OK	8.04196	3.57905	-1.16797	-5.04401	5e-05	0.000370361	yes
746	2900041M22Rik	2900041M22Rik	2900041M22Rik	chr11:117611246-117613417	q1	q2	NOTEST	0.444562	0.2547	-0.803586	0	1	1	no
747	2900052N01Rik	2900052N01Rik	2900052N01Rik	chr9:46913602-46927366	q1	q2	NOTEST	0	0	0	0	1	1	no
748	2900055J20Rik	2900055J20Rik	2900055J20Rik	chr18:40256961-40257687	q1	q2	NOTEST	0	0	0	0	1	1	no
749	2900056M20Rik	2900056M20Rik	2900056M20Rik	chrX:152294827-152327493	q1	q2	OK	1.16507	2.11994	0.863605	2.70527	0.0022	0.00947503	yes
750	2900057B20Rik	2900057B20Rik	2900057B20Rik	chr18:75820177-76148564	q1	q2	OK	0.436895	0.569524	0.382469	0.174118	0.83645	0.901484	no
751	2900060B14Rik	2900060B14Rik	2900060B14Rik	chr1:118389057-118609462	q1	q2	NOTEST	0.128954	0.377746	1.55056	0	1	1	no
752	2900076A07Rik	2900076A07Rik	2900076A07Rik	chr7:81523549-81531498	q1	q2	OK	1.79328	3.11469	0.796488	1.65309	0.06015	0.134498	no
753	2900079G21Rik	2900079G21Rik	2900079G21Rik	chr9:112065090-112348925	q1	q2	OK	1.71604	0.461077	-1.89601	-1.18868	0.2276	0.364492	no
754	2900092C05Rik	2900092C05Rik	2900092C05Rik	chr7:12512550-12556321	q1	q2	NOTEST	0	0	0	0	1	1	no
755	2900092D14Rik	2900092D14Rik	2900092D14Rik	chr1:42700335-42703176	q1	q2	NOTEST	0	0.0124549	Inf	0	1	1	no
756	2900093L17Rik	2900093L17Rik	2900093L17Rik	chr4:45184905-45285936	q1	q2	OK	0	0.703477	Inf	NA	0.14165	0.256552	no
757	2900097C17Rik	2900097C17Rik	2900097C17Rik	chr2:156388062-156392979	q1	q2	OK	78.7145	97.0812	0.302563	1.43638	0.1114	0.214362	no
758	3000002C10Rik	3000002C10Rik	3000002C10Rik	chr9:109830153-109831431	q1	q2	OK	1.13251	0.930913	-0.282812	-0.643348	0.5385	0.674826	no
759	3010001F23Rik	3010001F23Rik	3010001F23Rik	chrX:152368571-152416702	q1	q2	NOTEST	0.379805	0.52875	0.477327	0	1	1	no
760	3010026O09Rik	3010026O09Rik	3010026O09Rik	chr11:50174850-50200115	q1	q2	OK	5.25209	4.11262	-0.352832	-1.21296	0.25295	0.393307	no
761	3010033K07Rik	3010033K07Rik	3010033K07Rik	chr8:108470104-108667190	q1	q2	NOTEST	0	0	0	0	1	1	no
762	3100003L05Rik	3100003L05Rik	3100003L05Rik	chr7:124625669-124708935	q1	q2	NOTEST	0	0	0	0	1	1	no
763	3110001D03Rik	3110001D03Rik	3110001D03Rik	chr4:75277353-75278286	q1	q2	OK	30.9164	28.0788	-0.138889	-0.737999	0.5429	0.67806	no
764	3110001I22Rik	3110001I22Rik	3110001I22Rik	chr16:13671857-13703612	q1	q2	OK	1.25582	1.60757	0.356249	0.248683	0.78075	0.862698	no
765	3110002H16Rik	3110002H16Rik	3110002H16Rik	chr18:12168729-12236386	q1	q2	OK	12.9004	14.1005	0.128322	0.307837	0.74185	0.835329	no
766	3110007F17Rik	3110007F17Rik	3110007F17Rik	chrX:123103558-123143293	q1	q2	NOTEST	0.212345	0.589007	1.47187	0	1	1	no
767	3110009E18Rik	3110009E18Rik	3110009E18Rik	chr1:120121186-120188189	q1	q2	OK	3.48844	2.46128	-0.503173	-0.875113	0.3076	0.453581	no
768	3110009F21Rik	3110009F21Rik	3110009F21Rik	chr12:110151653-110158073	q1	q2	NOTEST	0	0	0	0	1	1	no
769	3110015C05Rik	3110015C05Rik	3110015C05Rik	chr13:111211468-111229431	q1	q2	NOTEST	0.138092	0	#NAME?	0	1	1	no
770	3110021A11Rik	3110021A11Rik	3110021A11Rik	chr6:119848192-119849016	q1	q2	NOTEST	0.245224	0.186472	-0.395139	0	1	1	no
771	3110021N24Rik	3110021N24Rik	3110021N24Rik	chr4:108639258-108781904	q1	q2	OK	1.92257	2.2722	0.241053	0.359211	0.67505	0.785578	no
772	3110035E14Rik	3110035E14Rik	3110035E14Rik	chr1:9548045-9631092	q1	q2	NOTEST	0.0339795	0	#NAME?	0	1	1	no
773	3110039I08Rik	3110039I08Rik	3110039I08Rik	chr9:41376560-41432079	q1	q2	NOTEST	0	0.0626775	Inf	0	1	1	no
774	3110039M20Rik	3110039M20Rik	3110039M20Rik	chr12:49389651-49407346	q1	q2	NOTEST	0.155937	0	#NAME?	0	1	1	no
775	3110040N11Rik	3110040N11Rik	3110040N11Rik	chr7:81782186-81789453	q1	q2	OK	17.928	19.0852	0.0902354	0.430049	0.69935	0.804491	no
776	3110043O21Rik	3110043O21Rik	3110043O21Rik	chr4:35191281-35225880	q1	q2	OK	10.004	9.76497	-0.0348971	-0.15683	0.8683	0.920636	no
777	3110045C21Rik	3110045C21Rik	3110045C21Rik	chr1:169969408-170088944	q1	q2	NOTEST	0.435488	0.115718	-1.91202	0	1	1	no
778	3110047P20Rik	3110047P20Rik	3110047P20Rik	chr5:63649102-63810543	q1	q2	NOTEST	0.0121653	0	#NAME?	0	1	1	no
779	3110052M02Rik	3110052M02Rik	3110052M02Rik	chr17:21650610-21664966	q1	q2	NOTEST	0.0486961	0.055544	0.189824	0	1	1	no
780	3110056K07Rik	3110056K07Rik	3110056K07Rik	chr12:70974622-71015823	q1	q2	OK	2.4224	2.45312	0.0181827	0.00922105	0.992	0.9954	no
781	3110057O12Rik	3110057O12Rik	3110057O12Rik	chr3:40894276-40936307	q1	q2	OK	2.94602	2.91015	-0.0176727	-0.061077	0.9458	0.969938	no
782	3110062M04Rik	3110062M04Rik	3110062M04Rik	chr6:34863145-34878065	q1	q2	OK	7.14442	11.4508	0.680561	2.82168	0.0009	0.0045522	yes
783	3110070M22Rik	3110070M22Rik	3110070M22Rik	chr13:119487256-119610459	q1	q2	NOTEST	0.274242	0	#NAME?	0	1	1	no
784	3110079O15Rik	3110079O15Rik	3110079O15Rik	chr1:87470263-87475459	q1	q2	NOTEST	0	0.0967538	Inf	0	1	1	no
785	3110082I17Rik	3110082I17Rik	3110082I17Rik	chr5:139359738-139460534	q1	q2	OK	12.7003	7.68637	-0.724485	-2.01215	0.0436	0.10481	no
786	3110082J24Rik	3110082J24Rik	3110082J24Rik	chr5:30103583-30154980	q1	q2	NOTEST	0	0.0583359	Inf	0	1	1	no
787	3110099E03Rik	3110099E03Rik	3110099E03Rik	chr2:115493512-115512201	q1	q2	NOTEST	0	0	0	0	1	1	no
788	3200001D21Rik	3200001D21Rik	3200001D21Rik	chr12:88360513-88461726	q1	q2	NOTEST	0.0487545	0.187056	1.93987	0	1	1	no
789	3300002I08Rik	3300002I08Rik	3300002I08Rik	chr2:150310936-150362765	q1	q2	OK	1.36971	0.893607	-0.616155	-1.19344	0.3243	0.47157	no
790	3300005D01Rik	3300005D01Rik	3300005D01Rik	chr17:5798656-5803242	q1	q2	OK	6.04943	7.04167	0.219117	0.650422	0.44475	0.592165	no
791	3425401B19Rik	3425401B19Rik	3425401B19Rik	chr14:32659118-32685272	q1	q2	OK	6.53544	1.2617	-2.37291	-8.76324	5e-05	0.000370361	yes
792	3632451O06Rik	3632451O06Rik	3632451O06Rik	chr14:49682018-49783367	q1	q2	OK	0.77694	0.11981	-2.69705	-3.72104	0.0094	0.0309623	yes
793	3632454L22Rik	3632454L22Rik	3632454L22Rik	chrX:135022421-135060336	q1	q2	NOTEST	0.0300238	0.0543212	0.855407	0	1	1	no
794	3830403N18Rik	3830403N18Rik	3830403N18Rik	chrX:56136571-56153496	q1	q2	OK	18.8186	17.5609	-0.0997955	-0.474059	0.6574	0.770507	no
795	3830406C13Rik	3830406C13Rik	3830406C13Rik	chr14:12284208-12303231	q1	q2	OK	4.57255	6.38526	0.481747	1.75201	0.0428	0.10323	no
796	3830408C21Rik	3830408C21Rik	3830408C21Rik	chr13:107022569-107033518	q1	q2	OK	0.209423	0.643716	1.62001	2.39237	0.03545	0.0887044	no
797	3830417A13Rik	3830417A13Rik	3830417A13Rik	chrX:64173547-64178778	q1	q2	NOTEST	0.420873	0.0345516	-3.60656	0	1	1	no
798	3930402G23Rik	3930402G23Rik	3930402G23Rik	chr8:10924426-10928457	q1	q2	NOTEST	0	0	0	0	1	1	no
799	4430402I18Rik	4430402I18Rik	4430402I18Rik	chr19:28923063-28966801	q1	q2	NOTEST	0	0.114655	Inf	0	1	1	no
800	4632415L05Rik	4632415L05Rik	4632415L05Rik	chr3:19894870-19898984	q1	q2	OK	4.36811	7.2246	0.725909	3.07076	0.00095	0.00477173	yes
801	4632427E13Rik	4632427E13Rik	4632427E13Rik	chr7:92740705-92741459	q1	q2	OK	1.08988	1.52281	0.482575	1.0375	0.40825	0.557636	no
802	4632428C04Rik	4632428C04Rik	4632428C04Rik	chr16:30008666-30021430	q1	q2	NOTEST	0.0911517	0.0259925	-1.81018	0	1	1	no
803	4632428N05Rik	4632428N05Rik	4632428N05Rik	chr10:60302749-60696490	q1	q2	OK	2.9483	3.11515	0.0794163	0.266783	0.7648	0.851887	no
804	4632434I11Rik	4632434I11Rik	4632434I11Rik	chr7:92857526-92874232	q1	q2	OK	1.2182	1.55188	0.349262	1.05611	0.25	0.390102	no
805	4732416N19Rik	4732416N19Rik	4732416N19Rik	chr6:148047415-148444352	q1	q2	NOTEST	0.292097	0.643637	1.1398	0	1	1	no
806	4732456N10Rik	4732456N10Rik	4732456N10Rik	chr15:101552355-101562950	q1	q2	NOTEST	0	0	0	0	1	1	no
807	4732471J01Rik	4732471J01Rik	4732471J01Rik	chr7:25376818-25566417	q1	q2	OK	0.921391	1.46939	0.673327	0.949293	0.3728	0.52203	no
808	4732490B19Rik	4732490B19Rik	4732490B19Rik	chr11:113203314-113209669	q1	q2	NOTEST	0	0	0	0	1	1	no
809	4732491K20Rik	4732491K20Rik	4732491K20Rik	chr17:12318852-12327250	q1	q2	OK	1.39926	1.09042	-0.359783	-1.03831	0.26315	0.404917	no
810	4831440E17Rik	4831440E17Rik	4831440E17Rik	chr5:25499796-25504473	q1	q2	NOTEST	0.226606	0.554842	1.29189	0	1	1	no
811	4833403I15Rik	4833403I15Rik	4833403I15Rik	chr18:46850038-46905446	q1	q2	OK	3.16017	0.835343	-1.91956	-5.76102	5e-05	0.000370361	yes
812	4833411C07Rik	4833411C07Rik	4833411C07Rik	chr8:10899921-10902334	q1	q2	NOTEST	0	0	0	0	1	1	no
813	4833412C05Rik	4833412C05Rik	4833412C05Rik	chr7:67784537-67803496	q1	q2	NOTEST	0	0	0	0	1	1	no
814	4833417C18Rik	4833417C18Rik	4833417C18Rik	chr11:95858816-95861046	q1	q2	NOTEST	0.272718	0.281613	0.046303	0	1	1	no
815	4833418N02Rik	4833418N02Rik	4833418N02Rik	chr17:87274885-87282814	q1	q2	OK	0.726186	1.59419	1.13441	2.65344	0.01425	0.0430405	yes
816	4833419F23Rik	4833419F23Rik	4833419F23Rik	chr18:4353546-4368945	q1	q2	NOTEST	0.374296	0.609343	0.703075	0	1	1	no
817	4833420G17Rik	4833420G17Rik	4833420G17Rik	chr13:119462758-119486117	q1	q2	OK	3.54361	5.89987	0.735462	2.63909	0.0024	0.0101971	yes
818	4833422C13Rik	4833422C13Rik	4833422C13Rik	chr13:91461096-91786148	q1	q2	OK	4.33834	9.8041	1.17624	2.3682	0.0215	0.0594611	no
819	4833423E24Rik	4833423E24Rik	4833423E24Rik	chr2:85484091-85518935	q1	q2	NOTEST	0	0	0	0	1	1	no
820	4833424O15Rik	4833424O15Rik	4833424O15Rik	chr3:117575460-117689506	q1	q2	NOTEST	0.013198	0	#NAME?	0	1	1	no
821	4833427F10Rik	4833427F10Rik	4833427F10Rik	chr17:35772449-35780687	q1	q2	NOTEST	0.0398742	0.0785633	0.978399	0	1	1	no
822	4833427G06Rik	4833427G06Rik	4833427G06Rik	chr9:51081312-51102078	q1	q2	OK	1.15382	8.14499	2.81949	7.44143	0.0002	0.00126632	yes
823	4833428L15Rik	4833428L15Rik	4833428L15Rik	chr9:45416625-45753713	q1	q2	NOTEST	0	0	0	0	1	1	no
824	4833439L19Rik	4833439L19Rik	4833439L19Rik	chr13:54503804-54565382	q1	q2	OK	73.2873	52.0994	-0.492298	-2.09635	0.01435	0.0432364	yes
825	4921501E09Rik	4921501E09Rik	4921501E09Rik	chr17:33064142-33068058	q1	q2	NOTEST	0	0	0	0	1	1	no
826	4921504A21Rik	4921504A21Rik	4921504A21Rik	chr5:19202367-19226555	q1	q2	NOTEST	0.0271829	0	#NAME?	0	1	1	no
827	4921504E06Rik	4921504E06Rik	4921504E06Rik	chr2:19462836-19553910	q1	q2	NOTEST	0	0	0	0	1	1	no
828	4921506M07Rik	4921506M07Rik	4921506M07Rik	chr12:57564114-57622109	q1	q2	NOTEST	0	0	0	0	1	1	no
829	4921507L20Rik	4921507L20Rik	4921507L20Rik	chr2:93980033-94010730	q1	q2	OK	0.338872	0.76523	1.17515	0.70281	0.52325	0.661378	no
830	4921507P07Rik	4921507P07Rik	4921507P07Rik	chr6:50566642-50596590	q1	q2	NOTEST	0.0475872	0.104859	1.1398	0	1	1	no
831	4921508A21Rik	4921508A21Rik	4921508A21Rik	chr11:55191718-55197682	q1	q2	OK	2.55638	1.95744	-0.385134	-1.15842	0.2416	0.38091	no
832	4921508D12Rik	4921508D12Rik	4921508D12Rik	chr2:132424740-132452499	q1	q2	NOTEST	0.0581859	0	#NAME?	0	1	1	no
833	4921509C19Rik	4921509C19Rik	4921509C19Rik	chr2:151470541-151476151	q1	q2	NOTEST	0	0	0	0	1	1	no
834	4921509O07Rik	4921509O07Rik	4921509O07Rik	chr13:113446287-113502844	q1	q2	NOTEST	0.0214475	0	#NAME?	0	1	1	no
835	4921511C10Rik	4921511C10Rik	4921511C10Rik	chr3:79212918-79253913	q1	q2	NOTEST	0.120763	0.072002	-0.746067	0	1	1	no
836	4921511C20Rik	4921511C20Rik	4921511C20Rik	chrX:127394292-127395898	q1	q2	NOTEST	0	0	0	0	1	1	no
837	4921511H03Rik	4921511H03Rik	4921511H03Rik	chr5:6769029-7344378	q1	q2	NOTEST	0	0	0	0	1	1	no
838	4921511I17Rik	4921511I17Rik	4921511I17Rik	chr12:12262138-12392475	q1	q2	NOTEST	0	0	0	0	1	1	no
839	4921511M17Rik	4921511M17Rik	4921511M17Rik	chrX:154043985-154055041	q1	q2	LOWDATA	0	0	0	0	1	1	no
840	4921513I03Rik	4921513I03Rik	4921513I03Rik	chr10:120765731-120778886	q1	q2	NOTEST	0.184694	0.226809	0.296338	0	1	1	no
841	4921515E04Rik	4921515E04Rik	4921515E04Rik	chr15:18078136-18369627	q1	q2	NOTEST	0.240762	0.117963	-1.02927	0	1	1	no
842	4921517D22Rik	4921517D22Rik	4921517D22Rik	chr13:59687401-59694101	q1	q2	NOTEST	0	0	0	0	1	1	no
843	4921524J17Rik	4921524J17Rik	4921524J17Rik	chr8:85408758-85432841	q1	q2	OK	46.2153	36.159	-0.354016	-1.55651	0.06915	0.150092	no
844	4921524L21Rik	4921524L21Rik	4921524L21Rik	chr18:6603632-6638966	q1	q2	NOTEST	0	0	0	0	1	1	no
845	4921525B02Rik	4921525B02Rik	4921525B02Rik	chr14:103650242-103704799	q1	q2	NOTEST	0.0351094	0	#NAME?	0	1	1	no
846	4921525O09Rik	4921525O09Rik	4921525O09Rik	chr13:52096740-52124160	q1	q2	OK	1.00766	0.0997784	-3.33614	-4.6436	0.0039	0.0151419	yes
847	4921530D09Rik	4921530D09Rik	4921530D09Rik	chr2:25608628-25617678	q1	q2	NOTEST	0.0666406	0.0544185	-0.292304	0	1	1	no
848	4921530L18Rik	4921530L18Rik	4921530L18Rik	chr2:14070332-14073934	q1	q2	OK	1.36052	1.08234	-0.330013	-0.726608	0.5309	0.668151	no
849	4921530L21Rik	4921530L21Rik	4921530L21Rik	chr14:95881265-95882775	q1	q2	NOTEST	0	0	0	0	1	1	no
850	4921531C22Rik	4921531C22Rik	4921531C22Rik	chr2:179976852-179979013	q1	q2	OK	1.6089	2.29317	0.511274	1.50383	0.12835	0.23865	no
851	4921531P14Rik	4921531P14Rik	4921531P14Rik	chr18:83292791-83325884	q1	q2	NOTEST	0	0	0	0	1	1	no
852	4921533I20Rik	4921533I20Rik	4921533I20Rik	chr18:17234482-17235482	q1	q2	NOTEST	0.0636681	0	#NAME?	0	1	1	no
853	4921536K21Rik	4921536K21Rik	4921536K21Rik	chr11:3886087-3895126	q1	q2	OK	0.545853	0.653637	0.259977	0.581004	0.53845	0.674826	no
854	4921539E11Rik	4921539E11Rik	4921539E11Rik	chr4:103230444-103290863	q1	q2	NOTEST	0.0235445	0	#NAME?	0	1	1	no
855	4922501C03Rik	4922501C03Rik	4922501C03Rik	chr9:87191962-87255532	q1	q2	OK	7.50601	10.8915	0.537078	2.43773	0.0069	0.0240893	yes
856	4922501L14Rik	4922501L14Rik	4922501L14Rik	chr3:154711132-154749012	q1	q2	NOTEST	0.0280777	0.0138302	-1.0216	0	1	1	no
857	4922502D21Rik	4922502D21Rik	4922502D21Rik	chr6:129322164-129331781	q1	q2	NOTEST	0	0	0	0	1	1	no
858	4922502H24Rik	4922502H24Rik	4922502H24Rik	chr13:101391870-101397580	q1	q2	NOTEST	0	0	0	0	1	1	no
859	4922502N22Rik	4922502N22Rik	4922502N22Rik	chr6:139315596-139322576	q1	q2	NOTEST	0	0	0	0	1	1	no
860	4922505E12Rik	4922505E12Rik	4922505E12Rik	chr1:182747125-182749180	q1	q2	NOTEST	0.0273799	0	#NAME?	0	1	1	no
861	4930401C15Rik	4930401C15Rik	4930401C15Rik	chr10:25779313-25837437	q1	q2	NOTEST	0	0	0	0	1	1	no
862	4930401O10Rik	4930401O10Rik	4930401O10Rik	chr11:71928470-71940122	q1	q2	NOTEST	0.0869288	0	#NAME?	0	1	1	no
863	4930401O12Rik	4930401O12Rik	4930401O12Rik	chr13:31213409-31241086	q1	q2	NOTEST	0	0	0	0	1	1	no
864	4930402F06Rik	4930402F06Rik	4930402F06Rik	chr2:35375561-35397174	q1	q2	NOTEST	0	0	0	0	1	1	no
865	4930402F11Rik	4930402F11Rik	4930402F11Rik	chr7:69496093-69499689	q1	q2	NOTEST	0	0	0	0	1	1	no
866	4930402H24Rik	4930402H24Rik	4930402H24Rik	chr2:130707852-130840110	q1	q2	OK	8.44497	10.9946	0.380635	1.67164	0.05955	0.133399	no
867	4930402K13Rik	4930402K13Rik	4930402K13Rik	chrX:9104561-9106342	q1	q2	NOTEST	0.0321371	0	#NAME?	0	1	1	no
868	4930404A05Rik	4930404A05Rik	4930404A05Rik	chr16:52799507-52815744	q1	q2	NOTEST	0	0	0	0	1	1	no
869	4930404A10Rik	4930404A10Rik	4930404A10Rik	chr11:54370651-54426755	q1	q2	NOTEST	0	0	0	0	1	1	no
870	4930404H11Rik	4930404H11Rik	4930404H11Rik	chr12:71540606-71556133	q1	q2	NOTEST	0.0900168	0.0443395	-1.0216	0	1	1	no
871	4930404I05Rik	4930404I05Rik	4930404I05Rik	chr16:90936096-91044379	q1	q2	NOTEST	0.0654778	0.395513	2.59465	0	1	1	no
872	4930404N11Rik	4930404N11Rik	4930404N11Rik	chr10:81357569-81365820	q1	q2	OK	1.65146	2.45361	0.571162	0.575661	0.51545	0.654209	no
873	4930405A10Rik	4930405A10Rik	4930405A10Rik	chr14:22019711-23094571	q1	q2	NOTEST	0.0656474	0	#NAME?	0	1	1	no
874	4930405A21Rik	4930405A21Rik	4930405A21Rik	chr2:156613696-156764363	q1	q2	NOTEST	0.384436	0.564722	0.554795	0	1	1	no
875	4930405D11Rik	4930405D11Rik	4930405D11Rik	chr11:90804690-90895152	q1	q2	NOTEST	0	0	0	0	1	1	no
876	4930405J17Rik	4930405J17Rik	4930405J17Rik	chr10:20148919-20281590	q1	q2	NOTEST	0	0	0	0	1	1	no
877	4930405P13Rik	4930405P13Rik	4930405P13Rik	chr11:88905927-88955442	q1	q2	OK	3.25618	5.93476	0.866008	0.787908	0.50855	0.648867	no
878	4930406D18Rik	4930406D18Rik	4930406D18Rik	chr3:100426404-100437754	q1	q2	NOTEST	0	0	0	0	1	1	no
879	4930407I10Rik	4930407I10Rik	4930407I10Rik	chr15:82059150-82066538	q1	q2	NOTEST	0.0453618	0.0129352	-1.81018	0	1	1	no
880	4930412B13Rik	4930412B13Rik	4930412B13Rik	chr2:117821927-117909136	q1	q2	NOTEST	0	0	0	0	1	1	no
881	4930412C18Rik	4930412C18Rik	4930412C18Rik	chr4:9770584-9823411	q1	q2	NOTEST	0.0269219	0	#NAME?	0	1	1	no
882	4930412D23Rik	4930412D23Rik	4930412D23Rik	chrX:127721175-127736554	q1	q2	NOTEST	0	0	0	0	1	1	no
883	4930412O13Rik	4930412O13Rik	4930412O13Rik	chr2:9881245-9889540	q1	q2	NOTEST	0.0264305	0.0256926	-0.040849	0	1	1	no
884	4930413E15Rik	4930413E15Rik	4930413E15Rik	chr5:118952338-118961261	q1	q2	NOTEST	0	0	0	0	1	1	no
885	4930413F20Rik	4930413F20Rik	4930413F20Rik	chr15:34572798-34679204	q1	q2	NOTEST	0	0	0	0	1	1	no
886	4930413G21Rik	4930413G21Rik	4930413G21Rik	chr7:122969057-122970459	q1	q2	OK	1.35373	1.50789	0.155596	0.394777	0.6997	0.80465	no
887	4930413M19Rik	4930413M19Rik	4930413M19Rik	chr14:50503768-50520943	q1	q2	NOTEST	0.127977	0	#NAME?	0	1	1	no
888	4930414L22Rik	4930414L22Rik	4930414L22Rik	chr6:72432798-72440615	q1	q2	OK	2.69669	3.85732	0.516408	0.362623	0.67405	0.784711	no
889	4930414N06Rik	4930414N06Rik	4930414N06Rik	chr19:44931118-44984550	q1	q2	OK	4.86818	3.57888	-0.443877	-0.156072	0.8685	0.920769	no
890	4930415F15Rik	4930415F15Rik	4930415F15Rik	chr11:11489265-11515190	q1	q2	NOTEST	0	0	0	0	1	1	no
891	4930415L06Rik	4930415L06Rik	4930415L06Rik	chrX:89930096-89932852	q1	q2	NOTEST	0	0	0	0	1	1	no
892	4930415O20Rik	4930415O20Rik	4930415O20Rik	chr15:98571003-98589588	q1	q2	NOTEST	0.139997	0.319367	1.18982	0	1	1	no
893	4930417O13Rik	4930417O13Rik	4930417O13Rik	chr6:125265524-125273777	q1	q2	NOTEST	0.114016	0	#NAME?	0	1	1	no
894	4930417O22Rik	4930417O22Rik	4930417O22Rik	chr11:101952420-101960574	q1	q2	NOTEST	0.103323	0.0589264	-0.810176	0	1	1	no
895	4930419G24Rik	4930419G24Rik	4930419G24Rik	chr3:32949630-33143082	q1	q2	NOTEST	0	0	0	0	1	1	no
896	4930422G04Rik	4930422G04Rik	4930422G04Rik	chr3:127553488-127618023	q1	q2	OK	1.77723	1.17483	-0.597175	-2.13292	0.01705	0.0493984	yes
897	4930423M02Rik	4930423M02Rik	4930423M02Rik	chr4:5632327-5642284	q1	q2	NOTEST	0	0	0	0	1	1	no
898	4930425K10Rik	4930425K10Rik	4930425K10Rik	chr5:67933611-67977070	q1	q2	NOTEST	0	0	0	0	1	1	no
899	4930425O10Rik	4930425O10Rik	4930425O10Rik	chr3:138711534-138726984	q1	q2	NOTEST	0	0	0	0	1	1	no
900	4930426D05Rik	4930426D05Rik	4930426D05Rik	chr18:21550376-21656107	q1	q2	NOTEST	0	0	0	0	1	1	no
901	4930426L09Rik	4930426L09Rik	4930426L09Rik	chr2:18998318-18999804	q1	q2	NOTEST	0.19766	0.142453	-0.472541	0	1	1	no
902	4930427A07Rik	4930427A07Rik	4930427A07Rik	chr12:113156420-113165458	q1	q2	OK	0.916783	0.422791	-1.11663	-2.64586	0.0083	0.0279914	yes
903	4930428D18Rik	4930428D18Rik	4930428D18Rik	chrX:76393349-76397979	q1	q2	NOTEST	0.0563736	0	#NAME?	0	1	1	no
904	4930428E07Rik	4930428E07Rik	4930428E07Rik	chr12:37880704-38633410	q1	q2	NOTEST	0	0	0	0	1	1	no
905	4930428G15Rik	4930428G15Rik	4930428G15Rik	chr9:115336160-115341924	q1	q2	NOTEST	0	0	0	0	1	1	no
906	4930428O21Rik	4930428O21Rik	4930428O21Rik	chr5:107698211-107703480	q1	q2	NOTEST	0	0	0	0	1	1	no
907	4930429B21Rik	4930429B21Rik	4930429B21Rik	chr3:32334793-32367438	q1	q2	NOTEST	0.348318	0.389032	0.159482	0	1	1	no
908	4930429D17Rik	4930429D17Rik	4930429D17Rik	chr5:103230374-103299029	q1	q2	NOTEST	0	0.0231293	Inf	0	1	1	no
909	4930429F11Rik	4930429F11Rik	4930429F11Rik	chr17:79475623-79477885	q1	q2	NOTEST	0	0	0	0	1	1	no
910	4930429F24Rik	4930429F24Rik	4930429F24Rik	chr9:79793640-79803235	q1	q2	OK	5.89214	1.94876	-1.59624	-5.11386	5e-05	0.000370361	yes
911	4930430A15Rik	4930430A15Rik	4930430A15Rik	chr2:111193253-111229600	q1	q2	NOTEST	0.0310161	0	#NAME?	0	1	1	no
912	4930430D24Rik	4930430D24Rik	4930430D24Rik	chrX:38038198-38043114	q1	q2	NOTEST	0	0	0	0	1	1	no
913	4930430F08Rik	4930430F08Rik	4930430F08Rik	chr10:100488288-100589259	q1	q2	OK	4.62186	4.31509	-0.0990841	-0.162026	0.8468	0.907439	no
914	4930430F21Rik	4930430F21Rik	4930430F21Rik	chr15:31039125-31043331	q1	q2	NOTEST	0	0	0	0	1	1	no
915	4930430J02Rik	4930430J02Rik	4930430J02Rik	chr9:57391069-57400364	q1	q2	NOTEST	0	0	0	0	1	1	no
916	4930431F12Rik	4930431F12Rik	4930431F12Rik	chr5:44966200-44978805	q1	q2	OK	1.35443	0.304507	-2.15314	-4.40861	0.0015	0.00694166	yes
917	4930431P03Rik	4930431P03Rik	4930431P03Rik	chr14:44954899-44961307	q1	q2	NOTEST	0.024389	0	#NAME?	0	1	1	no
918	4930432J09Rik	4930432J09Rik	4930432J09Rik	chr14:103977627-104027142	q1	q2	NOTEST	0.0173089	0.0112171	-0.625812	0	1	1	no
919	4930432K09Rik	4930432K09Rik	4930432K09Rik	chr5:87825696-87846386	q1	q2	NOTEST	0	0	0	0	1	1	no
920	4930432K21Rik	4930432K21Rik	4930432K21Rik	chr8:84148037-84172597	q1	q2	OK	0.534367	0.669224	0.324657	0.664707	0.43405	0.581952	no
921	4930432M17Rik	4930432M17Rik	4930432M17Rik	chr3:121670762-121682982	q1	q2	NOTEST	0	0	0	0	1	1	no
922	4930433B08Rik	4930433B08Rik	4930433B08Rik	chr3:18468284-18480477	q1	q2	NOTEST	0	0	0	0	1	1	no
923	4930433I11Rik	4930433I11Rik	4930433I11Rik	chr7:40987608-40994833	q1	q2	NOTEST	0.0836308	0	#NAME?	0	1	1	no
924	4930433N12Rik	4930433N12Rik	4930433N12Rik	chr9:3190268-3199813	q1	q2	NOTEST	0	0.363573	Inf	0	1	1	no
925	4930434J06Rik	4930434J06Rik	4930434J06Rik	chr14:71856708-71920438	q1	q2	NOTEST	0.0377084	0	#NAME?	0	1	1	no
926	4930435E12Rik	4930435E12Rik	4930435E12Rik	chr16:38812204-38828749	q1	q2	NOTEST	0.0435396	0	#NAME?	0	1	1	no
927	4930438E09Rik	4930438E09Rik	4930438E09Rik	chr14:67233291-67430952	q1	q2	NOTEST	0	0	0	0	1	1	no
928	4930440C22Rik	4930440C22Rik	4930440C22Rik	chr1:94797441-94802472	q1	q2	NOTEST	0	0	0	0	1	1	no
929	4930441J16Rik	4930441J16Rik	4930441J16Rik	chr2:74298939-74307717	q1	q2	NOTEST	0	0	0	0	1	1	no
930	4930441O14Rik	4930441O14Rik	4930441O14Rik	chr13:67729261-67756838	q1	q2	NOTEST	0.0562282	0.152563	1.44004	0	1	1	no
931	4930442J19Rik	4930442J19Rik	4930442J19Rik	chr2:151302038-151316003	q1	q2	NOTEST	0	0	0	0	1	1	no
932	4930442L01Rik	4930442L01Rik	4930442L01Rik	chr3:96829825-96870926	q1	q2	NOTEST	0	0	0	0	1	1	no
933	4930443O20Rik	4930443O20Rik	4930443O20Rik	chr2:85073613-85086461	q1	q2	NOTEST	0.163616	0.0265081	-2.62581	0	1	1	no
934	4930444A02Rik	4930444A02Rik	4930444A02Rik	chr8:25980603-25994121	q1	q2	OK	6.11686	7.73554	0.33871	1.45799	0.1119	0.215122	no
935	4930444F02Rik	4930444F02Rik	4930444F02Rik	chr10:18797298-18831930	q1	q2	NOTEST	0.0316751	0	#NAME?	0	1	1	no
936	4930444G20Rik	4930444G20Rik	4930444G20Rik	chr10:22066308-22068079	q1	q2	NOTEST	0.226395	0.195354	-0.212757	0	1	1	no
937	4930444M15Rik	4930444M15Rik	4930444M15Rik	chr14:76514557-76520855	q1	q2	NOTEST	0	0	0	0	1	1	no
938	4930444P10Rik	4930444P10Rik	4930444P10Rik	chr1:16065978-16093041	q1	q2	NOTEST	0	0.128043	Inf	0	1	1	no
939	4930447A16Rik	4930447A16Rik	4930447A16Rik	chr15:37366174-37792428	q1	q2	NOTEST	0	0	0	0	1	1	no
940	4930447C04Rik	4930447C04Rik	4930447C04Rik	chr12:72881108-72917765	q1	q2	NOTEST	0.0297071	0.0677692	1.18982	0	1	1	no
941	4930447J18Rik	4930447J18Rik	4930447J18Rik	chr14:47898863-47944189	q1	q2	NOTEST	0	0	0	0	1	1	no
942	4930447K03Rik	4930447K03Rik	4930447K03Rik	chr13:34084154-34113272	q1	q2	NOTEST	0.122267	0.039618	-1.62581	0	1	1	no
943	4930447N08Rik	4930447N08Rik	4930447N08Rik	chr3:122729157-122859374	q1	q2	NOTEST	0.0532352	0	#NAME?	0	1	1	no
944	4930448C13Rik	4930448C13Rik	4930448C13Rik	chr12:14996388-15050389	q1	q2	NOTEST	0	0	0	0	1	1	no
945	4930448F12Rik	4930448F12Rik	4930448F12Rik	chr13:18084946-18100202	q1	q2	NOTEST	0	0	0	0	1	1	no
946	4930448H16Rik	4930448H16Rik	4930448H16Rik	chr5:143226991-143234748	q1	q2	NOTEST	0	0	0	0	1	1	no
947	4930448I06Rik	4930448I06Rik	4930448I06Rik	chr1:41167559-41181252	q1	q2	NOTEST	0	0	0	0	1	1	no
948	4930448I18Rik	4930448I18Rik	4930448I18Rik	chr5:50151332-50156092	q1	q2	NOTEST	0	0	0	0	1	1	no
949	4930448K20Rik	4930448K20Rik	4930448K20Rik	chr4:9915964-9917397	q1	q2	NOTEST	0	0	0	0	1	1	no
950	4930449E01Rik	4930449E01Rik	4930449E01Rik	chr14:105498787-105505628	q1	q2	NOTEST	0	0	0	0	1	1	no
951	4930449E18Rik	4930449E18Rik	4930449E18Rik	chr19:57273959-57277052	q1	q2	NOTEST	0	0	0	0	1	1	no
952	4930449I24Rik	4930449I24Rik	4930449I24Rik	chr5:146502376-146516902	q1	q2	NOTEST	0	0	0	0	1	1	no
953	4930451C15Rik	4930451C15Rik	4930451C15Rik	chr16:17544464-17561247	q1	q2	OK	0.104977	0.625613	2.5752	2.72128	0.02155	0.0595592	no
954	4930451G09Rik	4930451G09Rik	4930451G09Rik	chr16:4964287-4978962	q1	q2	OK	0.382868	0.626754	0.711053	1.22775	0.1651	0.28779	no
955	4930451I11Rik	4930451I11Rik	4930451I11Rik	chr7:126830473-126831496	q1	q2	NOTEST	0	0	0	0	1	1	no
956	4930452A19Rik	4930452A19Rik	4930452A19Rik	chr17:9750751-9775866	q1	q2	NOTEST	0	0	0	0	1	1	no
957	4930452B06Rik	4930452B06Rik	4930452B06Rik	chr14:8431171-8666290	q1	q2	NOTEST	0.0795923	0.0453924	-0.810176	0	1	1	no
958	4930452G13Rik	4930452G13Rik	4930452G13Rik	chr14:79702919-79712930	q1	q2	NOTEST	0	0	0	0	1	1	no
959	4930452N14Rik	4930452N14Rik	4930452N14Rik	chr1:154241520-154256906	q1	q2	NOTEST	0	0	0	0	1	1	no
960	4930453H23Rik	4930453H23Rik	4930453H23Rik	chrX:21206579-21221665	q1	q2	NOTEST	0.0334523	0.0164776	-1.0216	0	1	1	no
961	4930453L07Rik	4930453L07Rik	4930453L07Rik	chr8:9144668-9149050	q1	q2	NOTEST	0	0	0	0	1	1	no
962	4930453N24Rik	4930453N24Rik	4930453N24Rik	chr16:64766104-64770939	q1	q2	OK	37.8639	29.5438	-0.357969	-1.81516	0.0746	0.158316	no
963	4930455B14Rik	4930455B14Rik	4930455B14Rik	chr14:8666389-8673378	q1	q2	NOTEST	0	0	0	0	1	1	no
964	4930455C13Rik	4930455C13Rik	4930455C13Rik	chr10:21295978-21368889	q1	q2	OK	12.2331	9.20468	-0.410346	-0.519879	0.54255	0.677691	no
965	4930455D15Rik	4930455D15Rik	4930455D15Rik	chr18:32663641-32866420	q1	q2	NOTEST	0	0.0465551	Inf	0	1	1	no
966	4930455F16Rik	4930455F16Rik	4930455F16Rik	chr16:4219911-4229116	q1	q2	NOTEST	0.0914792	0.0672794	-0.443278	0	1	1	no
967	4930455H04Rik	4930455H04Rik	4930455H04Rik	chr3:116918261-116984406	q1	q2	NOTEST	0	0	0	0	1	1	no
968	4930455J16Rik	4930455J16Rik	4930455J16Rik	chr13:58741073-58762311	q1	q2	NOTEST	0.07123	0	#NAME?	0	1	1	no
969	4930456L15Rik	4930456L15Rik	4930456L15Rik	chr4:103290958-103311832	q1	q2	NOTEST	0.0516615	0	#NAME?	0	1	1	no
970	4930459L07Rik	4930459L07Rik	4930459L07Rik	chr5:58443239-58452998	q1	q2	NOTEST	0	0	0	0	1	1	no
971	4930461G14Rik	4930461G14Rik	4930461G14Rik	chr9:58455172-58469623	q1	q2	NOTEST	0.439926	0.257736	-0.77137	0	1	1	no
972	4930465A12Rik	4930465A12Rik	4930465A12Rik	chr4:127988043-128567656	q1	q2	NOTEST	0	0	0	0	1	1	no
973	4930465K10Rik	4930465K10Rik	4930465K10Rik	chr18:77714183-77715445	q1	q2	NOTEST	0.431115	0.22725	-0.923792	0	1	1	no
974	4930465M20Rik	4930465M20Rik	4930465M20Rik	chr12:107723742-107735488	q1	q2	NOTEST	0	0	0	0	1	1	no
975	4930467D21Rik	4930467D21Rik	4930467D21Rik	chr5:97392416-97588126	q1	q2	NOTEST	0	0	0	0	1	1	no
976	4930467E23Rik	4930467E23Rik	4930467E23Rik	chr8:19729575-20063170	q1	q2	NOTEST	0	0	0	0	1	1	no
977	4930467K11Rik	4930467K11Rik	4930467K11Rik	chr10:57478382-57486353	q1	q2	NOTEST	0	0	0	0	1	1	no
978	4930468A15Rik	4930468A15Rik	4930468A15Rik	chrX:76582609-76602924	q1	q2	NOTEST	0	0	0	0	1	1	no
979	4930469G21Rik	4930469G21Rik	4930469G21Rik	chr1:161142711-161170507	q1	q2	NOTEST	0	0.0332844	Inf	0	1	1	no
980	4930470H14Rik	4930470H14Rik	4930470H14Rik	chr17:4044657-4082995	q1	q2	OK	72.1779	13.8586	-2.38078	-11.534	5e-05	0.000370361	yes
981	4930470P17Rik	4930470P17Rik	4930470P17Rik	chr2:170579417-170602017	q1	q2	NOTEST	0.0425525	0	#NAME?	0	1	1	no
982	4930471C04Rik	4930471C04Rik	4930471C04Rik	chr14:64099294-64104235	q1	q2	NOTEST	0	0	0	0	1	1	no
983	4930471G03Rik	4930471G03Rik	4930471G03Rik	chr18:36017657-36197160	q1	q2	NOTEST	0	0	0	0	1	1	no
984	4930471I20Rik	4930471I20Rik	4930471I20Rik	chr2:155518042-155562743	q1	q2	NOTEST	0.23849	0.0587364	-2.0216	0	1	1	no
985	4930471M09Rik	4930471M09Rik	4930471M09Rik	chr6:91430459-91440854	q1	q2	NOTEST	0	0	0	0	1	1	no
986	4930473A02Rik	4930473A02Rik	4930473A02Rik	chr2:130450277-130563749	q1	q2	OK	13.4587	12.2626	-0.134276	-0.14885	0.86695	0.919839	no
987	4930473O22Rik	4930473O22Rik	4930473O22Rik	chr10:97590983-97596931	q1	q2	NOTEST	0	0	0	0	1	1	no
988	4930474G06Rik	4930474G06Rik	4930474G06Rik	chr18:28560163-28998176	q1	q2	NOTEST	0	0.0101519	Inf	0	1	1	no
989	4930474H20Rik	4930474H20Rik	4930474H20Rik	chr14:90126890-90269760	q1	q2	NOTEST	0	0	0	0	1	1	no
990	4930474M22Rik	4930474M22Rik	4930474M22Rik	chr17:14279505-14404790	q1	q2	NOTEST	0	0	0	0	1	1	no
991	4930474N05Rik	4930474N05Rik	4930474N05Rik	chr14:36094964-36096855	q1	q2	NOTEST	0.0798104	0	#NAME?	0	1	1	no
992	4930474N09Rik	4930474N09Rik	4930474N09Rik	chr12:99161276-99162808	q1	q2	NOTEST	0	0.051365	Inf	0	1	1	no
993	4930478L05Rik	4930478L05Rik	4930478L05Rik	chr16:78540335-78576688	q1	q2	NOTEST	0	0.0195964	Inf	0	1	1	no
994	4930478P22Rik	4930478P22Rik	4930478P22Rik	chr5:35361552-35367677	q1	q2	NOTEST	0.0273062	0	#NAME?	0	1	1	no
995	4930479D17Rik	4930479D17Rik	4930479D17Rik	chr6:146657217-146665403	q1	q2	NOTEST	0	0.107847	Inf	0	1	1	no
996	4930479M11Rik	4930479M11Rik	4930479M11Rik	chr7:30670721-30671605	q1	q2	NOTEST	0.204767	0	#NAME?	0	1	1	no
997	4930480E11Rik	4930480E11Rik	4930480E11Rik	chrX:78369642-78371128	q1	q2	NOTEST	0	0	0	0	1	1	no
998	4930480G23Rik	4930480G23Rik	4930480G23Rik	chr4:19979444-20005739	q1	q2	NOTEST	0	0.117056	Inf	0	1	1	no
999	4930480K15Rik	4930480K15Rik	4930480K15Rik	chr17:90033643-91092802	q1	q2	NOTEST	0.0508073	0.016463	-1.62581	0	1	1	no
1000	4930480M12Rik	4930480M12Rik	4930480M12Rik	chr12:26211266-26240707	q1	q2	NOTEST	0	0	0	0	1	1	no
1001	4930481A15Rik	4930481A15Rik	4930481A15Rik	chr19:5406873-5424916	q1	q2	NOTEST	0.11247	0.432156	1.94201	0	1	1	no
1002	4930483J18Rik	4930483J18Rik	4930483J18Rik	chr15:81190852-81192757	q1	q2	NOTEST	0.113887	0.0369027	-1.62581	0	1	1	no
1003	4930483K19Rik	4930483K19Rik	4930483K19Rik	chr10:76531626-76562226	q1	q2	NOTEST	0.147183	0.0877544	-0.746067	0	1	1	no
1004	4930483O08Rik	4930483O08Rik	4930483O08Rik	chr7:133128250-133142457	q1	q2	NOTEST	0	0.030222	Inf	0	1	1	no
1005	4930486F22Rik	4930486F22Rik	4930486F22Rik	chr10:86048745-86498896	q1	q2	NOTEST	0	0	0	0	1	1	no
1006	4930486I03Rik	4930486I03Rik	4930486I03Rik	chr1:20057778-20618057	q1	q2	NOTEST	0.0870782	0	#NAME?	0	1	1	no
1007	4930486L24Rik	4930486L24Rik	4930486L24Rik	chr13:60842611-60864416	q1	q2	OK	0.563594	1.03171	0.872306	1.77212	0.09245	0.186172	no
1008	4930487D11Rik	4930487D11Rik	4930487D11Rik	chr5:38344388-38349197	q1	q2	NOTEST	0	0	0	0	1	1	no
1009	4930487H11Rik	4930487H11Rik	4930487H11Rik	chr1:62703316-62818692	q1	q2	OK	0.660163	0.131187	-2.3312	-0.312948	0.4927	0.634828	no
1010	4930488B22Rik	4930488B22Rik	4930488B22Rik	chr1:184712496-184718989	q1	q2	NOTEST	0.0333862	0	#NAME?	0	1	1	no
1011	4930488L21Rik	4930488L21Rik	4930488L21Rik	chr8:93810837-93969388	q1	q2	NOTEST	0.0917013	0.144215	0.653208	0	1	1	no
1012	4930500F04Rik	4930500F04Rik	4930500F04Rik	chr5:149847746-149864280	q1	q2	NOTEST	0.136234	0	#NAME?	0	1	1	no
1013	4930500J02Rik	4930500J02Rik	4930500J02Rik	chr2:104559183-104571429	q1	q2	OK	10.9599	5.57436	-0.97535	-2.47887	0.00575	0.020856	yes
1014	4930500L23Rik	4930500L23Rik	4930500L23Rik	chr5:139523750-139541339	q1	q2	NOTEST	0	0	0	0	1	1	no
1015	4930502A04Rik	4930502A04Rik	4930502A04Rik	chr9:68470901-68520200	q1	q2	NOTEST	0.153342	0	#NAME?	0	1	1	no
1016	4930502E09Rik	4930502E09Rik	4930502E09Rik	chr11:84829177-84830868	q1	q2	NOTEST	0	0.104911	Inf	0	1	1	no
1017	4930502E18Rik	4930502E18Rik	4930502E18Rik	chrX:53724830-53738222	q1	q2	NOTEST	0	0	0	0	1	1	no
1018	4930503B20Rik	4930503B20Rik	4930503B20Rik	chr3:146641931-146651715	q1	q2	NOTEST	0	0	0	0	1	1	no
1019	4930503E14Rik	4930503E14Rik	4930503E14Rik	chr14:44163166-44171371	q1	q2	NOTEST	0.0934194	0.0835487	-0.161105	0	1	1	no
1020	4930503E24Rik	4930503E24Rik	4930503E24Rik	chr10:124469073-124524488	q1	q2	NOTEST	0	0	0	0	1	1	no
1021	4930503H13Rik	4930503H13Rik	4930503H13Rik	chrX:156539482-156540117	q1	q2	NOTEST	0	0	0	0	1	1	no
1022	4930503L19Rik	4930503L19Rik	4930503L19Rik	chr18:70453139-70472480	q1	q2	OK	5.43957	4.93544	-0.140314	-0.548209	0.5606	0.692708	no
1023	4930503O07Rik	4930503O07Rik	4930503O07Rik	chr1:194212186-194222759	q1	q2	NOTEST	0	0	0	0	1	1	no
1024	4930504O13Rik	4930504O13Rik	4930504O13Rik	chr11:58446142-58452966	q1	q2	NOTEST	0	0	0	0	1	1	no
1025	4930505A04Rik	4930505A04Rik	4930505A04Rik	chr11:30426005-30471829	q1	q2	NOTEST	0.210873	0.0346231	-2.60656	0	1	1	no
1026	4930505G20Rik	4930505G20Rik	4930505G20Rik	chr14:115092214-116525192	q1	q2	NOTEST	0	0	0	0	1	1	no
1027	4930506C21Rik	4930506C21Rik	4930506C21Rik	chr17:8283812-8327442	q1	q2	OK	1.97198	1.99541	0.0170438	0.0213059	0.9866	0.991762	no
1028	4930506M07Rik	4930506M07Rik	4930506M07Rik	chr19:58973357-59076069	q1	q2	NOTEST	0.113791	0.0881264	-0.368741	0	1	1	no
1029	4930507D05Rik	4930507D05Rik	4930507D05Rik	chr10:62429377-62451353	q1	q2	NOTEST	0.10187	0.0580977	-0.810176	0	1	1	no
1030	4930509E16Rik	4930509E16Rik	4930509E16Rik	chr9:72518249-72531858	q1	q2	NOTEST	0	0.0838604	Inf	0	1	1	no
1031	4930509J09Rik	4930509J09Rik	4930509J09Rik	chr3:73066350-73594830	q1	q2	NOTEST	0.038336	0	#NAME?	0	1	1	no
1032	4930509K18Rik	4930509K18Rik	4930509K18Rik	chr4:40313231-40317719	q1	q2	NOTEST	0	0	0	0	1	1	no
1033	4930511A02Rik	4930511A02Rik	4930511A02Rik	chr12:11438232-11444812	q1	q2	NOTEST	0	0	0	0	1	1	no
1034	4930511E03Rik	4930511E03Rik	4930511E03Rik	chr6:94943833-94951545	q1	q2	NOTEST	0.0249903	0	#NAME?	0	1	1	no
1035	4930511M06Rik	4930511M06Rik	4930511M06Rik	chr18:57533825-57731065	q1	q2	OK	6.3376	2.33661	-1.43952	-5.12242	5e-05	0.000370361	yes
1036	4930511M11Rik	4930511M11Rik	4930511M11Rik	chr5:3657003-3679544	q1	q2	NOTEST	0.0686725	0	#NAME?	0	1	1	no
1037	4930512B01Rik	4930512B01Rik	4930512B01Rik	chr12:69746847-69987002	q1	q2	NOTEST	0	0.074495	Inf	0	1	1	no
1038	4930513D17Rik	4930513D17Rik	4930513D17Rik	chr5:39461748-39603574	q1	q2	NOTEST	0.101563	0.0579227	-0.810176	0	1	1	no
1039	4930513N10Rik	4930513N10Rik	4930513N10Rik	chr8:95719450-95821728	q1	q2	OK	0.662998	0.867443	0.387763	0.0997656	0.9189	0.952039	no
1040	4930513O06Rik	4930513O06Rik	4930513O06Rik	chrX:139086242-139093403	q1	q2	NOTEST	0	0.0966661	Inf	0	1	1	no
1041	4930515B02Rik	4930515B02Rik	4930515B02Rik	chr4:140872692-140878057	q1	q2	NOTEST	0.26056	0	#NAME?	0	1	1	no
1042	4930515G01Rik	4930515G01Rik	4930515G01Rik	chr5:114773732-114774983	q1	q2	NOTEST	0.435645	0.496907	0.189824	0	1	1	no
1043	4930515G16Rik	4930515G16Rik	4930515G16Rik	chr6:67565233-67565699	q1	q2	NOTEST	0	0	0	0	1	1	no
1044	4930515L03Rik	4930515L03Rik	4930515L03Rik	chr2:16918677-17013726	q1	q2	NOTEST	0	0	0	0	1	1	no
1045	4930515L19Rik	4930515L19Rik	4930515L19Rik	chrX:46267558-46328911	q1	q2	NOTEST	0	0	0	0	1	1	no
1046	4930517E11Rik	4930517E11Rik	4930517E11Rik	chr2:124123635-124129956	q1	q2	NOTEST	0.080894	0	#NAME?	0	1	1	no
1047	4930518P08Rik	4930518P08Rik	4930518P08Rik	chr13:50753392-50765248	q1	q2	NOTEST	0	0.125885	Inf	0	1	1	no
1048	4930519D14Rik	4930519D14Rik	4930519D14Rik	chr13:30615042-30624258	q1	q2	NOTEST	0	0	0	0	1	1	no
1049	4930519F09Rik	4930519F09Rik	4930519F09Rik	chr10:28921962-28923507	q1	q2	OK	0.869234	1.14237	0.394211	0.902821	0.3647	0.514201	no
1050	4930519F16Rik	4930519F16Rik	4930519F16Rik	chrX:103232280-103256606	q1	q2	NOTEST	0	0	0	0	1	1	no
1051	4930519F24Rik	4930519F24Rik	4930519F24Rik	chr9:100022299-100034670	q1	q2	NOTEST	0	0	0	0	1	1	no
1052	4930519G04Rik	4930519G04Rik	4930519G04Rik	chr5:114853713-114883879	q1	q2	NOTEST	0.0551772	0.125873	1.18982	0	1	1	no
1053	4930519H02Rik	4930519H02Rik	4930519H02Rik	chr5:15863927-15883766	q1	q2	NOTEST	0	0	0	0	1	1	no
1054	4930520O04Rik	4930520O04Rik	4930520O04Rik	chr9:114368323-114390712	q1	q2	NOTEST	0.0569252	0.391175	2.78068	0	1	1	no
1055	4930520P13Rik	4930520P13Rik	4930520P13Rik	chr13:70232821-70248122	q1	q2	NOTEST	0	0	0	0	1	1	no
1056	4930521E06Rik	4930521E06Rik	4930521E06Rik	chr1:44551670-44796836	q1	q2	NOTEST	0	0	0	0	1	1	no
1057	4930522H14Rik	4930522H14Rik	4930522H14Rik	chr4:109505331-109531297	q1	q2	NOTEST	0	0	0	0	1	1	no
1058	4930522O17Rik	4930522O17Rik	4930522O17Rik	chr4:53246195-53251120	q1	q2	NOTEST	0	0	0	0	1	1	no
1059	4930523C07Rik	4930523C07Rik	4930523C07Rik	chr1:160044379-160078586	q1	q2	OK	0.682393	0.461267	-0.565001	-1.22058	0.18945	0.31867	no
1060	4930523O13Rik	4930523O13Rik	4930523O13Rik	chr15:46435865-46496179	q1	q2	NOTEST	0	0	0	0	1	1	no
1061	4930524B15Rik	4930524B15Rik	4930524B15Rik	chr11:31965632-31979651	q1	q2	NOTEST	0	0	0	0	1	1	no
1062	4930524C18Rik	4930524C18Rik	4930524C18Rik	chr14:114831964-114861327	q1	q2	NOTEST	0	0	0	0	1	1	no
1063	4930524L23Rik	4930524L23Rik	4930524L23Rik	chrX:7558561-7605420	q1	q2	NOTEST	0.093507	0.18059	0.949571	0	1	1	no
1064	4930524N10Rik	4930524N10Rik	4930524N10Rik	chrX:154339224-154343392	q1	q2	NOTEST	0	0	0	0	1	1	no
1065	4930524O05Rik	4930524O05Rik	4930524O05Rik	chr19:10634232-10665210	q1	q2	NOTEST	0	0	0	0	1	1	no
1066	4930524O08Rik	4930524O08Rik	4930524O08Rik	chr9:89826518-89864028	q1	q2	NOTEST	0	0	0	0	1	1	no
1067	4930525D18Rik	4930525D18Rik	4930525D18Rik	chr9:114341110-114364627	q1	q2	NOTEST	0	0	0	0	1	1	no
1068	4930525G20Rik	4930525G20Rik	4930525G20Rik	chr13:67796593-67830985	q1	q2	NOTEST	0	0.00897004	Inf	0	1	1	no
1069	4930525M21Rik	4930525M21Rik	4930525M21Rik	chrX:38013907-38018815	q1	q2	NOTEST	0	0	0	0	1	1	no
1070	4930526D03Rik	4930526D03Rik	4930526D03Rik	chr2:181696794-181698442	q1	q2	NOTEST	0	0	0	0	1	1	no
1071	4930526I15Rik	4930526I15Rik	4930526I15Rik	chr9:124423250-124424856	q1	q2	OK	2.46996	2.98644	0.273939	0.666535	0.43145	0.57954	no
1072	4930526L06Rik	4930526L06Rik	4930526L06Rik	chr19:11196816-11299884	q1	q2	NOTEST	0	0.0305923	Inf	0	1	1	no
1073	4930527F14Rik	4930527F14Rik	4930527F14Rik	chr14:45543709-45562876	q1	q2	NOTEST	0	0.061968	Inf	0	1	1	no
1074	4930527G23Rik	4930527G23Rik	4930527G23Rik	chr18:29396715-29496416	q1	q2	NOTEST	0	0	0	0	1	1	no
1075	4930528A17Rik	4930528A17Rik	4930528A17Rik	chr4:21846326-21876475	q1	q2	OK	5.8396	10.779	0.884286	1.15176	0.2255	0.36193	no
1076	4930528D03Rik	4930528D03Rik	4930528D03Rik	chr13:59733649-59737470	q1	q2	NOTEST	0.489662	0.374459	-0.38698	0	1	1	no
1077	4930528P14Rik	4930528P14Rik	4930528P14Rik	chr2:115329265-115344280	q1	q2	NOTEST	0	0	0	0	1	1	no
1078	4930529C04Rik	4930529C04Rik	4930529C04Rik	chr3:91071661-91075192	q1	q2	NOTEST	0.0152331	0.00987187	-0.625812	0	1	1	no
1079	4930529F24Rik	4930529F24Rik	4930529F24Rik	chr14:38368950-39473088	q1	q2	NOTEST	0	0	0	0	1	1	no
1080	4930529K09Rik	4930529K09Rik	4930529K09Rik	chr14:86245969-86262042	q1	q2	NOTEST	0	0	0	0	1	1	no
1081	4930529L06Rik	4930529L06Rik	4930529L06Rik	chr16:84679788-84685147	q1	q2	NOTEST	0	0	0	0	1	1	no
1082	4930529M08Rik	4930529M08Rik	4930529M08Rik	chr2:145934783-145964226	q1	q2	NOTEST	0.112042	0.024203	-2.21077	0	1	1	no
1083	4930533B01Rik	4930533B01Rik	4930533B01Rik	chr2:113220186-113716767	q1	q2	NOTEST	0	0.0302586	Inf	0	1	1	no
1084	4930533P14Rik	4930533P14Rik	4930533P14Rik	chr1:96612056-96662573	q1	q2	NOTEST	0	0	0	0	1	1	no
1085	4930538K18Rik	4930538K18Rik	4930538K18Rik	chr4:119205054-119218217	q1	q2	NOTEST	0.0389847	0.26074	2.74163	0	1	1	no
1086	4930539C22Rik	4930539C22Rik	4930539C22Rik	chr3:134404142-134423635	q1	q2	NOTEST	0	0	0	0	1	1	no
1087	4930539E08Rik	4930539E08Rik	4930539E08Rik	chr17:28896394-28915324	q1	q2	NOTEST	0.0808117	0.0469854	-0.782351	0	1	1	no
1088	4930539J05Rik	4930539J05Rik	4930539J05Rik	chr3:135436220-135438665	q1	q2	OK	13.7433	11.2806	-0.284879	-1.29512	0.3778	0.527111	no
1089	4930539M17Rik	4930539M17Rik	4930539M17Rik	chr3:9061963-9071076	q1	q2	NOTEST	0	0	0	0	1	1	no
1090	4930539N22Rik	4930539N22Rik	4930539N22Rik	chr3:13471654-14182287	q1	q2	NOTEST	0	0	0	0	1	1	no
1091	4930540M03Rik	4930540M03Rik	4930540M03Rik	chr9:15559863-15641220	q1	q2	NOTEST	0	0	0	0	1	1	no
1092	4930542C21Rik	4930542C21Rik	4930542C21Rik	chr16:38017322-38054526	q1	q2	NOTEST	0	0	0	0	1	1	no
1093	4930542D17Rik	4930542D17Rik	4930542D17Rik	chr16:50589858-50654166	q1	q2	NOTEST	0	0	0	0	1	1	no
1094	4930542H20Rik	4930542H20Rik	4930542H20Rik	chr11:79591211-79694012	q1	q2	NOTEST	0	0	0	0	1	1	no
1095	4930543E12Rik	4930543E12Rik	4930543E12Rik	chr7:113100235-113142015	q1	q2	NOTEST	0	0.0204117	Inf	0	1	1	no
1096	4930544D05Rik	4930544D05Rik	4930544D05Rik	chr11:70614882-70619194	q1	q2	NOTEST	0.112871	0	#NAME?	0	1	1	no
1097	4930544G11Rik	4930544G11Rik	4930544G11Rik	chr6:65952570-65954014	q1	q2	NOTEST	0	0.0201318	Inf	0	1	1	no
1098	4930544M13Rik	4930544M13Rik	4930544M13Rik	chr13:114607227-114697822	q1	q2	NOTEST	0.0419537	0	#NAME?	0	1	1	no
1099	4930545E07Rik	4930545E07Rik	4930545E07Rik	chr18:17568745-17580990	q1	q2	NOTEST	0	0	0	0	1	1	no
1100	4930545H06Rik	4930545H06Rik	4930545H06Rik	chr10:68319064-68321142	q1	q2	NOTEST	0	0	0	0	1	1	no
1101	4930545L23Rik	4930545L23Rik	4930545L23Rik	chr2:134786163-135475258	q1	q2	NOTEST	0.0220541	0.0142923	-0.625812	0	1	1	no
1102	4930546C10Rik	4930546C10Rik	4930546C10Rik	chr18:68889486-68951528	q1	q2	NOTEST	0	0	0	0	1	1	no
1103	4930546K05Rik	4930546K05Rik	4930546K05Rik	chr9:42182237-42209231	q1	q2	NOTEST	0.0455896	0.00984819	-2.21077	0	1	1	no
1104	4930547C10Rik	4930547C10Rik	4930547C10Rik	chr4:52596273-52612163	q1	q2	NOTEST	0	0	0	0	1	1	no
1105	4930547E08Rik	4930547E08Rik	4930547E08Rik	chr2:103804451-103810622	q1	q2	NOTEST	0	0.0974557	Inf	0	1	1	no
1106	4930547E14Rik	4930547E14Rik	4930547E14Rik	chr16:59613320-60605531	q1	q2	NOTEST	0	0	0	0	1	1	no
1107	4930548G14Rik	4930548G14Rik	4930548G14Rik	chr15:46623304-46639858	q1	q2	NOTEST	0.0516615	0	#NAME?	0	1	1	no
1108	4930548H24Rik	4930548H24Rik	4930548H24Rik	chr5:31485858-31488262	q1	q2	NOTEST	0	0.100976	Inf	0	1	1	no
1109	4930548J01Rik	4930548J01Rik	4930548J01Rik	chr17:4119445-4122102	q1	q2	NOTEST	0	0	0	0	1	1	no
1110	4930548K13Rik	4930548K13Rik	4930548K13Rik	chr4:26635819-26705449	q1	q2	NOTEST	0	0	0	0	1	1	no
1111	4930549C01Rik	4930549C01Rik	4930549C01Rik	chr4:136610436-136613213	q1	q2	NOTEST	0	0	0	0	1	1	no
1112	4930549G23Rik	4930549G23Rik	4930549G23Rik	chr18:67774875-67799943	q1	q2	NOTEST	0	0.132781	Inf	0	1	1	no
1113	4930550C14Rik	4930550C14Rik	4930550C14Rik	chr9:53405285-53432803	q1	q2	NOTEST	0.196244	0.0966638	-1.0216	0	1	1	no
1114	4930550L24Rik	4930550L24Rik	4930550L24Rik	chrX:58911460-58920304	q1	q2	OK	0.555703	0.755826	0.443739	0.897452	0.36815	0.517889	no
1115	4930552N02Rik	4930552N02Rik	4930552N02Rik	chr4:52814603-52828269	q1	q2	NOTEST	0	0	0	0	1	1	no
1116	4930552P12Rik	4930552P12Rik	4930552P12Rik	chr19:55640588-55702204	q1	q2	NOTEST	0.0221118	0.0108916	-1.0216	0	1	1	no
1117	4930553E22Rik	4930553E22Rik	4930553E22Rik	chr16:84371142-84375505	q1	q2	NOTEST	0	0	0	0	1	1	no
1118	4930554C24Rik	4930554C24Rik	4930554C24Rik	chr9:84774397-84784351	q1	q2	NOTEST	0	0	0	0	1	1	no
1119	4930555B11Rik	4930555B11Rik	4930555B11Rik	chr2:57181830-57188257	q1	q2	NOTEST	0	0	0	0	1	1	no
1120	4930555G01Rik	4930555G01Rik	4930555G01Rik	chr14:5050628-5059243	q1	q2	NOTEST	0.0816985	0	#NAME?	0	1	1	no
1121	4930556C24Rik	4930556C24Rik	4930556C24Rik	chr16:85819210-85826772	q1	q2	NOTEST	0	0	0	0	1	1	no
1122	4930556G01Rik	4930556G01Rik	4930556G01Rik	chr4:30664595-30855744	q1	q2	NOTEST	0	0	0	0	1	1	no
1123	4930556J02Rik	4930556J02Rik	4930556J02Rik	chr14:61492687-61500382	q1	q2	NOTEST	0	0	0	0	1	1	no
1124	4930556M19Rik	4930556M19Rik	4930556M19Rik	chr15:10714835-10790123	q1	q2	OK	0.637028	2.73162	2.10033	4.42418	5e-05	0.000370361	yes
1125	4930556N09Rik	4930556N09Rik	4930556N09Rik	chr10:97035767-97061059	q1	q2	NOTEST	0.0624905	0	#NAME?	0	1	1	no
1126	4930557A04Rik	4930557A04Rik	4930557A04Rik	chrX:9849702-9850252	q1	q2	NOTEST	0	0	0	0	1	1	no
1127	4930557J02Rik	4930557J02Rik	4930557J02Rik	chr5:34007199-34169448	q1	q2	NOTEST	0.0581859	0	#NAME?	0	1	1	no
1128	4930558C23Rik	4930558C23Rik	4930558C23Rik	chr3:95386457-95402841	q1	q2	NOTEST	0.191243	0	#NAME?	0	1	1	no
1129	4930558G05Rik	4930558G05Rik	4930558G05Rik	chrX:129051523-129067146	q1	q2	NOTEST	0	0	0	0	1	1	no
1130	4930558J18Rik	4930558J18Rik	4930558J18Rik	chr1:57359221-57377544	q1	q2	NOTEST	0.329093	0.0135084	-4.60656	0	1	1	no
1131	4930558K02Rik	4930558K02Rik	4930558K02Rik	chr1:161942088-161979636	q1	q2	NOTEST	0.0652942	0.0714545	0.130069	0	1	1	no
1132	4930562C15Rik	4930562C15Rik	4930562C15Rik	chr16:4835415-4867691	q1	q2	NOTEST	0.0419424	0.0344326	-0.284635	0	1	1	no
1133	4930562F07Rik	4930562F07Rik	4930562F07Rik	chr1:160044379-160078586	q1	q2	OK	0.731818	0.716173	-0.0311782	-0.0299715	0.96315	0.978994	no
1134	4930563D23Rik	4930563D23Rik	4930563D23Rik	chr16:92318762-92321441	q1	q2	NOTEST	0	0	0	0	1	1	no
1135	4930563E18Rik	4930563E18Rik	4930563E18Rik	chr18:10706859-10711832	q1	q2	NOTEST	0	0	0	0	1	1	no
1136	4930563E22Rik	4930563E22Rik	4930563E22Rik	chr11:72211723-72218450	q1	q2	OK	0.358626	0.777969	1.11723	1.66031	0.0625	0.138618	no
1137	4930563F08Rik	4930563F08Rik	4930563F08Rik	chr5:131437681-132542343	q1	q2	NOTEST	0	0	0	0	1	1	no
1138	4930563M20Rik	4930563M20Rik	4930563M20Rik	chr8:116781711-116801412	q1	q2	NOTEST	0	0.0927758	Inf	0	1	1	no
1139	4930564B18Rik	4930564B18Rik	4930564B18Rik	chr14:75642258-75667137	q1	q2	NOTEST	0.07621	0	#NAME?	0	1	1	no
1140	4930564C03Rik	4930564C03Rik	4930564C03Rik	chr17:44495986-45119284	q1	q2	NOTEST	0	0.0671644	Inf	0	1	1	no
1141	4930564D02Rik	4930564D02Rik	4930564D02Rik	chr3:105066843-105078806	q1	q2	NOTEST	0	0	0	0	1	1	no
1142	4930564G21Rik	4930564G21Rik	4930564G21Rik	chr10:119454033-120112965	q1	q2	NOTEST	0	0	0	0	1	1	no
1143	4930564K09Rik	4930564K09Rik	4930564K09Rik	chr3:82876704-82943638	q1	q2	NOTEST	0.0828924	0.0786499	-0.0757949	0	1	1	no
1144	4930565D16Rik	4930565D16Rik	4930565D16Rik	chr3:84349375-84379921	q1	q2	NOTEST	0	0	0	0	1	1	no
1145	4930565N06Rik	4930565N06Rik	4930565N06Rik	chr16:36880518-36933085	q1	q2	NOTEST	0.458231	0.511982	0.160019	0	1	1	no
1146	4930567H12Rik	4930567H12Rik	4930567H12Rik	chr8:125584637-125616670	q1	q2	NOTEST	0	0	0	0	1	1	no
1147	4930567H17Rik	4930567H17Rik	4930567H17Rik	chrX:70393900-70394740	q1	q2	NOTEST	0	0	0	0	1	1	no
1148	4930567J20Rik	4930567J20Rik	4930567J20Rik	chr16:71249903-71267176	q1	q2	NOTEST	0	0	0	0	1	1	no
1149	4930567K20Rik	4930567K20Rik	4930567K20Rik	chr10:10686058-11082331	q1	q2	NOTEST	0	0	0	0	1	1	no
1150	4930568D16Rik	4930568D16Rik	4930568D16Rik	chr2:35354217-35367729	q1	q2	NOTEST	0.0495406	0	#NAME?	0	1	1	no
1151	4930568E12Rik	4930568E12Rik	4930568E12Rik	chr9:13091266-13105855	q1	q2	NOTEST	0.0878328	0	#NAME?	0	1	1	no
1152	4930568G15Rik	4930568G15Rik	4930568G15Rik	chr1:165066616-165091930	q1	q2	NOTEST	0	0.0728043	Inf	0	1	1	no
1153	4930568K20Rik	4930568K20Rik	4930568K20Rik	chr5:124229724-124237137	q1	q2	NOTEST	0	0.0353091	Inf	0	1	1	no
1154	4930570G19Rik	4930570G19Rik	4930570G19Rik	chr3:156546752-156561746	q1	q2	NOTEST	0.194424	0.153094	-0.344786	0	1	1	no
1155	4930571K23Rik	4930571K23Rik	4930571K23Rik	chr7:125368860-125371013	q1	q2	NOTEST	0	0	0	0	1	1	no
1156	4930572K03Rik	4930572K03Rik	4930572K03Rik	chr5:127170564-127184356	q1	q2	NOTEST	0.0697108	0	#NAME?	0	1	1	no
1157	4930572O03Rik	4930572O03Rik	4930572O03Rik	chr5:15652287-15657059	q1	q2	NOTEST	0	0	0	0	1	1	no
1158	4930572O13Rik	4930572O13Rik	4930572O13Rik	chr14:25139794-25143241	q1	q2	NOTEST	0	0	0	0	1	1	no
1159	4930573O16Rik	4930573O16Rik	4930573O16Rik	chr2:52136646-52338798	q1	q2	NOTEST	0	0	0	0	1	1	no
1160	4930577N17Rik	4930577N17Rik	4930577N17Rik	chr3:51255664-51325987	q1	q2	OK	0.667307	0.424281	-0.65333	-0.366181	0.6875	0.794692	no
1161	4930578C19Rik	4930578C19Rik	4930578C19Rik	chrX:18418426-18461274	q1	q2	NOTEST	0	0	0	0	1	1	no
1162	4930578E11Rik	4930578E11Rik	4930578E11Rik	chr18:29396715-29496416	q1	q2	NOTEST	0.130889	0.0556479	-1.23395	0	1	1	no
1163	4930578I06Rik	4930578I06Rik	4930578I06Rik	chr14:63971121-63987780	q1	q2	NOTEST	0	0	0	0	1	1	no
1164	4930578M01Rik	4930578M01Rik	4930578M01Rik	chr15:98985964-98989281	q1	q2	NOTEST	0.216272	0.45786	1.08206	0	1	1	no
1165	4930578N18Rik	4930578N18Rik	4930578N18Rik	chr16:76122612-76156086	q1	q2	NOTEST	0	0	0	0	1	1	no
1166	4930579F01Rik	4930579F01Rik	4930579F01Rik	chr3:138164134-138186713	q1	q2	NOTEST	0.0363514	0	#NAME?	0	1	1	no
1167	4930579G18Rik	4930579G18Rik	4930579G18Rik	chr14:54642160-54690742	q1	q2	OK	1.20955	1.31274	0.118113	0.0398374	0.9644	0.979749	no
1168	4930579G24Rik	4930579G24Rik	4930579G24Rik	chr3:79629078-79632819	q1	q2	OK	2.61298	0.417596	-2.64552	-5.94572	0.00015	0.000983156	yes
1169	4930579K19Rik	4930579K19Rik	4930579K19Rik	chr9:98562459-98563611	q1	q2	NOTEST	0.10692	0.347845	1.70192	0	1	1	no
1170	4930581F22Rik	4930581F22Rik	4930581F22Rik	chr9:35046578-35175987	q1	q2	OK	0.484207	1.11177	1.19916	0.910289	0.32155	0.468513	no
1171	4930583K01Rik	4930583K01Rik	4930583K01Rik	chr7:118243906-118245551	q1	q2	NOTEST	0.0746387	0	#NAME?	0	1	1	no
1172	4930583P06Rik	4930583P06Rik	4930583P06Rik	chr2:124217678-124222358	q1	q2	NOTEST	0	0	0	0	1	1	no
1173	4930584F24Rik	4930584F24Rik	4930584F24Rik	chr5:26460069-26493314	q1	q2	NOTEST	0	0	0	0	1	1	no
1174	4930590J08Rik	4930590J08Rik	4930590J08Rik	chr6:91904232-91950725	q1	q2	NOTEST	0	0	0	0	1	1	no
1175	4930590L20Rik	4930590L20Rik	4930590L20Rik	chr1:140246256-140656402	q1	q2	NOTEST	0.146048	0	#NAME?	0	1	1	no
1176	4930591A17Rik	4930591A17Rik	4930591A17Rik	chr2:179414935-179416880	q1	q2	NOTEST	0	0	0	0	1	1	no
1177	4930592A05Rik	4930592A05Rik	4930592A05Rik	chr15:33083128-33653436	q1	q2	NOTEST	0	0.0819035	Inf	0	1	1	no
1178	4930592I03Rik	4930592I03Rik	4930592I03Rik	chr18:82910878-83005314	q1	q2	NOTEST	0.0647252	0.157718	1.28495	0	1	1	no
1179	4930593A02Rik	4930593A02Rik	4930593A02Rik	chr3:58692588-58788524	q1	q2	NOTEST	0	0.0340099	Inf	0	1	1	no
1180	4930593C16Rik	4930593C16Rik	4930593C16Rik	chr9:120924454-120930802	q1	q2	NOTEST	0	0	0	0	1	1	no
1181	4930594C11Rik	4930594C11Rik	4930594C11Rik	chr1:37439339-37536259	q1	q2	NOTEST	0.0198669	0.0422323	1.08798	0	1	1	no
1182	4930595M18Rik	4930595M18Rik	4930595M18Rik	chrX:81419574-81458122	q1	q2	NOTEST	0	0	0	0	1	1	no
1183	4930596D02Rik	4930596D02Rik	4930596D02Rik	chr14:35809485-35811978	q1	q2	NOTEST	0	0	0	0	1	1	no
1184	4930596M17Rik	4930596M17Rik	4930596M17Rik	chr9:121577842-121641566	q1	q2	NOTEST	0	0	0	0	1	1	no
1185	4930597G03Rik	4930597G03Rik	4930597G03Rik	chr14:51317334-51345489	q1	q2	NOTEST	0	0.0350891	Inf	0	1	1	no
1186	4930598F16Rik	4930598F16Rik	4930598F16Rik	chr1:95701183-95716518	q1	q2	NOTEST	0	0	0	0	1	1	no
1187	4930599N23Rik	4930599N23Rik	4930599N23Rik	chr6:39118472-39206773	q1	q2	OK	6.44741	5.13075	-0.32955	-0.373778	0.74135	0.834918	no
1188	4931402G19Rik	4931402G19Rik	4931402G19Rik	chr2:120355308-120504919	q1	q2	NOTEST	0.222079	0.180374	-0.300081	0	1	1	no
1189	4931403E22Rik	4931403E22Rik	4931403E22Rik	chr19:26605159-26823907	q1	q2	NOTEST	0.218445	0.178381	-0.292304	0	1	1	no
1190	4931403G20Rik	4931403G20Rik	4931403G20Rik	chr12:69746847-69987002	q1	q2	NOTEST	0.101327	0.0989353	-0.034454	0	1	1	no
1191	4931406B18Rik	4931406B18Rik	4931406B18Rik	chr7:43492043-43505938	q1	q2	NOTEST	0.0538295	0.0219785	-1.2923	0	1	1	no
1192	4931406C07Rik	4931406C07Rik	4931406C07Rik	chr9:15283336-15357788	q1	q2	OK	23.7014	25.8656	0.12606	0.347437	0.7042	0.808029	no
1193	4931406H21Rik	4931406H21Rik	4931406H21Rik	chr14:25459184-25666747	q1	q2	NOTEST	0.249657	0.257438	0.0442748	0	1	1	no
1194	4931406P16Rik	4931406P16Rik	4931406P16Rik	chr7:34236713-34285609	q1	q2	OK	13.7644	15.2384	0.146773	0.687181	0.436	0.583802	no
1195	4931408C20Rik	4931408C20Rik	4931408C20Rik	chr1:26681800-26687460	q1	q2	NOTEST	0	0	0	0	1	1	no
1196	4931408D14Rik	4931408D14Rik	4931408D14Rik	chr19:37258425-37264095	q1	q2	NOTEST	0.0177484	0.0443927	1.32263	0	1	1	no
1197	4931409K22Rik	4931409K22Rik	4931409K22Rik	chr5:24543433-24555469	q1	q2	NOTEST	0	0.0168901	Inf	0	1	1	no
1198	4931414P19Rik	4931414P19Rik	4931414P19Rik	chr14:54583662-54605908	q1	q2	OK	3.53336	5.19344	0.555648	2.10739	0.0267	0.0705877	no
1199	4931417E11Rik	4931417E11Rik	4931417E11Rik	chr6:73468572-73469667	q1	q2	NOTEST	0	0	0	0	1	1	no
1200	4931419H13Rik	4931419H13Rik	4931419H13Rik	chr3:55055241-55084002	q1	q2	NOTEST	0	0	0	0	1	1	no
1201	4931420L22Rik	4931420L22Rik	4931420L22Rik	chr16:71131075-71139029	q1	q2	NOTEST	0	0	0	0	1	1	no
1202	4931423N10Rik	4931423N10Rik	4931423N10Rik	chr2:23207475-23267129	q1	q2	NOTEST	0.0309403	0.081012	1.38865	0	1	1	no
1203	4931428F04Rik	4931428F04Rik	4931428F04Rik	chr8:105276446-105289528	q1	q2	OK	2.43639	2.14254	-0.185424	-0.266177	0.7395	0.833446	no
1204	4931428L18Rik	4931428L18Rik	4931428L18Rik	chr1:31141077-31222656	q1	q2	NOTEST	0.0569437	0	#NAME?	0	1	1	no
1205	4931429I11Rik	4931429I11Rik	4931429I11Rik	chr9:40894848-40964112	q1	q2	NOTEST	0	0	0	0	1	1	no
1206	4931429L15Rik	4931429L15Rik	4931429L15Rik	chr9:46303360-46319986	q1	q2	NOTEST	0	0	0	0	1	1	no
1207	4931429P17Rik	4931429P17Rik	4931429P17Rik	chr13:47960329-48018608	q1	q2	NOTEST	0	0	0	0	1	1	no
1208	4931430N09Rik	4931430N09Rik	4931430N09Rik	chr6:118592295-119221614	q1	q2	NOTEST	0	0	0	0	1	1	no
1209	4931431B13Rik	4931431B13Rik	4931431B13Rik	chr7:128173945-128206366	q1	q2	NOTEST	0	0	0	0	1	1	no
1210	4931431C16Rik	4931431C16Rik	4931431C16Rik	chr5:35581226-35613801	q1	q2	NOTEST	0.120143	0.2965	1.30328	0	1	1	no
1211	4931431F19Rik	4931431F19Rik	4931431F19Rik	chr7:104127912-104129823	q1	q2	NOTEST	0.0296897	0	#NAME?	0	1	1	no
1212	4931440F15Rik	4931440F15Rik	4931440F15Rik	chr11:29692897-30026033	q1	q2	NOTEST	0.0330166	0	#NAME?	0	1	1	no
1213	4931440J10Rik	4931440J10Rik	4931440J10Rik	chr14:62663666-62830126	q1	q2	NOTEST	0	0.0478067	Inf	0	1	1	no
1214	4931440L10Rik	4931440L10Rik	4931440L10Rik	chr1:134540944-134547022	q1	q2	NOTEST	0	0	0	0	1	1	no
1215	4931440P22Rik	4931440P22Rik	4931440P22Rik	chr3:65527484-65555518	q1	q2	NOTEST	0.24498	0.194489	-0.332976	0	1	1	no
1216	4932411E22Rik	4932411E22Rik	4932411E22Rik	chr11:89390222-89418948	q1	q2	NOTEST	0	0	0	0	1	1	no
1217	4932411N23Rik	4932411N23Rik	4932411N23Rik	chrX:126812461-126834004	q1	q2	NOTEST	0.0591026	0	#NAME?	0	1	1	no
1218	4932412D23Rik	4932412D23Rik	4932412D23Rik	chr16:42725701-42875762	q1	q2	NOTEST	0.0129917	0	#NAME?	0	1	1	no
1219	4932413F04Rik	4932413F04Rik	4932413F04Rik	chr9:103482935-103761837	q1	q2	NOTEST	0	0	0	0	1	1	no
1220	4932414J04Rik	4932414J04Rik	4932414J04Rik	chr11:21494729-21511180	q1	q2	NOTEST	0.017739	0	#NAME?	0	1	1	no
1221	4932414N04Rik	4932414N04Rik	4932414N04Rik	chr2:68657883-68748465	q1	q2	NOTEST	0	0.0240683	Inf	0	1	1	no
1222	4932415G12Rik	4932415G12Rik	4932415G12Rik	chr10:94673492-94688613	q1	q2	OK	0.838013	1.02438	0.289709	0.824689	0.35815	0.50741	no
1223	4932415M13Rik	4932415M13Rik	4932415M13Rik	chr17:53716508-53733843	q1	q2	NOTEST	0.0177266	0	#NAME?	0	1	1	no
1224	4932416H05Rik	4932416H05Rik	4932416H05Rik	chr2:129798368-129832285	q1	q2	OK	1.40438	1.75025	0.317632	0.60158	0.51455	0.653471	no
1225	4932416K20Rik	4932416K20Rik	4932416K20Rik	chr8:104795236-104798792	q1	q2	NOTEST	0.0302389	0.00744738	-2.0216	0	1	1	no
1226	4932418E24Rik	4932418E24Rik	4932418E24Rik	chr2:26271646-26294557	q1	q2	NOTEST	0.0344413	0.0111599	-1.62581	0	1	1	no
1227	4932429P05Rik	4932429P05Rik	4932429P05Rik	chrX:89752267-89755491	q1	q2	NOTEST	0	0	0	0	1	1	no
1228	4932435O22Rik	4932435O22Rik	4932435O22Rik	chr11:114344525-114757886	q1	q2	NOTEST	0	0.0180761	Inf	0	1	1	no
1229	4932438A13Rik	4932438A13Rik	4932438A13Rik	chr3:36863105-37053033	q1	q2	OK	13.4112	12.262	-0.129241	-0.606083	0.48205	0.625968	no
1230	4932438H23Rik	4932438H23Rik	4932438H23Rik	chr16:91053934-91069145	q1	q2	NOTEST	0.0227039	0.0258972	0.189853	0	1	1	no
1231	4932441J04Rik	4932441J04Rik	4932441J04Rik	chr5:57570083-57717919	q1	q2	NOTEST	0.0970869	0	#NAME?	0	1	1	no
1232	4932443I19Rik	4932443I19Rik	4932443I19Rik	chr8:13705888-13743066	q1	q2	NOTEST	0.0878328	0	#NAME?	0	1	1	no
1233	4932702P03Rik	4932702P03Rik	4932702P03Rik	chr13:24905599-24939049	q1	q2	NOTEST	0	0	0	0	1	1	no
1234	4933400A11Rik	4933400A11Rik	4933400A11Rik	chrX:169685246-169990797	q1	q2	NOTEST	0.0494065	0	#NAME?	0	1	1	no
1235	4933400B14Rik	4933400B14Rik	4933400B14Rik	chr17:89320226-89327333	q1	q2	NOTEST	0.0654778	0	#NAME?	0	1	1	no
1236	4933400C23Rik	4933400C23Rik	4933400C23Rik	chr9:92718715-92795711	q1	q2	NOTEST	0.101091	0.126665	0.32537	0	1	1	no
1237	4933400F21Rik	4933400F21Rik	4933400F21Rik	chr1:89454810-89895282	q1	q2	NOTEST	0.0446262	0.00964007	-2.21077	0	1	1	no
1238	4933400L20Rik	4933400L20Rik	4933400L20Rik	chr8:103603798-103680382	q1	q2	NOTEST	0	0	0	0	1	1	no
1239	4933401B06Rik	4933401B06Rik	4933401B06Rik	chrX:107542581-107543800	q1	q2	NOTEST	0	0	0	0	1	1	no
1240	4933401D09Rik	4933401D09Rik	4933401D09Rik	chr17:15631787-15641102	q1	q2	NOTEST	0.180839	0.0222689	-3.0216	0	1	1	no
1241	4933401H06Rik	4933401H06Rik	4933401H06Rik	chr3:135825490-135888572	q1	q2	NOTEST	0.0691433	0	#NAME?	0	1	1	no
1242	4933401P06Rik	4933401P06Rik	4933401P06Rik	chr5:36868569-36955078	q1	q2	NOTEST	0.0393785	0	#NAME?	0	1	1	no
1243	4933402C06Rik	4933402C06Rik	4933402C06Rik	chr7:40674736-40691260	q1	q2	NOTEST	0	0	0	0	1	1	no
1244	4933402D24Rik	4933402D24Rik	4933402D24Rik	chr1:63754908-63769267	q1	q2	NOTEST	0.130619	0.14391	0.139801	0	1	1	no
1245	4933402E13Rik	4933402E13Rik	4933402E13Rik	chrX:62283498-62292078	q1	q2	NOTEST	0.0586774	0.0190105	-1.626	0	1	1	no
1246	4933402J07Rik	4933402J07Rik	4933402J07Rik	chr8:87563906-87589197	q1	q2	NOTEST	0.0618801	0.0304803	-1.0216	0	1	1	no
1247	4933402J10Rik	4933402J10Rik	4933402J10Rik	chr5:59963118-59986002	q1	q2	NOTEST	0	0	0	0	1	1	no
1248	4933402J15Rik	4933402J15Rik	4933402J15Rik	chr14:74355526-74369741	q1	q2	NOTEST	0	0	0	0	1	1	no
1249	4933402N03Rik	4933402N03Rik	4933402N03Rik	chr7:131138346-131146283	q1	q2	NOTEST	0.158871	0	#NAME?	0	1	1	no
1250	4933402N22Rik	4933402N22Rik	4933402N22Rik	chr5:11918042-11922804	q1	q2	NOTEST	0	0	0	0	1	1	no
1251	4933402P03Rik	4933402P03Rik	4933402P03Rik	chr11:69816565-69818440	q1	q2	NOTEST	0.0359179	0	#NAME?	0	1	1	no
1252	4933403O08Rik	4933403O08Rik	4933403O08Rik	chrX:112239048-112243852	q1	q2	NOTEST	0.346597	0	#NAME?	0	1	1	no
1253	4933404G15Rik	4933404G15Rik	4933404G15Rik	chr16:16707686-16718121	q1	q2	NOTEST	0	0	0	0	1	1	no
1254	4933404K08Rik	4933404K08Rik	4933404K08Rik	chr13:23278349-23282267	q1	q2	NOTEST	0	0.040591	Inf	0	1	1	no
1255	4933404O12Rik	4933404O12Rik	4933404O12Rik	chr5:136919145-136937109	q1	q2	OK	1.17079	1.18473	0.0170749	0.0509078	0.9585	0.976285	no
1256	4933405D12Rik	4933405D12Rik	4933405D12Rik	chr3:122882591-122924116	q1	q2	OK	0.629001	0.263219	-1.2568	-1.21421	0.25375	0.394202	no
1257	4933405E24Rik	4933405E24Rik	4933405E24Rik	chr11:54177771-54213288	q1	q2	NOTEST	0	0	0	0	1	1	no
1258	4933405L10Rik	4933405L10Rik	4933405L10Rik	chr8:105708302-105710168	q1	q2	NOTEST	0.0550869	0.312729	2.50513	0	1	1	no
1259	4933405O20Rik	4933405O20Rik	4933405O20Rik	chr7:49975349-50863289	q1	q2	NOTEST	0.044652	0	#NAME?	0	1	1	no
1260	4933406C10Rik	4933406C10Rik	4933406C10Rik	chr12:32919383-32953789	q1	q2	NOTEST	0.496517	0.295124	-0.750519	0	1	1	no
1261	4933406D12Rik	4933406D12Rik	4933406D12Rik	chr2:146542930-146546108	q1	q2	NOTEST	0	0	0	0	1	1	no
1262	4933406F09Rik	4933406F09Rik	4933406F09Rik	chr14:7412472-7422685	q1	q2	NOTEST	0.139614	0	#NAME?	0	1	1	no
1263	4933406G16Rik	4933406G16Rik	4933406G16Rik	chr11:19065274-19075740	q1	q2	NOTEST	0.0418153	0.0270986	-0.625812	0	1	1	no
1264	4933406I18Rik	4933406I18Rik	4933406I18Rik	chr7:114315478-114415161	q1	q2	NOTEST	0.0723963	0.0938378	0.374255	0	1	1	no
1265	4933406J08Rik	4933406J08Rik	4933406J08Rik	chr2:122186271-122206393	q1	q2	NOTEST	0	0	0	0	1	1	no
1266	4933406J10Rik	4933406J10Rik	4933406J10Rik	chr7:82648613-82777852	q1	q2	NOTEST	0.0648909	0.0958898	0.563361	0	1	1	no
1267	4933406K04Rik	4933406K04Rik	4933406K04Rik	chr12:106685606-106716324	q1	q2	NOTEST	0.044108	0	#NAME?	0	1	1	no
1268	4933406M09Rik	4933406M09Rik	4933406M09Rik	chr1:134385939-134390983	q1	q2	NOTEST	0.0970885	0	#NAME?	0	1	1	no
1269	4933407E24Rik	4933407E24Rik	4933407E24Rik	chr4:124569178-124575538	q1	q2	NOTEST	0	0	0	0	1	1	no
1270	4933407G14Rik	4933407G14Rik	4933407G14Rik	chr10:75449509-75463104	q1	q2	NOTEST	0.0479017	0	#NAME?	0	1	1	no
1271	4933407I05Rik	4933407I05Rik	4933407I05Rik	chr9:51914428-51927003	q1	q2	NOTEST	0	0	0	0	1	1	no
1272	4933407K13Rik	4933407K13Rik	4933407K13Rik	chrX:75725457-75764699	q1	q2	OK	1.11842	3.64239	1.70342	5.53326	5e-05	0.000370361	yes
1273	4933407L21Rik	4933407L21Rik	4933407L21Rik	chr1:85928482-85931756	q1	q2	NOTEST	0	0	0	0	1	1	no
1274	4933408B17Rik	4933408B17Rik	4933408B17Rik	chr18:34579845-34597468	q1	q2	OK	0.117424	0.608807	2.37425	2.9852	0.0252	0.067434	no
1275	4933408J17Rik	4933408J17Rik	4933408J17Rik	chr10:93540631-93605245	q1	q2	NOTEST	0	0	0	0	1	1	no
1276	4933408N05Rik	4933408N05Rik	4933408N05Rik	chr8:114205639-114374070	q1	q2	OK	0.551671	0.37755	-0.547142	-0.844789	0.32645	0.474023	no
1277	4933409G03Rik	4933409G03Rik	4933409G03Rik	chr2:68582412-68616463	q1	q2	NOTEST	0	0	0	0	1	1	no
1278	4933409K07Rik	4933409K07Rik	4933409K07Rik	chr4_JH584293_random:120551-144386	q1	q2	NOTEST	0	0	0	0	1	1	no
1279	4933411E08Rik	4933411E08Rik	4933411E08Rik	chr10:117925458-117948307	q1	q2	NOTEST	0.135147	0.0551804	-1.2923	0	1	1	no
1280	4933411G06Rik	4933411G06Rik	4933411G06Rik	chr10:51756173-51757194	q1	q2	NOTEST	0	0	0	0	1	1	no
1281	4933411G11Rik	4933411G11Rik	4933411G11Rik	chr5:143181016-143205068	q1	q2	NOTEST	0.0518734	0.029584	-0.810176	0	1	1	no
1282	4933411K16Rik	4933411K16Rik	4933411K16Rik	chr19:42045850-42070939	q1	q2	OK	0.465732	0.882444	0.922005	1.03799	0.2477	0.387545	no
1283	4933411K20Rik	4933411K20Rik	4933411K20Rik	chr8:46169555-46195590	q1	q2	OK	14.5153	17.7439	0.289742	1.3624	0.1294	0.240166	no
1284	4933412E12Rik	4933412E12Rik	4933412E12Rik	chr10:116950561-116963279	q1	q2	OK	1.64401	3.20474	0.96299	2.45071	0.0061	0.0218548	yes
1285	4933412E24Rik	4933412E24Rik	4933412E24Rik	chr15:60014865-60016618	q1	q2	NOTEST	0	0	0	0	1	1	no
1286	4933412O06Rik	4933412O06Rik	4933412O06Rik	chr13:15781663-15802630	q1	q2	NOTEST	0	0	0	0	1	1	no
1287	4933413G19Rik	4933413G19Rik	4933413G19Rik	chr6:128362993-128385144	q1	q2	NOTEST	0	0.0281119	Inf	0	1	1	no
1288	4933413J09Rik	4933413J09Rik	4933413J09Rik	chr14:26357546-26400456	q1	q2	NOTEST	0.350289	0.441654	0.33437	0	1	1	no
1289	4933413L06Rik	4933413L06Rik	4933413L06Rik	chr13:117602319-117981028	q1	q2	NOTEST	0	0	0	0	1	1	no
1290	4933415F23Rik	4933415F23Rik	4933415F23Rik	chr1:23100473-23102253	q1	q2	NOTEST	0	0	0	0	1	1	no
1291	4933416C03Rik	4933416C03Rik	4933416C03Rik	chr10:116018362-116274929	q1	q2	NOTEST	0	0	0	0	1	1	no
1292	4933416E03Rik	4933416E03Rik	4933416E03Rik	chr2:159947340-159981289	q1	q2	NOTEST	0	0	0	0	1	1	no
1293	4933416I08Rik	4933416I08Rik	4933416I08Rik	chrX:53686490-53691332	q1	q2	NOTEST	0.00718278	0	#NAME?	0	1	1	no
1294	4933416M06Rik	4933416M06Rik	4933416M06Rik	chr13:101254318-101293396	q1	q2	NOTEST	0	0	0	0	1	1	no
1295	4933416M07Rik	4933416M07Rik	4933416M07Rik	chr8:27138772-27174646	q1	q2	NOTEST	0	0.0499142	Inf	0	1	1	no
1296	4933417A18Rik	4933417A18Rik	4933417A18Rik	chr13:34924408-34963809	q1	q2	NOTEST	0	0.0297183	Inf	0	1	1	no
1297	4933417D19Rik	4933417D19Rik	4933417D19Rik	chr8:123232257-123254175	q1	q2	NOTEST	0.0494439	0.469133	3.24613	0	1	1	no
1298	4933417E11Rik	4933417E11Rik	4933417E11Rik	chr1:71958997-72005195	q1	q2	NOTEST	0.285039	0.0842408	-1.75857	0	1	1	no
1299	4933417G07Rik	4933417G07Rik	4933417G07Rik	chr3:55625197-56183701	q1	q2	NOTEST	0	0.0329766	Inf	0	1	1	no
1300	4933417O13Rik	4933417O13Rik	4933417O13Rik	chr7:143107253-143427042	q1	q2	NOTEST	0	0	0	0	1	1	no
1301	4933421I07Rik	4933421I07Rik	4933421I07Rik	chr7:42445461-42448080	q1	q2	NOTEST	0	0	0	0	1	1	no
1302	4933421O10Rik	4933421O10Rik	4933421O10Rik	chr4:33027138-33031323	q1	q2	OK	1.02862	1.53541	0.577914	1.74396	0.06175	0.137178	no
1303	4933422A05Rik	4933422A05Rik	4933422A05Rik	chr9:35281104-35285423	q1	q2	NOTEST	0.0439931	0	#NAME?	0	1	1	no
1304	4933422H20Rik	4933422H20Rik	4933422H20Rik	chr11:115440544-115448268	q1	q2	NOTEST	0	0	0	0	1	1	no
1305	4933424G05Rik	4933424G05Rik	4933424G05Rik	chr18:14968684-15151446	q1	q2	NOTEST	0.0657757	0	#NAME?	0	1	1	no
1306	4933424G06Rik	4933424G06Rik	4933424G06Rik	chr1:36714537-36757960	q1	q2	NOTEST	0.0549078	0.31458	2.51834	0	1	1	no
1307	4933425B07Rik	4933425B07Rik	4933425B07Rik	chr14:46602805-46637423	q1	q2	NOTEST	0	0	0	0	1	1	no
1308	4933425H06Rik	4933425H06Rik	4933425H06Rik	chr6:144672867-144693832	q1	q2	NOTEST	0.0723996	0	#NAME?	0	1	1	no
1309	4933425L06Rik	4933425L06Rik	4933425L06Rik	chr13:105082121-105121782	q1	q2	NOTEST	0	0	0	0	1	1	no
1310	4933426D04Rik	4933426D04Rik	4933426D04Rik	chr5:24862734-25100642	q1	q2	NOTEST	0.0644781	0.115331	0.838895	0	1	1	no
1311	4933426M11Rik	4933426M11Rik	4933426M11Rik	chr12:80790531-80880833	q1	q2	OK	40.1109	50.9847	0.346072	1.603	0.0577	0.130419	no
1312	4933427D06Rik	4933427D06Rik	4933427D06Rik	chr6:89096114-89110037	q1	q2	NOTEST	0.0209683	0.0239169	0.189824	0	1	1	no
1313	4933427D14Rik	4933427D14Rik	4933427D14Rik	chr11:72154096-72203371	q1	q2	OK	4.66535	7.0554	0.596742	2.54878	0.0062	0.0221614	yes
1314	4933427E11Rik	4933427E11Rik	4933427E11Rik	chr15:74702411-74710374	q1	q2	NOTEST	0.100356	0.154789	0.625172	0	1	1	no
1315	4933427E13Rik	4933427E13Rik	4933427E13Rik	chr11:25326106-25367137	q1	q2	NOTEST	0	0	0	0	1	1	no
1316	4933427G17Rik	4933427G17Rik	4933427G17Rik	chr7:120982508-121014787	q1	q2	NOTEST	0	0.0391228	Inf	0	1	1	no
1317	4933427I22Rik	4933427I22Rik	4933427I22Rik	chr4:139926110-139943519	q1	q2	NOTEST	0	0	0	0	1	1	no
1318	4933428C19Rik	4933428C19Rik	4933428C19Rik	chr4:40482839-40525548	q1	q2	NOTEST	0	0	0	0	1	1	no
1319	4933429K18Rik	4933429K18Rik	4933429K18Rik	chr19:45726554-45730558	q1	q2	NOTEST	0.187472	0.0307809	-2.60656	0	1	1	no
1320	4933429O19Rik	4933429O19Rik	4933429O19Rik	chr14:48878872-48887112	q1	q2	NOTEST	0	0	0	0	1	1	no
1321	4933430H16Rik	4933430H16Rik	4933430H16Rik	chr7:82937937-82971391	q1	q2	NOTEST	0	0	0	0	1	1	no
1322	4933430I17Rik	4933430I17Rik	4933430I17Rik	chr4:62525368-62547993	q1	q2	NOTEST	0.44935	0.560806	0.319665	0	1	1	no
1323	4933430M04Rik	4933430M04Rik	4933430M04Rik	chr11:24481908-24569951	q1	q2	NOTEST	0	0	0	0	1	1	no
1324	4933430N04Rik	4933430N04Rik	4933430N04Rik	chr8:9125411-9132288	q1	q2	NOTEST	0	0	0	0	1	1	no
1325	4933431E20Rik	4933431E20Rik	4933431E20Rik	chr3:107877229-107898685	q1	q2	OK	2.66893	4.7116	0.819953	2.19629	0.0143	0.0431174	yes
1326	4933431G14Rik	4933431G14Rik	4933431G14Rik	chr6:72097612-72154570	q1	q2	NOTEST	0.381608	0.164019	-1.21823	0	1	1	no
1327	4933432G23Rik	4933432G23Rik	4933432G23Rik	chr9:118429838-118437048	q1	q2	NOTEST	0	0	0	0	1	1	no
1328	4933432I03Rik	4933432I03Rik	4933432I03Rik	chr14:102987411-103033803	q1	q2	NOTEST	0	0	0	0	1	1	no
1329	4933432I09Rik	4933432I09Rik	4933432I09Rik	chr16:18209685-18213863	q1	q2	NOTEST	0.0436859	0.086079	0.978493	0	1	1	no
1330	4933432K03Rik	4933432K03Rik	4933432K03Rik	chr7:121587385-121589836	q1	q2	NOTEST	0.128954	0	#NAME?	0	1	1	no
1331	4933433C11Rik	4933433C11Rik	4933433C11Rik	chr2:25212558-25214630	q1	q2	NOTEST	0.124013	0.0267892	-2.21077	0	1	1	no
1332	4933433F19Rik	4933433F19Rik	4933433F19Rik	chr8:30568394-30575573	q1	q2	NOTEST	0.0574602	0	#NAME?	0	1	1	no
1333	4933433G15Rik	4933433G15Rik	4933433G15Rik	chr9:75410183-75415537	q1	q2	NOTEST	0.213614	0.391785	0.875056	0	1	1	no
1334	4933433G19Rik	4933433G19Rik	4933433G19Rik	chr13:66912097-67032405	q1	q2	NOTEST	0.0591364	0.0291288	-1.0216	0	1	1	no
1335	4933433H22Rik	4933433H22Rik	4933433H22Rik	chr17:84078659-84089875	q1	q2	NOTEST	0.0639498	0.082886	0.374188	0	1	1	no
1336	4933434E20Rik	4933434E20Rik	4933434E20Rik	chr3:90052816-90062447	q1	q2	OK	45.8121	45.0567	-0.0239895	-0.103723	0.9054	0.943537	no
1337	4933434I20Rik	4933434I20Rik	4933434I20Rik	chr8:83348471-83379402	q1	q2	NOTEST	0.0931618	0	#NAME?	0	1	1	no
1338	4933436C20Rik	4933436C20Rik	4933436C20Rik	chr8:92326032-92356120	q1	q2	OK	3.85344	2.00548	-0.942198	-2.83006	0.00795	0.0270111	yes
1339	4933436E23Rik	4933436E23Rik	4933436E23Rik	chr1:139379451-139402852	q1	q2	NOTEST	0	0	0	0	1	1	no
1340	4933436H12Rik	4933436H12Rik	4933436H12Rik	chr7:68417423-68426133	q1	q2	NOTEST	0	0	0	0	1	1	no
1341	4933436I01Rik	4933436I01Rik	4933436I01Rik	chrX:67919863-67921450	q1	q2	NOTEST	0	0	0	0	1	1	no
1342	4933438B17Rik	4933438B17Rik	4933438B17Rik	chr5:127030788-127088529	q1	q2	NOTEST	0	0	0	0	1	1	no
1343	4933438K21Rik	4933438K21Rik	4933438K21Rik	chr4:147063365-147068436	q1	q2	NOTEST	0.238255	0.0388227	-2.61753	0	1	1	no
1344	4933439C10Rik	4933439C10Rik	4933439C10Rik	chr11:59485520-59511067	q1	q2	OK	1.12084	1.74886	0.641834	0.761727	0.3767	0.526113	no
1345	4933439K11Rik	4933439K11Rik	4933439K11Rik	chr1:172521129-172550806	q1	q2	NOTEST	0	0	0	0	1	1	no
1346	4933440J02Rik	4933440J02Rik	4933440J02Rik	chr10:111586718-111594273	q1	q2	NOTEST	0.10783	0	#NAME?	0	1	1	no
1347	4933440M02Rik	4933440M02Rik	4933440M02Rik	chr7:125331781-125349786	q1	q2	NOTEST	0	0	0	0	1	1	no
1348	5031410I06Rik	5031410I06Rik	5031410I06Rik	chr5:26098667-26105314	q1	q2	NOTEST	0.0369525	0	#NAME?	0	1	1	no
1349	5031414D18Rik	5031414D18Rik	5031414D18Rik	chr14:75004109-75388146	q1	q2	NOTEST	0.289973	0.249665	-0.215923	0	1	1	no
1350	5031425E22Rik	5031425E22Rik	5031425E22Rik	chr5:23431807-23434353	q1	q2	OK	3.20269	3.76528	0.233474	0.843388	0.35875	0.507909	no
1351	5031425F14Rik	5031425F14Rik	5031425F14Rik	chr2:166447450-166458770	q1	q2	NOTEST	0	0	0	0	1	1	no
1352	5031426D15Rik	5031426D15Rik	5031426D15Rik	chr2:6539698-7396198	q1	q2	NOTEST	0.191713	0.312587	0.705308	0	1	1	no
1353	5031434C07Rik	5031434C07Rik	5031434C07Rik	chr6:112273757-112330423	q1	q2	NOTEST	0.0265909	0.0130979	-1.0216	0	1	1	no
1354	5031434O11Rik	5031434O11Rik	5031434O11Rik	chr3:51515317-51567116	q1	q2	OK	0.295794	1.65629	2.48529	0.396391	0.47525	0.619755	no
1355	5031439G07Rik	5031439G07Rik	5031439G07Rik	chr15:84945719-84987971	q1	q2	OK	16.9635	19.7909	0.222403	1.00303	0.23585	0.374679	no
1356	5033403H07Rik	5033403H07Rik	5033403H07Rik	chr5:52973011-52992292	q1	q2	NOTEST	0	0	0	0	1	1	no
1357	5033404E19Rik	5033404E19Rik	5033404E19Rik	chr1:185497305-185498014	q1	q2	NOTEST	0.100355	0	#NAME?	0	1	1	no
1358	5033406O09Rik	5033406O09Rik	5033406O09Rik	chr12:111941990-111944482	q1	q2	NOTEST	0.132932	0	#NAME?	0	1	1	no
1359	5033411D12Rik	5033411D12Rik	5033411D12Rik	chr13:16857474-17694765	q1	q2	NOTEST	0.366765	0.457242	0.318105	0	1	1	no
1360	5330411J11Rik	5330411J11Rik	5330411J11Rik	chr2:59382492-59386682	q1	q2	NOTEST	0.105584	0.022808	-2.21077	0	1	1	no
1361	5330413P13Rik	5330413P13Rik	5330413P13Rik	chr2:131820005-131847656	q1	q2	NOTEST	0.0147886	0	#NAME?	0	1	1	no
1362	5330417C22Rik	5330417C22Rik	5330417C22Rik	chr3:108458068-108536522	q1	q2	NOTEST	0.113633	0.00799604	-3.82896	0	1	1	no
1363	5330426P16Rik	5330426P16Rik	5330426P16Rik	chr16:50726750-50732773	q1	q2	OK	2.95713	3.73756	0.337896	1.13593	0.2476	0.387488	no
1364	5330434G04Rik	5330434G04Rik	5330434G04Rik	chrX:105372993-105391754	q1	q2	NOTEST	0	0	0	0	1	1	no
1365	5330439B14Rik	5330439B14Rik	5330439B14Rik	chr6:142587861-142702274	q1	q2	NOTEST	0.08532	0.103954	0.284985	0	1	1	no
1366	5430401F13Rik	5430401F13Rik	5430401F13Rik	chr6:131543761-131553757	q1	q2	NOTEST	0.127334	0	#NAME?	0	1	1	no
1367	5430402E10Rik	5430402E10Rik	5430402E10Rik	chrX:77919785-77925062	q1	q2	NOTEST	0	0	0	0	1	1	no
1368	5430402O13Rik	5430402O13Rik	5430402O13Rik	chr6:50566642-50596590	q1	q2	NOTEST	0.275425	0.0785336	-1.81028	0	1	1	no
1369	5430403N17Rik	5430403N17Rik	5430403N17Rik	chr8:35864084-35882957	q1	q2	NOTEST	0	0	0	0	1	1	no
1370	5430405H02Rik	5430405H02Rik	5430405H02Rik	chr2:156840076-156862945	q1	q2	OK	0.368034	1.05465	1.51885	1.11186	0.2064	0.339699	no
1371	5430416N02Rik	5430416N02Rik	5430416N02Rik	chr5:100420841-100429535	q1	q2	OK	18.2541	19.1089	0.0660232	0.322989	0.8004	0.875341	no
1372	5430416O09Rik	5430416O09Rik	5430416O09Rik	chr4:43730033-43734534	q1	q2	NOTEST	0.0261105	0.0467033	0.838895	0	1	1	no
1373	5430417L22Rik	5430417L22Rik	5430417L22Rik	chr2:118745761-118748807	q1	q2	OK	8.80933	8.25645	-0.0935106	-0.406954	0.66025	0.772918	no
1374	5430419D17Rik	5430419D17Rik	5430419D17Rik	chr7:131174401-131250945	q1	q2	NOTEST	0.0372103	0.00916432	-2.0216	0	1	1	no
1375	5430421F17Rik	5430421F17Rik	5430421F17Rik	chr8:25302649-25306270	q1	q2	NOTEST	0	0.0515229	Inf	0	1	1	no
1376	5430421N21Rik	5430421N21Rik	5430421N21Rik	chr15:101431013-101491512	q1	q2	NOTEST	0.0326208	0	#NAME?	0	1	1	no
1377	5430425J12Rik	5430425J12Rik	5430425J12Rik	chr13:73681156-73709856	q1	q2	NOTEST	0	0	0	0	1	1	no
1378	5430425K12Rik	5430425K12Rik	5430425K12Rik	chr13:80940402-80948597	q1	q2	NOTEST	0.193251	0	#NAME?	0	1	1	no
1379	5430427M07Rik	5430427M07Rik	5430427M07Rik	chr12:90998491-91384409	q1	q2	NOTEST	0	0	0	0	1	1	no
1380	5430427O19Rik	5430427O19Rik	5430427O19Rik	chrX:85870272-85891499	q1	q2	NOTEST	0.0279154	0.0249659	-0.161105	0	1	1	no
1381	5430428K19Rik	5430428K19Rik	5430428K19Rik	chrX:6400144-6633717	q1	q2	NOTEST	0	0	0	0	1	1	no
1382	5430434I15Rik	5430434I15Rik	5430434I15Rik	chr3:38203150-38208119	q1	q2	NOTEST	0	0	0	0	1	1	no
1383	5430435G22Rik	5430435G22Rik	5430435G22Rik	chr1:131688694-131713464	q1	q2	OK	1.50795	1.35914	-0.149896	-0.431143	0.64365	0.75924	no
1384	5430437J10Rik	5430437J10Rik	5430437J10Rik	chr15:5496317-5594983	q1	q2	NOTEST	0	0.0259495	Inf	0	1	1	no
1385	5430440P10Rik	5430440P10Rik	5430440P10Rik	chr14:105427558-105437716	q1	q2	NOTEST	0.0624136	0.142381	1.18982	0	1	1	no
1386	5530400C23Rik	5530400C23Rik	5530400C23Rik	chr6:133292215-133295790	q1	q2	NOTEST	0	0	0	0	1	1	no
1387	5530401A14Rik	5530401A14Rik	5530401A14Rik	chr11:80880164-81968396	q1	q2	NOTEST	0	0	0	0	1	1	no
1388	5530601H04Rik	5530601H04Rik	5530601H04Rik	chrX:105040853-105070124	q1	q2	OK	2.02549	3.50349	0.790518	2.85801	0.00195	0.00859398	yes
1389	5730403I07Rik	5730403I07Rik	5730403I07Rik	chr9:77366411-77399416	q1	q2	NOTEST	0	0.0273274	Inf	0	1	1	no
1390	5730405O15Rik	5730405O15Rik	5730405O15Rik	chrX:13042014-13045295	q1	q2	NOTEST	0.222605	0.31547	0.503019	0	1	1	no
1391	5730408K05Rik	5730408K05Rik	5730408K05Rik	chr19:8888386-8888774	q1	q2	OK	1.96875	2.28934	0.217649	0.250837	0.79545	0.872465	no
1392	5730409E04Rik	5730409E04Rik	5730409E04Rik	chr4:126609853-126614371	q1	q2	OK	1.80032	3.49804	0.958293	3.00584	0.001	0.0049721	yes
1393	5730412P04Rik	5730412P04Rik	5730412P04Rik	chrX:136104602-136115420	q1	q2	NOTEST	0	0	0	0	1	1	no
1394	5730416F02Rik	5730416F02Rik	5730416F02Rik	chrX:109001484-109002296	q1	q2	NOTEST	0.166709	0.0821158	-1.0216	0	1	1	no
1395	5730420D15Rik	5730420D15Rik	5730420D15Rik	chr10:95417374-95428640	q1	q2	NOTEST	0	0.112905	Inf	0	1	1	no
1396	5730422E09Rik	5730422E09Rik	5730422E09Rik	chr5:149119564-149182036	q1	q2	NOTEST	0	0	0	0	1	1	no
1397	5730435O14Rik	5730435O14Rik	5730435O14Rik	chr10:41538848-41587753	q1	q2	NOTEST	0	0.139966	Inf	0	1	1	no
1398	5730455P16Rik	5730455P16Rik	5730455P16Rik	chr11:80360491-80378015	q1	q2	OK	12.3191	10.2657	-0.263068	-1.21097	0.1851	0.313152	no
1399	5730457N03Rik	5730457N03Rik	5730457N03Rik	chr6:52308388-52318378	q1	q2	NOTEST	0	0.0121105	Inf	0	1	1	no
1400	5730460C07Rik	5730460C07Rik	5730460C07Rik	chr3:153789304-153792087	q1	q2	NOTEST	0.0932765	0	#NAME?	0	1	1	no
1401	5730480H06Rik	5730480H06Rik	5730480H06Rik	chr5:48389502-49285659	q1	q2	NOTEST	0.264822	0.432505	0.707696	0	1	1	no
1402	5730488B01Rik	5730488B01Rik	5730488B01Rik	chr4:44531505-44710440	q1	q2	NOTEST	0	0	0	0	1	1	no
1403	5730507C01Rik	5730507C01Rik	5730507C01Rik	chr12:18514509-18535254	q1	q2	OK	2.03526	3.43181	0.753754	2.28636	0.0094	0.0309623	yes
1404	5730508B09Rik	5730508B09Rik	5730508B09Rik	chr3:127869687-127896323	q1	q2	OK	5.18032	1.53074	-1.75881	-5.38481	5e-05	0.000370361	yes
1405	5730522E02Rik	5730522E02Rik	5730522E02Rik	chr11:25616845-26210576	q1	q2	NOTEST	0	0	0	0	1	1	no
1406	5730559C18Rik	5730559C18Rik	5730559C18Rik	chr1:136213521-136234280	q1	q2	OK	1.87638	0.913927	-1.0378	-2.95305	0.00305	0.0123608	yes
1407	5730577I03Rik	5730577I03Rik	5730577I03Rik	chr9:20607474-20617271	q1	q2	OK	0.683277	0.60774	-0.169016	-0.375006	0.6922	0.798133	no
1408	5830403L16Rik	5830403L16Rik	5830403L16Rik	chr1:153849541-153851195	q1	q2	NOTEST	0.0349519	0.0625177	0.838895	0	1	1	no
1409	5830403M04Rik	5830403M04Rik	5830403M04Rik	chr5:100077872-100159808	q1	q2	NOTEST	0	0	0	0	1	1	no
1410	5830411N06Rik	5830411N06Rik	5830411N06Rik	chr7:140247300-140299791	q1	q2	NOTEST	0	0	0	0	1	1	no
1411	5830415F09Rik	5830415F09Rik	5830415F09Rik	chr4:46376974-46389423	q1	q2	OK	0.935749	1.67571	0.840579	2.07696	0.0447	0.106807	no
1412	5830416I19Rik	5830416I19Rik	5830416I19Rik	chr5:64044972-64050226	q1	q2	NOTEST	0.041781	0.0476564	0.189824	0	1	1	no
1413	5830416P10Rik	5830416P10Rik	5830416P10Rik	chr19:53441211-53464796	q1	q2	NOTEST	0.0996079	0.17378	0.802934	0	1	1	no
1414	5830417I10Rik	5830417I10Rik	5830417I10Rik	chr3:88777056-88832487	q1	q2	OK	2.08954	3.1352	0.58537	2.33414	0.00985	0.0321859	yes
1415	5830418K08Rik	5830418K08Rik	5830418K08Rik	chr9:15283336-15357788	q1	q2	OK	6.36424	7.21966	0.181943	0.41543	0.6339	0.751996	no
1416	5830418P13Rik	5830418P13Rik	5830418P13Rik	chr9:103423577-103480328	q1	q2	NOTEST	0.205391	0.0126462	-4.0216	0	1	1	no
1417	5830428M24Rik	5830428M24Rik	5830428M24Rik	chr12:69464786-69475550	q1	q2	NOTEST	0	0.0697739	Inf	0	1	1	no
1418	5830432E09Rik	5830432E09Rik	5830432E09Rik	chr7:135537823-135686294	q1	q2	NOTEST	0.0785738	0.128326	0.707696	0	1	1	no
1419	5830444B04Rik	5830444B04Rik	5830444B04Rik	chr4:155400968-155443110	q1	q2	NOTEST	0.0395449	0.080478	1.0251	0	1	1	no
1420	5830454E08Rik	5830454E08Rik	5830454E08Rik	chr9:120577330-120578073	q1	q2	OK	0.0940249	0.887216	3.23817	2.69786	0.07135	0.153431	no
1421	5830473C10Rik	5830473C10Rik	5830473C10Rik	chr5:90561208-90597906	q1	q2	NOTEST	0	0.0245101	Inf	0	1	1	no
1422	5930403L14Rik	5930403L14Rik	5930403L14Rik	chr4:154316124-154636873	q1	q2	NOTEST	0.0185202	0.0542513	1.55056	0	1	1	no
1423	5930412G12Rik	5930412G12Rik	5930412G12Rik	chr5:128579129-128600687	q1	q2	NOTEST	0	0	0	0	1	1	no
1424	5930430L01Rik	5930430L01Rik	5930430L01Rik	chr5:148990055-148995215	q1	q2	OK	2.0835	3.42312	0.716299	2.44749	0.0042	0.0160832	yes
1425	5930438M14Rik	5930438M14Rik	5930438M14Rik	chr13:101232126-101247551	q1	q2	NOTEST	0.0907031	0.211034	1.21825	0	1	1	no
1426	6030407O03Rik	6030407O03Rik	6030407O03Rik	chr1:73618380-73864466	q1	q2	NOTEST	0.0317346	0	#NAME?	0	1	1	no
1427	6030408B16Rik	6030408B16Rik	6030408B16Rik	chr15:101293211-101297426	q1	q2	NOTEST	0.114986	0.135626	0.238171	0	1	1	no
1428	6030419C18Rik	6030419C18Rik	6030419C18Rik	chr9:58488602-58499742	q1	q2	OK	37.9513	23.6602	-0.68169	-3.3491	0.0005	0.00277562	yes
1429	6030440G07Rik	6030440G07Rik	6030440G07Rik	chr12:110994397-111013872	q1	q2	NOTEST	0.627085	0.381283	-0.7178	0	1	1	no
1430	6030443J06Rik	6030443J06Rik	6030443J06Rik	chr5:22550412-22558171	q1	q2	OK	0.651958	0.680507	0.0618319	0.162534	0.8602	0.914809	no
1431	6030458C11Rik	6030458C11Rik	6030458C11Rik	chr15:12808176-12824657	q1	q2	OK	12.1072	24.9931	1.04567	4.30094	5e-05	0.000370361	yes
1432	6030466F02Rik	6030466F02Rik	6030466F02Rik	chr8:123733957-123739941	q1	q2	NOTEST	0.0412033	0	#NAME?	0	1	1	no
1433	6030468B19Rik	6030468B19Rik	6030468B19Rik	chr11:117797659-117807308	q1	q2	NOTEST	0	0.0285622	Inf	0	1	1	no
1434	6030469F06Rik	6030469F06Rik	6030469F06Rik	chr12:31168861-31185922	q1	q2	NOTEST	0.0748599	0	#NAME?	0	1	1	no
1435	6030498E09Rik	6030498E09Rik	6030498E09Rik	chrX:38772779-38962688	q1	q2	NOTEST	0	0	0	0	1	1	no
1436	6230400D17Rik	6230400D17Rik	6230400D17Rik	chr14:20702011-20704425	q1	q2	OK	1.49059	1.46837	-0.021668	-0.0269699	0.9843	0.990573	no
1437	6330403A02Rik	6330403A02Rik	6330403A02Rik	chr1:180432372-180483504	q1	q2	NOTEST	0.0239323	0.0103396	-1.21077	0	1	1	no
1438	6330403K07Rik	6330403K07Rik	6330403K07Rik	chr11:71031940-71033617	q1	q2	NOTEST	0.109068	0.147966	0.440041	0	1	1	no
1439	6330407A03Rik	6330407A03Rik	6330407A03Rik	chr4:3678120-3791612	q1	q2	NOTEST	0.0309214	0.0200388	-0.625812	0	1	1	no
1440	6330408A02Rik	6330408A02Rik	6330408A02Rik	chr7:13258966-13311427	q1	q2	OK	4.33621	7.89246	0.864042	2.35362	0.0143	0.0431174	yes
1441	6330409D20Rik	6330409D20Rik	6330409D20Rik	chr2:32721054-32755007	q1	q2	NOTEST	0	0	0	0	1	1	no
1442	6330410L21Rik	6330410L21Rik	6330410L21Rik	chr3:129677574-129763882	q1	q2	NOTEST	0.0138282	0	#NAME?	0	1	1	no
1443	6330415B21Rik	6330415B21Rik	6330415B21Rik	chr6:76881636-77979667	q1	q2	NOTEST	0.100606	0.0775872	-0.37483	0	1	1	no
1444	6330416G13Rik	6330416G13Rik	6330416G13Rik	chr4:63560359-63586353	q1	q2	OK	2.55917	4.45874	0.80096	3.03789	0.001	0.0049721	yes
1445	6330418K02Rik	6330418K02Rik	6330418K02Rik	chr5:138259657-138272754	q1	q2	OK	2.07625	2.32667	0.164283	0.217895	0.84865	0.908656	no
1446	6330549D23Rik	6330549D23Rik	6330549D23Rik	chr3:96601132-96629819	q1	q2	NOTEST	0.193142	0.355991	0.882181	0	1	1	no
1447	6430411K18Rik	6430411K18Rik	6430411K18Rik	chr12:109590168-109595403	q1	q2	NOTEST	0.0456166	0	#NAME?	0	1	1	no
1448	6430531B16Rik	6430531B16Rik	6430531B16Rik	chr7:139972302-139978755	q1	q2	NOTEST	0.211828	0.0947233	-1.1611	0	1	1	no
1449	6430548M08Rik	6430548M08Rik	6430548M08Rik	chr8:120114151-120165307	q1	q2	OK	10.1991	5.09619	-1.00095	-3.52233	0.0001	0.000691564	yes
1450	6430550D23Rik	6430550D23Rik	6430550D23Rik	chr2:156000442-156007977	q1	q2	NOTEST	0.151891	0.384239	1.33896	0	1	1	no
1451	6430562O15Rik	6430562O15Rik	6430562O15Rik	chr13:99344785-99415561	q1	q2	NOTEST	0	0.0164558	Inf	0	1	1	no
1452	6430571L13Rik	6430571L13Rik	6430571L13Rik	chr9:107340639-107349683	q1	q2	NOTEST	0.19426	0.225498	0.215122	0	1	1	no
1453	6430573F11Rik	6430573F11Rik	6430573F11Rik	chr8:36489190-36513013	q1	q2	NOTEST	0	0	0	0	1	1	no
1454	6430584L05Rik	6430584L05Rik	6430584L05Rik	chr6:55396886-55412285	q1	q2	NOTEST	0.0171973	0	#NAME?	0	1	1	no
1455	6430706D22Rik	6430706D22Rik	6430706D22Rik	chr1:88227019-88277579	q1	q2	OK	5.36533	2.67358	-1.0049	-2.06051	0.02	0.0560565	no
1456	6430710C18Rik	6430710C18Rik	6430710C18Rik	chr2:72745845-72813717	q1	q2	NOTEST	0	0	0	0	1	1	no
1457	6530402F18Rik	6530402F18Rik	6530402F18Rik	chr2:29194820-29252993	q1	q2	OK	0.493947	0.99443	1.00951	2.44482	0.00775	0.0264412	yes
1458	6530411M01Rik	6530411M01Rik	6530411M01Rik	chr17:9147718-9168022	q1	q2	NOTEST	0.049931	0	#NAME?	0	1	1	no
1459	6720401G13Rik	6720401G13Rik	6720401G13Rik	chrX:50555743-50635258	q1	q2	OK	5.20982	15.9165	1.61122	6.95678	5e-05	0.000370361	yes
1460	6720468P15Rik	6720468P15Rik	6720468P15Rik	chr19:57508563-57512788	q1	q2	NOTEST	0.0445735	0	#NAME?	0	1	1	no
1461	6720483E21Rik	6720483E21Rik	6720483E21Rik	chr1:20888649-20890473	q1	q2	NOTEST	0	0.10901	Inf	0	1	1	no
1462	6720489N17Rik	6720489N17Rik	6720489N17Rik	chr13:62603014-62624182	q1	q2	OK	0.520546	0.736247	0.500164	1.13437	0.2287	0.365825	no
1463	6820408C15Rik	6820408C15Rik	6820408C15Rik	chr2:152415586-152444328	q1	q2	NOTEST	0	0	0	0	1	1	no
1464	6820431F20Rik	6820431F20Rik	6820431F20Rik	chr8:20268285-20297432	q1	q2	OK	65.0144	111.359	0.776393	3.69888	5e-05	0.000370361	yes
1465	7420426K07Rik	7420426K07Rik	7420426K07Rik	chr9:98903118-98904622	q1	q2	NOTEST	0	0	0	0	1	1	no
1466	7420461P10Rik	7420461P10Rik	7420461P10Rik	chr1:162639149-162658219	q1	q2	NOTEST	0.0943751	0	#NAME?	0	1	1	no
1467	7420700N18Rik	7420700N18Rik	7420700N18Rik	chr8:31367748-31382438	q1	q2	NOTEST	0.0326337	0.0422969	0.374188	0	1	1	no
1468	7420701I03Rik	7420701I03Rik	7420701I03Rik	chr12:11047812-11078741	q1	q2	NOTEST	0	0	0	0	1	1	no
1469	7530416G11Rik	7530416G11Rik	7530416G11Rik	chr15:85492735-85503227	q1	q2	NOTEST	0.158871	0.0521701	-1.60656	0	1	1	no
1470	7530420F21Rik	7530420F21Rik	7530420F21Rik	chr1:150076660-150099766	q1	q2	NOTEST	0.340134	0.37915	0.156669	0	1	1	no
1471	7630403G23Rik	7630403G23Rik	7630403G23Rik	chr9:34042370-34059019	q1	q2	NOTEST	0	0	0	0	1	1	no
1472	8030411F24Rik	8030411F24Rik	8030411F24Rik	chr2:148782008-148785936	q1	q2	NOTEST	0.127655	0	#NAME?	0	1	1	no
1473	8030423F21Rik	8030423F21Rik	8030423F21Rik	chr5:52607549-52619011	q1	q2	NOTEST	0.0574608	0.0685193	0.253933	0	1	1	no
1474	8030423J24Rik	8030423J24Rik	8030423J24Rik	chr13:70882947-70884503	q1	q2	NOTEST	0.15242	0	#NAME?	0	1	1	no
1475	8030442B05Rik	8030442B05Rik	8030442B05Rik	chr2:11338365-11398500	q1	q2	NOTEST	0.3053	0.24851	-0.296925	0	1	1	no
1476	8030443G20Rik	8030443G20Rik	8030443G20Rik	chr4:108879069-108972077	q1	q2	NOTEST	0	0	0	0	1	1	no
1477	8030462N17Rik	8030462N17Rik	8030462N17Rik	chr18:77633280-77714010	q1	q2	OK	11.6215	9.49015	-0.292292	-1.31949	0.14875	0.266584	no
1478	8430403D17Rik	8430403D17Rik	8430403D17Rik	chr11:85353163-85832388	q1	q2	NOTEST	0.034547	0.0792613	1.19806	0	1	1	no
1479	8430408G22Rik	8430408G22Rik	8430408G22Rik	chr6:116633007-116673836	q1	q2	OK	2.82489	0.0520084	-5.76331	-2.67053	0.2098	0.343639	no
1480	8430410A17Rik	8430410A17Rik	8430410A17Rik	chr6:87913975-87936613	q1	q2	OK	13.5652	12.0067	-0.176077	-0.785652	0.43785	0.585514	no
1481	8430419L09Rik	8430419L09Rik	8430419L09Rik	chr6:135197986-135236240	q1	q2	OK	0.936418	1.37844	0.557807	1.67602	0.0683	0.148666	no
1482	8430422H06Rik	8430422H06Rik	8430422H06Rik	chr18:14232305-14278542	q1	q2	NOTEST	0	0	0	0	1	1	no
1483	8430423G03Rik	8430423G03Rik	8430423G03Rik	chr5:148950249-148951658	q1	q2	NOTEST	0.699022	0.283889	-1.30001	0	1	1	no
1484	8430426J06Rik	8430426J06Rik	8430426J06Rik	chr15:81242653-81251862	q1	q2	NOTEST	0.163742	0.274099	0.743276	0	1	1	no
1485	8430427H17Rik	8430427H17Rik	8430427H17Rik	chr2:153407460-153529971	q1	q2	OK	0.384014	0.935274	1.28423	3.279	0.0007	0.00367201	yes
1486	8430429K09Rik	8430429K09Rik	8430429K09Rik	chr11:3202352-3479831	q1	q2	OK	2.6789	4.6238	0.787442	0.455109	0.60205	0.72605	no
1487	8430431K14Rik	8430431K14Rik	8430431K14Rik	chr19:30564486-31765033	q1	q2	NOTEST	0.0382664	0	#NAME?	0	1	1	no
1488	8430436N08Rik	8430436N08Rik	8430436N08Rik	chr4:7560687-7573801	q1	q2	NOTEST	0	0	0	0	1	1	no
1489	8430437L04Rik	8430437L04Rik	8430437L04Rik	chr2:72703509-72729468	q1	q2	NOTEST	0	0	0	0	1	1	no
1490	9030025P20Rik	9030025P20Rik	9030025P20Rik	chr17:14964188-15022449	q1	q2	OK	1.2432	4.07378	1.71231	5.09308	5e-05	0.000370361	yes
1491	9030204H09Rik	9030204H09Rik	9030204H09Rik	chr2:35751225-35979624	q1	q2	NOTEST	0	0.146294	Inf	0	1	1	no
1492	9030404E10Rik	9030404E10Rik	9030404E10Rik	chr16:30021841-30039479	q1	q2	NOTEST	0.100856	0	#NAME?	0	1	1	no
1493	9030612E09Rik	9030612E09Rik	9030612E09Rik	chr10:43174698-43176565	q1	q2	NOTEST	0.243802	0.308108	0.33773	0	1	1	no
1494	9030617O03Rik	9030617O03Rik	9030617O03Rik	chr12:100779122-100872610	q1	q2	OK	4.60731	19.3496	2.07031	8.94102	5e-05	0.000370361	yes
1495	9030619P08Rik	9030619P08Rik	9030619P08Rik	chr15:75427605-75431829	q1	q2	NOTEST	0.0776105	0	#NAME?	0	1	1	no
1496	9030624G23Rik	9030624G23Rik	9030624G23Rik	chr12:24043201-24097269	q1	q2	OK	1.00673	1.35263	0.42609	1.12488	0.23865	0.377371	no
1497	9030624J02Rik	9030624J02Rik	9030624J02Rik	chr7:118740270-118841491	q1	q2	OK	10.5929	13.8104	0.382664	1.75518	0.05525	0.125993	no
1498	9130008F23Rik	9130008F23Rik	9130008F23Rik	chr17:40875481-40880558	q1	q2	NOTEST	0.0777703	0.219074	1.49413	0	1	1	no
1499	9130011E15Rik	9130011E15Rik	9130011E15Rik	chr19:45818143-45998488	q1	q2	OK	11.4464	10.1581	-0.172258	-0.776164	0.3974	0.546581	no
1500	9130015A21Rik	9130015A21Rik	9130015A21Rik	chr12:35672290-35695118	q1	q2	NOTEST	0	0.0345752	Inf	0	1	1	no
1501	9130015L21Rik	9130015L21Rik	9130015L21Rik	chr2:160016652-160040620	q1	q2	NOTEST	0	0	0	0	1	1	no
1502	9130019O22Rik	9130019O22Rik	9130019O22Rik	chr7:127382259-127387166	q1	q2	OK	0.427625	0.68158	0.672536	1.61123	0.0839	0.17289	no
1503	9130019P16Rik	9130019P16Rik	9130019P16Rik	chr6:54039931-54430221	q1	q2	NOTEST	0.142028	0.0251599	-2.49698	0	1	1	no
1504	9130023H24Rik	9130023H24Rik	9130023H24Rik	chr7:128234450-128245100	q1	q2	OK	2.85143	3.27537	0.199973	0.532731	0.5555	0.687789	no
1505	9130024F11Rik	9130024F11Rik	9130024F11Rik	chr1:56971468-56975196	q1	q2	NOTEST	0.100671	0.468474	2.21833	0	1	1	no
1506	9130204L05Rik	9130204L05Rik	9130204L05Rik	chr3:91088136-91090805	q1	q2	NOTEST	0	0	0	0	1	1	no
1507	9130206I24Rik	9130206I24Rik	9130206I24Rik	chr4:114909288-114921118	q1	q2	OK	1.3277	1.64717	0.311054	0.922557	0.319	0.465625	no
1508	9130209A04Rik	9130209A04Rik	9130209A04Rik	chr18:47452667-47470868	q1	q2	NOTEST	0	0	0	0	1	1	no
1509	9130221F21Rik	9130221F21Rik	9130221F21Rik	chr6:72013895-72042528	q1	q2	NOTEST	0.0835276	0.193794	1.2142	0	1	1	no
1510	9130221H12Rik	9130221H12Rik	9130221H12Rik	chr7:25228258-25237851	q1	q2	OK	3.33322	3.44553	0.0478097	0.0572591	0.9484	0.971117	no
1511	9130227L01Rik	9130227L01Rik	9130227L01Rik	chr1:55931240-55972098	q1	q2	NOTEST	0	0	0	0	1	1	no
1512	9130230L23Rik	9130230L23Rik	9130230L23Rik	chr5:65987927-66004285	q1	q2	NOTEST	0.0405441	0	#NAME?	0	1	1	no
1513	9130401M01Rik	9130401M01Rik	9130401M01Rik	chr15:58022270-58034294	q1	q2	OK	26.8549	29.8747	0.153737	0.77077	0.4486	0.595486	no
1514	9130409I23Rik	9130409I23Rik	9130409I23Rik	chr1:181051236-181060667	q1	q2	NOTEST	0	0.0147364	Inf	0	1	1	no
1515	9230009I02Rik	9230009I02Rik	9230009I02Rik	chr11:51085086-51091835	q1	q2	NOTEST	0	0	0	0	1	1	no
1516	9230102K24Rik	9230102K24Rik	9230102K24Rik	chr10:110600649-110615961	q1	q2	NOTEST	0	0	0	0	1	1	no
1517	9230102O04Rik	9230102O04Rik	9230102O04Rik	chr2:9881245-9889540	q1	q2	NOTEST	0	0	0	0	1	1	no
1518	9230104L09Rik	9230104L09Rik	9230104L09Rik	chr2:148846713-148850934	q1	q2	NOTEST	0	0	0	0	1	1	no
1519	9230105E05Rik	9230105E05Rik	9230105E05Rik	chr10:120361274-120476935	q1	q2	NOTEST	0	0.0282538	Inf	0	1	1	no
1520	9230110C19Rik	9230110C19Rik	9230110C19Rik	chr9:8021671-8042823	q1	q2	OK	0.94934	1.35639	0.514775	1.24849	0.21185	0.345845	no
1521	9230110F15Rik	9230110F15Rik	9230110F15Rik	chr9:35838328-35844150	q1	q2	NOTEST	0	0	0	0	1	1	no
1522	9230112D13Rik	9230112D13Rik	9230112D13Rik	chr14:34511620-34522801	q1	q2	NOTEST	0	0	0	0	1	1	no
1523	9230112J17Rik	9230112J17Rik	9230112J17Rik	chr9:60523966-60545882	q1	q2	NOTEST	0	0.0234487	Inf	0	1	1	no
1524	9230114K14Rik	9230114K14Rik	9230114K14Rik	chr5:52190680-52197984	q1	q2	OK	3.89237	6.78118	0.800887	3.06064	0.00155	0.0071542	yes
1525	9230115E21Rik	9230115E21Rik	9230115E21Rik	chr9:51765351-51875885	q1	q2	NOTEST	0	0	0	0	1	1	no
1526	9230116N13Rik	9230116N13Rik	9230116N13Rik	chr1:136411915-136440220	q1	q2	NOTEST	0.240952	0.45806	0.92679	0	1	1	no
1527	9330020H09Rik	9330020H09Rik	9330020H09Rik	chr15:98543210-98570864	q1	q2	OK	0.864586	0.932377	0.108904	0.0888183	0.91695	0.951003	no
1528	9330102E08Rik	9330102E08Rik	9330102E08Rik	chr6:128169699-128183803	q1	q2	OK	1.27988	2.10974	0.721059	2.33788	0.0139	0.0421698	yes
1529	9330111N05Rik	9330111N05Rik	9330111N05Rik	chr13:80964073-81079857	q1	q2	NOTEST	0	0	0	0	1	1	no
1530	9330117O12Rik	9330117O12Rik	9330117O12Rik	chr18:54611743-54639870	q1	q2	NOTEST	0	0	0	0	1	1	no
1531	9330133O14Rik	9330133O14Rik	9330133O14Rik	chr8:122443655-122451322	q1	q2	OK	0.968292	1.48248	0.614497	1.58537	0.0662	0.145123	no
1532	9330151L19Rik	9330151L19Rik	9330151L19Rik	chr12:69189837-69199868	q1	q2	OK	0.605914	1.9135	1.65903	2.60667	0.0101	0.032785	yes
1533	9330158H04Rik	9330158H04Rik	9330158H04Rik	chr6:36333137-36524774	q1	q2	NOTEST	0.0699281	0.0285515	-1.2923	0	1	1	no
1534	9330159F19Rik	9330159F19Rik	9330159F19Rik	chr10:29211642-29230779	q1	q2	OK	5.96241	6.55019	0.13564	0.599641	0.50125	0.642483	no
1535	9330159M07Rik	9330159M07Rik	9330159M07Rik	chr9:88839163-88858870	q1	q2	NOTEST	0.261951	0.49739	0.925079	0	1	1	no
1536	9330162012Rik	9330162012Rik	9330162012Rik	chr13:24905599-24939049	q1	q2	NOTEST	0.0801901	0.0259838	-1.62581	0	1	1	no
1537	9330162B11Rik	9330162B11Rik	9330162B11Rik	chr1:187609005-188214884	q1	q2	NOTEST	0.0252392	0	#NAME?	0	1	1	no
1538	9330175E14Rik	9330175E14Rik	9330175E14Rik	chr8:94433126-94435103	q1	q2	NOTEST	0.0379911	0.10538	1.47187	0	1	1	no
1539	9330175M20Rik	9330175M20Rik	9330175M20Rik	chr1:51218385-51333779	q1	q2	NOTEST	0.043169	0.105191	1.28495	0	1	1	no
1540	9330178D15Rik	9330178D15Rik	9330178D15Rik	chr3:155976353-156008592	q1	q2	NOTEST	0	0.00768821	Inf	0	1	1	no
1541	9330179D12Rik	9330179D12Rik	9330179D12Rik	chr6:127125708-127212419	q1	q2	NOTEST	0	0.0635865	Inf	0	1	1	no
1542	9330182L06Rik	9330182L06Rik	9330182L06Rik	chr5:9266192-9480717	q1	q2	NOTEST	0.0114584	0	#NAME?	0	1	1	no
1543	9330182O14Rik	9330182O14Rik	9330182O14Rik	chr15:40134364-40150010	q1	q2	NOTEST	0.0822287	0	#NAME?	0	1	1	no
1544	9330188P03Rik	9330188P03Rik	9330188P03Rik	chr14:105589548-105593929	q1	q2	NOTEST	0.28861	0	#NAME?	0	1	1	no
1545	9430007A20Rik	9430007A20Rik	9430007A20Rik	chr4:144519821-144529353	q1	q2	NOTEST	0.0843263	0	#NAME?	0	1	1	no
1546	9430008C03Rik	9430008C03Rik	9430008C03Rik	chr2:158353699-158361522	q1	q2	OK	3.59417	6.40761	0.834128	3.09663	0.0006	0.00324433	yes
1547	9430014N10Rik	9430014N10Rik	9430014N10Rik	chr15:93904855-93927111	q1	q2	NOTEST	0	0	0	0	1	1	no
1548	9430015G10Rik	9430015G10Rik	9430015G10Rik	chr4:156109997-156127263	q1	q2	OK	4.72484	12.8116	1.43911	5.57424	5e-05	0.000370361	yes
1549	9430016H08Rik	9430016H08Rik	9430016H08Rik	chr1:57388243-57415958	q1	q2	OK	16.0042	17.0817	0.0939985	0.332231	0.69385	0.799568	no
1550	9430018G01Rik	9430018G01Rik	9430018G01Rik	chr6:43345006-43666175	q1	q2	NOTEST	0.195376	0.101972	-0.938084	0	1	1	no
1551	9430019J16Rik	9430019J16Rik	9430019J16Rik	chr2:75436056-75444179	q1	q2	NOTEST	0	0	0	0	1	1	no
1552	9430020K01Rik	9430020K01Rik	9430020K01Rik	chr18:4634928-4682869	q1	q2	OK	16.3992	15.6344	-0.0688965	-0.32474	0.7083	0.811144	no
1553	9430021M05Rik	9430021M05Rik	9430021M05Rik	chr2:162661162-162675204	q1	q2	NOTEST	0	0	0	0	1	1	no
1554	9430023L20Rik	9430023L20Rik	9430023L20Rik	chr15:101284300-101290934	q1	q2	OK	28.7977	23.0196	-0.323091	-1.59905	0.1244	0.233494	no
1555	9430037G07Rik	9430037G07Rik	9430037G07Rik	chr9:88595324-88599243	q1	q2	OK	0.375032	0.770703	1.03916	2.34013	0.01725	0.0498838	yes
1556	9430038I01Rik	9430038I01Rik	9430038I01Rik	chr7:137375568-137410756	q1	q2	OK	1.10054	1.14976	0.0631189	0.143519	0.89745	0.938274	no
1557	9430041J12Rik	9430041J12Rik	9430041J12Rik	chr7:4074124-4136926	q1	q2	NOTEST	0	0	0	0	1	1	no
1558	9430060I03Rik	9430060I03Rik	9430060I03Rik	chr1:92933542-92950590	q1	q2	NOTEST	0.10357	0.185253	0.838895	0	1	1	no
1559	9430069I07Rik	9430069I07Rik	9430069I07Rik	chr15:34306680-34436240	q1	q2	OK	1.51486	3.33089	1.13672	0.356409	0.7197	0.819278	no
1560	9430076C15Rik	9430076C15Rik	9430076C15Rik	chr6:53287294-53397216	q1	q2	NOTEST	0.25116	0.0641777	-1.96846	0	1	1	no
1561	9430076G02Rik	9430076G02Rik	9430076G02Rik	chr18:54422294-54453294	q1	q2	NOTEST	0.075119	0	#NAME?	0	1	1	no
1562	9430083A17Rik	9430083A17Rik	9430083A17Rik	chr13:51097737-51100727	q1	q2	NOTEST	0.145529	0.319724	1.13552	0	1	1	no
1563	9430091E24Rik	9430091E24Rik	9430091E24Rik	chr8:111094744-111145498	q1	q2	OK	2.22693	2.28567	0.0375588	0.0622507	0.94405	0.968871	no
1564	9530002B09Rik	9530002B09Rik	9530002B09Rik	chr4:122689258-122705135	q1	q2	NOTEST	0	0	0	0	1	1	no
1565	9530003J23Rik	9530003J23Rik	9530003J23Rik	chr10:117233752-117238681	q1	q2	NOTEST	0	0	0	0	1	1	no
1566	9530026F06Rik	9530026F06Rik	9530026F06Rik	chr1:61378431-61395904	q1	q2	NOTEST	0	0	0	0	1	1	no
1567	9530026P05Rik	9530026P05Rik	9530026P05Rik	chr6:92940581-93111749	q1	q2	NOTEST	0.0640706	0	#NAME?	0	1	1	no
1568	9530027J09Rik	9530027J09Rik	9530027J09Rik	chrX:48256933-48285426	q1	q2	OK	27.2577	33.9522	0.316838	1.02618	0.2256	0.362044	no
1569	9530036O11Rik	9530036O11Rik	9530036O11Rik	chr5:28456839-28719209	q1	q2	NOTEST	0.0186188	0.0183421	-0.0216011	0	1	1	no
1570	9530048J24Rik	9530048J24Rik	9530048J24Rik	chr11:85353163-85832388	q1	q2	NOTEST	0	0	0	0	1	1	no
1571	9530051G07Rik	9530051G07Rik	9530051G07Rik	chrX:153037628-153072915	q1	q2	NOTEST	0.0120381	0	#NAME?	0	1	1	no
1572	9530052E02Rik	9530052E02Rik	9530052E02Rik	chr8:10986963-11054541	q1	q2	NOTEST	0.067573	0.208449	1.62517	0	1	1	no
1573	9530053A07Rik	9530053A07Rik	9530053A07Rik	chr7:28129465-28164811	q1	q2	NOTEST	0.0656654	0.0352363	-0.898071	0	1	1	no
1574	9530059O14Rik	9530059O14Rik	9530059O14Rik	chr9:122572500-122580647	q1	q2	NOTEST	0	0	0	0	1	1	no
1575	9530068E07Rik	9530068E07Rik	9530068E07Rik	chr11:52396427-52408723	q1	q2	OK	145.658	133.306	-0.127848	-0.638464	0.4949	0.636204	no
1576	9530077C05Rik	9530077C05Rik	9530077C05Rik	chr9:22411576-22444679	q1	q2	OK	0.3114	0.659929	1.08354	2.08114	0.04155	0.100749	no
1577	9530080O11Rik	9530080O11Rik	9530080O11Rik	chr4:95959710-96024274	q1	q2	NOTEST	0.051033	0	#NAME?	0	1	1	no
1578	9530082P21Rik	9530082P21Rik	9530082P21Rik	chr17:23749235-23754065	q1	q2	OK	2.12453	3.7864	0.833682	2.96455	0.0027	0.0111782	yes
1579	9530091C08Rik	9530091C08Rik	9530091C08Rik	chr9:68653801-69379028	q1	q2	OK	0.404245	0.62301	0.624026	1.35813	0.1226	0.230856	no
1580	9630001P10Rik	9630001P10Rik	9630001P10Rik	chr5:45529704-45645469	q1	q2	NOTEST	0.0583203	0.0347721	-0.746067	0	1	1	no
1581	9630013A20Rik	9630013A20Rik	9630013A20Rik	chr14:84443562-84537060	q1	q2	NOTEST	0	0.0134792	Inf	0	1	1	no
1582	9630028B13Rik	9630028B13Rik	9630028B13Rik	chr1:185429356-185441819	q1	q2	NOTEST	0.063311	0.0775493	0.292659	0	1	1	no
1583	9630028H03Rik	9630028H03Rik	9630028H03Rik	chr2:135580529-135583220	q1	q2	NOTEST	0	0.0434985	Inf	0	1	1	no
1584	9630033F20Rik	9630033F20Rik	9630033F20Rik	chr6:127085115-127109552	q1	q2	OK	4.01153	4.95397	0.304434	1.22513	0.17715	0.303207	no
1585	9830001H06Rik	9830001H06Rik	9830001H06Rik	chr2:157010441-157079265	q1	q2	OK	12.1216	12.908	0.0906856	0.424072	0.6223	0.743182	no
1586	9830107B12Rik	9830107B12Rik	9830107B12Rik	chr17:48125604-48146307	q1	q2	NOTEST	0.0149888	0.00971501	-0.625595	0	1	1	no
1587	9830132P13Rik	9830132P13Rik	9830132P13Rik	chr3:127916170-127955220	q1	q2	NOTEST	0.076326	0.0207759	-1.87727	0	1	1	no
1588	9830147E19Rik	9830147E19Rik	9830147E19Rik	chr7:42609525-42642604	q1	q2	OK	0.780187	2.23597	1.51901	4.85166	5e-05	0.000370361	yes
1589	9830166K06Rik	9830166K06Rik	9830166K06Rik	chr19:8651795-8663335	q1	q2	NOTEST	0.0199451	0	#NAME?	0	1	1	no
1590	9930012K11Rik	9930012K11Rik	9930012K11Rik	chr14:70154404-70159502	q1	q2	OK	0.911403	0.737533	-0.305382	-0.634814	0.46125	0.60723	no
1591	9930013L23Rik	9930013L23Rik	9930013L23Rik	chr7:83932856-84086505	q1	q2	OK	4.30528	0.773472	-2.47668	-8.60071	5e-05	0.000370361	yes
1592	9930014A18Rik	9930014A18Rik	9930014A18Rik	chr15:60818995-60831400	q1	q2	NOTEST	0	0.00506774	Inf	0	1	1	no
1593	9930021J03Rik	9930021J03Rik	9930021J03Rik	chr19:29714401-29806009	q1	q2	OK	7.80747	9.03342	0.210417	0.968359	0.26745	0.410148	no
1594	9930104L06Rik	9930104L06Rik	9930104L06Rik	chr4:124937047-124944661	q1	q2	OK	3.62796	5.45053	0.587237	2.30087	0.0142	0.0429317	yes
1595	9930111J21Rik1	9930111J21Rik1	9930111J21Rik1	chr11:48945351-48979398	q1	q2	NOTEST	0.441577	0.191037	-1.20881	0	1	1	no
1596	9930111J21Rik2	9930111J21Rik2	9930111J21Rik2	chr11:49037659-49135387	q1	q2	NOTEST	0	0	0	0	1	1	no
1597	A030009H04Rik	A030009H04Rik	A030009H04Rik	chr11:69340768-69342647	q1	q2	OK	0.93316	1.14531	0.295548	0.710621	0.4679	0.613162	no
1598	A130010J15Rik	A130010J15Rik	A130010J15Rik	chr1:193173468-193201546	q1	q2	OK	3.63156	3.31166	-0.133033	-0.389758	0.6602	0.772918	no
1599	A130049A11Rik	A130049A11Rik	A130049A11Rik	chr3:103914119-104007491	q1	q2	NOTEST	0.0283537	0.150224	2.4055	0	1	1	no
1600	A130077B15Rik	A130077B15Rik	A130077B15Rik	chr10:122565022-122569891	q1	q2	OK	25.7403	9.58693	-1.42489	-6.57543	5e-05	0.000370361	yes
1601	A1bg	A1bg	A1bg	chr15:60917588-60921270	q1	q2	NOTEST	0.0313034	0	#NAME?	0	1	1	no
1602	A1cf	A1cf	A1cf	chr19:31868760-31949406	q1	q2	NOTEST	0.0139847	0	#NAME?	0	1	1	no
1603	A230001M10Rik	A230001M10Rik	A230001M10Rik	chr3:102262404-102288771	q1	q2	NOTEST	0	0	0	0	1	1	no
1604	A230009B12Rik	A230009B12Rik	A230009B12Rik	chr17:10403011-10840191	q1	q2	NOTEST	0.0600477	0	#NAME?	0	1	1	no
1605	A230020J21Rik	A230020J21Rik	A230020J21Rik	chr1:191005831-191029781	q1	q2	NOTEST	0.0350728	0.0854631	1.28495	0	1	1	no
1606	A230028O05Rik	A230028O05Rik	A230028O05Rik	chr16:25059638-25069058	q1	q2	NOTEST	0.0587258	0.0192844	-1.60656	0	1	1	no
1607	A230046K03Rik	A230046K03Rik	A230046K03Rik	chr10:83543940-83596473	q1	q2	OK	32.8608	26.4921	-0.310804	-1.48944	0.0955	0.190473	no
1608	A230050P20Rik	A230050P20Rik	A230050P20Rik	chr9:20868641-20879710	q1	q2	OK	7.81277	15.5178	0.99002	3.88667	0.0001	0.000691564	yes
1609	A230056J06Rik	A230056J06Rik	A230056J06Rik	chr13:59580175-59585223	q1	q2	NOTEST	0.0515394	0.0365202	-0.496981	0	1	1	no
1610	A230056P14Rik	A230056P14Rik	A230056P14Rik	chr7:55962530-56019573	q1	q2	OK	1.43474	2.06313	0.524045	1.05432	0.2974	0.442576	no
1611	A230057D06Rik	A230057D06Rik	A230057D06Rik	chr7:61705849-61927574	q1	q2	NOTEST	0	0	0	0	1	1	no
1612	A230065H16Rik	A230065H16Rik	A230065H16Rik	chr12:111406808-111412077	q1	q2	NOTEST	0	0.0725009	Inf	0	1	1	no
1613	A230070E04Rik	A230070E04Rik	A230070E04Rik	chr14:68119544-68131371	q1	q2	NOTEST	0.0307712	0.0199415	-0.625812	0	1	1	no
1614	A230072C01Rik	A230072C01Rik	A230072C01Rik	chrX:20951664-20987349	q1	q2	OK	3.03187	4.51693	0.575136	1.50312	0.08235	0.170209	no
1615	A230072E10Rik	A230072E10Rik	A230072E10Rik	chrX:151198077-151341879	q1	q2	NOTEST	0.0328454	0.252036	2.93987	0	1	1	no
1616	A230073K19Rik	A230073K19Rik	A230073K19Rik	chr7:59228749-59306727	q1	q2	OK	2.17488	1.73593	-0.325228	-0.42375	0.6246	0.745277	no
1617	A230077H06Rik	A230077H06Rik	A230077H06Rik	chr7:40849152-40898324	q1	q2	NOTEST	0.0186737	0.0212997	0.189824	0	1	1	no
1618	A230108P19Rik	A230108P19Rik	A230108P19Rik	chr2:6188464-6321611	q1	q2	NOTEST	0.0220733	0.0394821	0.838895	0	1	1	no
1619	A2m	A2m	A2m	chr6:121636172-121679238	q1	q2	NOTEST	0	0.00735253	Inf	0	1	1	no
1620	A330009N23Rik	A330009N23Rik	A330009N23Rik	chr15:101221190-101232756	q1	q2	NOTEST	0.22032	0.522333	1.24537	0	1	1	no
1621	A330021E22Rik	A330021E22Rik	A330021E22Rik	chr5:5580981-5664232	q1	q2	OK	0.93328	1.76098	0.915999	2.65679	0.0058	0.0209941	yes
1622	A330023F24Rik	A330023F24Rik	A330023F24Rik	chr1:195017398-195037908	q1	q2	OK	0.264771	1.42246	2.42557	5.73837	5e-05	0.000370361	yes
1623	A330032B11Rik	A330032B11Rik	A330032B11Rik	chr19:37021290-37207293	q1	q2	OK	0.50237	0.861049	0.777345	0.73299	0.4145	0.56355	no
1624	A330033J07Rik	A330033J07Rik	A330033J07Rik	chr13:48044230-48264036	q1	q2	NOTEST	0	0	0	0	1	1	no
1625	A330035P11Rik	A330035P11Rik	A330035P11Rik	chr14:122097938-122106974	q1	q2	OK	0.343664	0.689135	1.00379	2.09244	0.03265	0.0829815	no
1626	A330040F15Rik	A330040F15Rik	A330040F15Rik	chr19:12573524-12596566	q1	q2	NOTEST	0.0561862	0	#NAME?	0	1	1	no
1627	A330041J22Rik	A330041J22Rik	A330041J22Rik	chr9:86581362-86701253	q1	q2	NOTEST	0.0618535	0.156323	1.3376	0	1	1	no
1628	A330048O09Rik	A330048O09Rik	A330048O09Rik	chr13:48272417-48273884	q1	q2	NOTEST	0	0	0	0	1	1	no
1629	A330049N07Rik	A330049N07Rik	A330049N07Rik	chr10:72973302-73086705	q1	q2	NOTEST	0.255531	0.180325	-0.502901	0	1	1	no
1630	A330050B17Rik	A330050B17Rik	A330050B17Rik	chr3:35959305-36053547	q1	q2	OK	0.608595	0.582512	-0.0631957	-0.081923	0.92775	0.95822	no
1631	A330050F15Rik	A330050F15Rik	A330050F15Rik	chr17:69439325-69489233	q1	q2	NOTEST	0	0	0	0	1	1	no
1632	A330069E16Rik	A330069E16Rik	A330069E16Rik	chr2:91237145-91238357	q1	q2	OK	2.87283	4.97062	0.790953	2.50273	0.02995	0.0774154	no
1633	A330070K13Rik	A330070K13Rik	A330070K13Rik	chr5:130369457-130840645	q1	q2	NOTEST	0	0	0	0	1	1	no
1634	A330076C08Rik	A330076C08Rik	A330076C08Rik	chr13:44193588-44216487	q1	q2	NOTEST	0.116977	0	#NAME?	0	1	1	no
1635	A330076H08Rik	A330076H08Rik	A330076H08Rik	chr7:61943900-61982359	q1	q2	NOTEST	0	0	0	0	1	1	no
1636	A330093E20Rik	A330093E20Rik	A330093E20Rik	chr18:45560153-46045260	q1	q2	NOTEST	0	0.0298172	Inf	0	1	1	no
1637	A330102I10Rik	A330102I10Rik	A330102I10Rik	chr13:29014413-29040336	q1	q2	NOTEST	0.235708	0.0580499	-2.02164	0	1	1	no
1638	A3galt2	A3galt2	A3galt2	chr4:128759257-128769298	q1	q2	NOTEST	0.0477217	0.0857742	0.845898	0	1	1	no
1639	A430005L14Rik	A430005L14Rik	A430005L14Rik	chr4:153957236-153961924	q1	q2	OK	12.4484	10.7296	-0.21436	-0.754106	0.36995	0.519756	no
1640	A430033K04Rik	A430033K04Rik	A430033K04Rik	chr5:138622858-138648905	q1	q2	OK	4.62299	4.87023	0.0751621	0.301418	0.7371	0.831579	no
1641	A430035B10Rik	A430035B10Rik	A430035B10Rik	chr6:8507058-8509161	q1	q2	NOTEST	0.292611	0.314797	0.105435	0	1	1	no
1642	A430071A18Rik	A430071A18Rik	A430071A18Rik	chr11:119602994-119899591	q1	q2	NOTEST	0.18666	0.0816215	-1.19339	0	1	1	no
1643	A430078G23Rik	A430078G23Rik	A430078G23Rik	chr8:3353414-3390299	q1	q2	OK	1.70585	1.33474	-0.35394	-1.06226	0.2562	0.396683	no
1644	A430088P11Rik	A430088P11Rik	A430088P11Rik	chr15:80671846-80700425	q1	q2	NOTEST	0	0.041762	Inf	0	1	1	no
1645	A430089I19Rik	A430089I19Rik	A430089I19Rik	chr5_JH584298_random:167741-172019	q1	q2	NOTEST	0	0	0	0	1	1	no
1646	A430090L17Rik	A430090L17Rik	A430090L17Rik	chr13:113794507-114157461	q1	q2	NOTEST	0.101856	0.0260267	-1.96846	0	1	1	no
1647	A430092G05Rik	A430092G05Rik	A430092G05Rik	chr2:43748823-44387623	q1	q2	NOTEST	0	0.0371272	Inf	0	1	1	no
1648	A430093F15Rik	A430093F15Rik	A430093F15Rik	chr19:10740946-10786043	q1	q2	NOTEST	0	0	0	0	1	1	no
1649	A430105I19Rik	A430105I19Rik	A430105I19Rik	chr2:118754144-118762661	q1	q2	OK	15.6467	28.9397	0.887193	4.2271	5e-05	0.000370361	yes
1650	A430107P09Rik	A430107P09Rik	A430107P09Rik	chr14:53665939-53668335	q1	q2	OK	0.64815	0.381927	-0.76303	-1.52775	0.11405	0.218334	no
1651	A4galt	A4galt	A4galt	chr15:83226721-83251774	q1	q2	OK	11.2459	15.7598	0.486859	2.02587	0.0186	0.0529534	no
1652	A4gnt	A4gnt	A4gnt	chr9:99612501-99622367	q1	q2	NOTEST	0.0595539	0	#NAME?	0	1	1	no
1653	A530006G24Rik	A530006G24Rik	A530006G24Rik	chr2:147710692-147717632	q1	q2	NOTEST	0.134907	0	#NAME?	0	1	1	no
1654	A530013C23Rik	A530013C23Rik	A530013C23Rik	chr2:167691207-167697413	q1	q2	OK	0.157067	0.622971	1.98778	2.72838	0.02975	0.0770767	no
1655	A530016L24Rik	A530016L24Rik	A530016L24Rik	chr12:112489447-112499927	q1	q2	NOTEST	0	0	0	0	1	1	no
1656	A530032D15Rik	A530032D15Rik	A530032D15Rik	chr1:85088138-85109853	q1	q2	NOTEST	0.0325708	0.0160434	-1.0216	0	1	1	no
1657	A530046M15Rik	A530046M15Rik	A530046M15Rik	chr13:15807242-15827537	q1	q2	NOTEST	0.0379911	0.0187133	-1.0216	0	1	1	no
1658	A530050N04Rik	A530050N04Rik	A530050N04Rik	chr18:61470224-61484607	q1	q2	NOTEST	0	0	0	0	1	1	no
1659	A530053G22Rik	A530053G22Rik	A530053G22Rik	chr6:60279042-60403707	q1	q2	NOTEST	0	0	0	0	1	1	no
1660	A530054K11Rik	A530054K11Rik	A530054K11Rik	chr13:67617000-67637753	q1	q2	OK	2.41433	6.2173	1.36467	5.54053	5e-05	0.000370361	yes
1661	A530058N18Rik	A530058N18Rik	A530058N18Rik	chr2:114009600-114032292	q1	q2	NOTEST	0.0753048	0	#NAME?	0	1	1	no
1662	A530064D06Rik	A530064D06Rik	A530064D06Rik	chr17:48151895-48167257	q1	q2	NOTEST	0.11953	0.0547396	-1.12672	0	1	1	no
1663	A530065N20Rik	A530065N20Rik	A530065N20Rik	chr13:60029710-60116669	q1	q2	NOTEST	0.129287	0	#NAME?	0	1	1	no
1664	A530072M11Rik	A530072M11Rik	A530072M11Rik	chr4:16164109-16266225	q1	q2	OK	1.13785	1.20379	0.0812818	0.206725	0.82915	0.89652	no
1665	A530088E08Rik	A530088E08Rik	A530088E08Rik	chr17:32390660-32404808	q1	q2	NOTEST	0	0	0	0	1	1	no
1666	A530099J19Rik	A530099J19Rik	A530099J19Rik	chr13:19727416-19732951	q1	q2	NOTEST	0	0	0	0	1	1	no
1667	A630001G21Rik	A630001G21Rik	A630001G21Rik	chr1:85717082-85736606	q1	q2	NOTEST	0.0292611	0.0144131	-1.0216	0	1	1	no
1668	A630007B06Rik	A630007B06Rik	A630007B06Rik	chr19:56790962-56813683	q1	q2	OK	37.265	43.7222	0.230546	1.13816	0.21575	0.350028	no
1669	A630010A05Rik	A630010A05Rik	A630010A05Rik	chr16:14562316-14621284	q1	q2	NOTEST	0.0714812	0	#NAME?	0	1	1	no
1670	A630012P03Rik	A630012P03Rik	A630012P03Rik	chrX:52272426-52619047	q1	q2	NOTEST	0	0	0	0	1	1	no
1671	A630019I02Rik	A630019I02Rik	A630019I02Rik	chr13:93040714-93144724	q1	q2	OK	0.836791	0.175429	-2.25398	-2.77091	0.01835	0.0524237	no
1672	A630020A06	A630020A06	A630020A06	chr15:3996038-4015858	q1	q2	NOTEST	0.106792	0.099664	-0.0996588	0	1	1	no
1673	A630023A22Rik	A630023A22Rik	A630023A22Rik	chr14:34051129-34102754	q1	q2	NOTEST	0.179398	0.256954	0.518342	0	1	1	no
1674	A630023P12Rik	A630023P12Rik	A630023P12Rik	chr5:110514922-110525979	q1	q2	NOTEST	0	0	0	0	1	1	no
1675	A630033H20Rik	A630033H20Rik	A630033H20Rik	chrX:107148926-107173661	q1	q2	NOTEST	0.231988	0.181703	-0.352467	0	1	1	no
1676	A630066F11Rik	A630066F11Rik	A630066F11Rik	chr10:7630235-7664623	q1	q2	OK	0.821316	0.487186	-0.753463	-0.370907	0.7001	0.804809	no
1677	A630072M18Rik	A630072M18Rik	A630072M18Rik	chr5:20893023-20956398	q1	q2	OK	0.827477	1.50864	0.86646	1.6054	0.06705	0.14662	no
1678	A630073D07Rik	A630073D07Rik	A630073D07Rik	chr6:132625110-132627511	q1	q2	NOTEST	0	0	0	0	1	1	no
1679	A630075F10Rik	A630075F10Rik	A630075F10Rik	chr2:170061239-170070778	q1	q2	NOTEST	0.12248	0.144466	0.238187	0	1	1	no
1680	A630076J17Rik	A630076J17Rik	A630076J17Rik	chr3:107230613-107234031	q1	q2	OK	1.09695	1.27113	0.212612	0.448952	0.71175	0.812824	no
1681	A630077J23Rik	A630077J23Rik	A630077J23Rik	chr4:43751858-43759464	q1	q2	NOTEST	0.0673038	0	#NAME?	0	1	1	no
1682	A630089N07Rik	A630089N07Rik	A630089N07Rik	chr16:98062511-98082439	q1	q2	OK	81.3725	22.5339	-1.85245	-9.18941	5e-05	0.000370361	yes
1683	A630095E13Rik	A630095E13Rik	A630095E13Rik	chr9:36635753-36638602	q1	q2	NOTEST	0	0	0	0	1	1	no
1684	A630095N17Rik	A630095N17Rik	A630095N17Rik	chr1:75220094-75232093	q1	q2	NOTEST	0.190883	0.262014	0.456954	0	1	1	no
1685	A730008H23Rik	A730008H23Rik	A730008H23Rik	chr1:88227019-88277579	q1	q2	OK	9.83373	6.64287	-0.565933	-1.22103	0.16025	0.281692	no
1686	A730017C20Rik	A730017C20Rik	A730017C20Rik	chr18:59062380-59076960	q1	q2	NOTEST	0.0315462	0	#NAME?	0	1	1	no
1687	A730017L22Rik	A730017L22Rik	A730017L22Rik	chr2:130872540-130906396	q1	q2	OK	2.6379	1.25632	-1.07019	-3.19821	0.0024	0.0101971	yes
1688	A730018C14Rik	A730018C14Rik	A730018C14Rik	chr12:112411022-112423198	q1	q2	NOTEST	0.0327392	0	#NAME?	0	1	1	no
1689	A730020E08Rik	A730020E08Rik	A730020E08Rik	chr6:61175603-62382863	q1	q2	NOTEST	0.313055	0.53473	0.772394	0	1	1	no
1690	A730020M07Rik	A730020M07Rik	A730020M07Rik	chr3:121634935-121646453	q1	q2	NOTEST	0.0876783	0	#NAME?	0	1	1	no
1691	A730036I17Rik	A730036I17Rik	A730036I17Rik	chr2:129218968-129235606	q1	q2	NOTEST	0.0156954	0	#NAME?	0	1	1	no
1692	A730043L09Rik	A730043L09Rik	A730043L09Rik	chr9:62242595-62244100	q1	q2	NOTEST	0.101259	0.0328106	-1.62581	0	1	1	no
1693	A730046J19Rik	A730046J19Rik	A730046J19Rik	chrX:144153694-144166274	q1	q2	NOTEST	0	0.00729375	Inf	0	1	1	no
1694	A730056A06Rik	A730056A06Rik	A730056A06Rik	chr7:73313805-73419899	q1	q2	OK	0.713772	0.212067	-1.75094	-0.857391	0.3583	0.507506	no
1695	A730082K24Rik	A730082K24Rik	A730082K24Rik	chr7:114948649-114983967	q1	q2	NOTEST	0.0629177	0.0154957	-2.0216	0	1	1	no
1696	A730085A09Rik	A730085A09Rik	A730085A09Rik	chr4:98754891-98817537	q1	q2	NOTEST	0.0464106	0.110088	1.24613	0	1	1	no
1697	A730085K08Rik	A730085K08Rik	A730085K08Rik	chr9:122382021-122398801	q1	q2	NOTEST	0	0.0907256	Inf	0	1	1	no
1698	A730090H04Rik	A730090H04Rik	A730090H04Rik	chr11:95140446-95159047	q1	q2	NOTEST	0.0347362	0	#NAME?	0	1	1	no
1699	A730090N16Rik	A730090N16Rik	A730090N16Rik	chr3:65109642-65378219	q1	q2	NOTEST	0.0429856	0.0423468	-0.0216011	0	1	1	no
1700	A730098P11Rik	A730098P11Rik	A730098P11Rik	chr16:24392555-24992578	q1	q2	NOTEST	0.378442	0.386851	0.0317088	0	1	1	no
1701	A830009L08Rik	A830009L08Rik	A830009L08Rik	chr13:91368989-91388085	q1	q2	NOTEST	0	0.00959032	Inf	0	1	1	no
1702	A830010M20Rik	A830010M20Rik	A830010M20Rik	chr5:107497744-107512556	q1	q2	OK	1.31497	1.86083	0.500913	1.74974	0.0411	0.0999339	no
1703	A830018L16Rik	A830018L16Rik	A830018L16Rik	chr1:11414104-11975902	q1	q2	NOTEST	0.0169947	0.0290774	0.774817	0	1	1	no
1704	A830019L24Rik	A830019L24Rik	A830019L24Rik	chr3:143243054-143257996	q1	q2	NOTEST	0	0	0	0	1	1	no
1705	A830052D11Rik	A830052D11Rik	A830052D11Rik	chr18:32359056-32435740	q1	q2	NOTEST	0.32838	0.133362	-1.30001	0	1	1	no
1706	A830080D01Rik	A830080D01Rik	A830080D01Rik	chrX:159532667-159593081	q1	q2	OK	6.69969	11.5368	0.784078	3.45385	0.0001	0.000691564	yes
1707	A830082K12Rik	A830082K12Rik	A830082K12Rik	chr13:78188972-78236564	q1	q2	OK	0.96488	1.47325	0.610583	0.960231	0.26985	0.41285	no
1708	A830082N09Rik	A830082N09Rik	A830082N09Rik	chr10:33987215-33995055	q1	q2	NOTEST	0.457957	0.376629	-0.282068	0	1	1	no
1709	A930001A20Rik	A930001A20Rik	A930001A20Rik	chr3:14971200-15002727	q1	q2	NOTEST	0.0436121	0	#NAME?	0	1	1	no
1710	A930001C03Rik	A930001C03Rik	A930001C03Rik	chr19:4425456-4477143	q1	q2	OK	3.16359	1.94163	-0.704295	-0.972982	0.3755	0.524855	no
1711	A930003A15Rik	A930003A15Rik	A930003A15Rik	chr16:19876567-19884274	q1	q2	OK	9.66762	3.29461	-1.55305	-4.43133	5e-05	0.000370361	yes
1712	A930003O13Rik	A930003O13Rik	A930003O13Rik	chr5:22738910-23275597	q1	q2	NOTEST	0.0870296	0.0330894	-1.39514	0	1	1	no
1713	A930004D18Rik	A930004D18Rik	A930004D18Rik	chr2:18025188-18037741	q1	q2	NOTEST	0.218089	0.405323	0.894158	0	1	1	no
1714	A930005H10Rik	A930005H10Rik	A930005H10Rik	chr3:115881578-115888130	q1	q2	OK	5.34197	8.35343	0.644997	1.68966	0.05105	0.118525	no
1715	A930006I01Rik	A930006I01Rik	A930006I01Rik	chr2:103338600-103372764	q1	q2	NOTEST	0	0	0	0	1	1	no
1716	A930006K02Rik	A930006K02Rik	A930006K02Rik	chr16:91465103-91470123	q1	q2	NOTEST	0	0.057218	Inf	0	1	1	no
1717	A930007I19Rik	A930007I19Rik	A930007I19Rik	chr19:29503662-29521987	q1	q2	NOTEST	0.04797	0.0820737	0.774786	0	1	1	no
1718	A930009A15Rik	A930009A15Rik	A930009A15Rik	chr10:115450313-115587780	q1	q2	NOTEST	0	0	0	0	1	1	no
1719	A930011G23Rik	A930011G23Rik	A930011G23Rik	chr5:99297243-99729060	q1	q2	NOTEST	0.016089	0	#NAME?	0	1	1	no
1720	A930011O12Rik	A930011O12Rik	A930011O12Rik	chr14:64588114-64593961	q1	q2	NOTEST	0.0264305	0	#NAME?	0	1	1	no
1721	A930012L18Rik	A930012L18Rik	A930012L18Rik	chr18:44425059-44812182	q1	q2	NOTEST	0.140779	0.229306	0.703847	0	1	1	no
1722	A930013F10Rik	A930013F10Rik	A930013F10Rik	chr8:22628118-22653437	q1	q2	OK	0.684253	1.60529	1.23024	1.25913	0.1543	0.274014	no
1723	A930015D03Rik	A930015D03Rik	A930015D03Rik	chr17:35994503-36038174	q1	q2	OK	5.36607	3.79343	-0.500361	-1.05915	0.3581	0.50741	no
1724	A930016O22Rik	A930016O22Rik	A930016O22Rik	chr7:19411093-19421583	q1	q2	OK	45.167	5.91324	-2.93325	-4.9208	5e-05	0.000370361	yes
1725	A930017M01Rik	A930017M01Rik	A930017M01Rik	chr15:44881393-44884743	q1	q2	NOTEST	0.0161095	0	#NAME?	0	1	1	no
1726	A930018P22Rik	A930018P22Rik	A930018P22Rik	chr2:104122768-104124746	q1	q2	NOTEST	0	0	0	0	1	1	no
1727	A930019D19Rik	A930019D19Rik	A930019D19Rik	chr2:146241298-146512004	q1	q2	NOTEST	0.0672145	0.120225	0.838895	0	1	1	no
1728	A930024E05Rik	A930024E05Rik	A930024E05Rik	chr5:122989353-122998341	q1	q2	OK	1.3811	2.34583	0.764283	2.17619	0.02955	0.0766716	no
1729	A930041C12Rik	A930041C12Rik	A930041C12Rik	chr5:107534710-107661838	q1	q2	NOTEST	0.152288	0.15001	-0.0217445	0	1	1	no
1730	AA387883	AA387883	AA387883	chr19:52923180-52926931	q1	q2	NOTEST	0	0	0	0	1	1	no
1731	AA388235	AA388235	AA388235	chr17:33981491-33985358	q1	q2	NOTEST	0.166029	0.28873	0.79828	0	1	1	no
1732	AA413626	AA413626	AA413626	chr11:4895342-4928865	q1	q2	OK	0.763747	1.2407	0.699987	0.15803	0.7745	0.858647	no
1733	AA414768	AA414768	AA414768	chrX:12936872-12938541	q1	q2	OK	8.6139	10.663	0.307871	1.31026	0.1835	0.311259	no
1734	AA415398	AA415398	AA415398	chr4:119530314-119538769	q1	q2	OK	1.55205	3.63813	1.22903	3.77943	0.0007	0.00367201	yes
1735	AA465934	AA465934	AA465934	chr11:83291698-83298977	q1	q2	OK	12.8648	17.1895	0.41809	1.15613	0.5251	0.663034	no
1736	AA467197	AA467197	AA467197	chr2:122637886-122641076	q1	q2	OK	1.16237	1.74164	0.583385	0.884001	0.30905	0.454881	no
1737	AA474331	AA474331	AA474331	chr10:39892759-39899238	q1	q2	NOTEST	0.702662	0.416687	-0.753867	0	1	1	no
1738	AA536875	AA536875	AA536875	chr14:123168502-123176176	q1	q2	NOTEST	0	0.0147683	Inf	0	1	1	no
1739	AA543186	AA543186	AA543186	chr2:25327449-25332571	q1	q2	NOTEST	0.0679359	0.365434	2.42736	0	1	1	no
1740	AA543401	AA543401	AA543401	chr9:106892824-107231909	q1	q2	NOTEST	0	0	0	0	1	1	no
1741	AA545190	AA545190	AA545190	chr6:10971467-10974378	q1	q2	NOTEST	0	0	0	0	1	1	no
1742	AA619741	AA619741	AA619741	chr1:34633534-34636210	q1	q2	NOTEST	0	0	0	0	1	1	no
1743	AA792892	AA792892	AA792892	chr5:94377339-94384334	q1	q2	NOTEST	0	0	0	0	1	1	no
1744	AA986860	AA986860	AA986860	chr1:130731975-130744622	q1	q2	OK	0.843112	1.18801	0.494752	1.32123	0.15985	0.281318	no
1745	AA987161	AA987161	AA987161	chr13:67589438-67609707	q1	q2	OK	2.69216	4.44416	0.723144	2.88523	0.00195	0.00859398	yes
1746	AB099516	AB099516	AB099516	chr15:100353199-100384435	q1	q2	NOTEST	2.52205e-06	0.0263803	13.3526	0	1	1	no
1747	AB124611	AB124611	AB124611	chr9:21526176-21545331	q1	q2	NOTEST	0.250142	0.465131	0.894888	0	1	1	no
1748	AF067061	AF067061	AF067061	chr13:120263113-120264517	q1	q2	NOTEST	0	0	0	0	1	1	no
1749	AF067063	AF067063	AF067063	chr13:119827960-119830217	q1	q2	NOTEST	0	0	0	0	1	1	no
1750	AF251705	AF251705	AF251705	chr11:114996768-115001880	q1	q2	NOTEST	0	0	0	0	1	1	no
1751	AF357355	AF357355	AF357355	chr12:109603944-109661711	q1	q2	NOTEST	0	0	0	0	1	1	no
1752	AF357359	AF357359	AF357359	chr12:109603944-109661711	q1	q2	NOTEST	0	0	0	0	1	1	no
1753	AF357399	AF357399	AF357399	chr7:28350688-28352698	q1	q2	NOTEST	0	0	0	0	1	1	no
1754	AF357425	AF357425	AF357425	chr12:109603944-109661711	q1	q2	NOTEST	0	0	0	0	1	1	no
1755	AF357426	AF357426	AF357426	chr12:109603944-109661711	q1	q2	NOTEST	0	0	0	0	1	1	no
1756	AF366264	AF366264	AF366264	chr8:13835230-13838089	q1	q2	NOTEST	0.343596	0.167749	-1.0344	0	1	1	no
1757	AF529169	AF529169	AF529169	chr9:89590034-89622986	q1	q2	NOTEST	0	0	0	0	1	1	no
1758	AI115009	AI115009	AI115009	chr3:152396009-152681432	q1	q2	NOTEST	0.0614678	0.180058	1.55056	0	1	1	no
1759	AI118078	AI118078	AI118078	chr9:55326948-55438344	q1	q2	NOTEST	0.0230051	0	#NAME?	0	1	1	no
1760	AI182371	AI182371	AI182371	chr2:35081860-35100685	q1	q2	NOTEST	0.0676902	0.134456	0.990112	0	1	1	no
1761	AI197445	AI197445	AI197445	chr13:107469821-107479188	q1	q2	NOTEST	0.0728398	0.0453962	-0.682153	0	1	1	no
1762	AI314180	AI314180	AI314180	chr4:58800030-58912725	q1	q2	OK	44.9159	46.8315	0.0602516	0.286588	0.74785	0.839221	no
1763	AI314278	AI314278	AI314278	chr7:89426305-89432077	q1	q2	NOTEST	0.0700973	0.0266516	-1.39514	0	1	1	no
1764	AI314831	AI314831	AI314831	chr2:105076537-105126510	q1	q2	NOTEST	0	0	0	0	1	1	no
1765	AI317395	AI317395	AI317395	chr10:40001572-40025268	q1	q2	NOTEST	0.143338	0.227732	0.66791	0	1	1	no
1766	AI413582	AI413582	AI413582	chr17:27563768-27565727	q1	q2	OK	4.79872	7.4609	0.636702	2.2917	0.07305	0.155969	no
1767	AI414108	AI414108	AI414108	chr9:27352684-27357543	q1	q2	NOTEST	0.0544366	0.0338694	-0.684595	0	1	1	no
1768	AI427809	AI427809	AI427809	chr4:53261355-53270232	q1	q2	NOTEST	0.0277032	0	#NAME?	0	1	1	no
1769	AI429214	AI429214	AI429214	chr8:36993574-36995533	q1	q2	OK	2.22358	7.9083	1.83048	6.41039	5e-05	0.000370361	yes
1770	AI450353	AI450353	AI450353	chr11:83291698-83298977	q1	q2	OK	0.860311	0.947325	0.139001	0.152699	0.8799	0.928292	no
1771	AI462493	AI462493	AI462493	chr19:8880013-8880933	q1	q2	OK	8.1637	9.94039	0.284079	1.13741	0.3243	0.47157	no
1772	AI463170	AI463170	AI463170	chr12:76533559-76579039	q1	q2	NOTEST	0	0	0	0	1	1	no
1773	AI464131	AI464131	AI464131	chr4:41495600-41503075	q1	q2	OK	38.39	45.4246	0.242742	1.17586	0.191	0.320619	no
1774	AI467606	AI467606	AI467606	chr7:127091435-127094049	q1	q2	OK	11.65	5.90753	-0.979696	-4.0898	0.00015	0.000983156	yes
1775	AI504432	AI504432	AI504432	chr3:107039503-107054322	q1	q2	NOTEST	0.0379629	0.00615052	-2.62581	0	1	1	no
1776	AI506816	AI506816	AI506816	chr5:23692260-23712667	q1	q2	OK	6.10578	5.45574	-0.162401	-0.332982	0.69475	0.800231	no
1777	AI507597	AI507597	AI507597	chr4:141614232-141618633	q1	q2	NOTEST	0.0767873	0	#NAME?	0	1	1	no
1778	AI593442	AI593442	AI593442	chr9:52673041-52679429	q1	q2	NOTEST	0.0187255	0.00606757	-1.62581	0	1	1	no
1779	AI597468	AI597468	AI597468	chr10:85102626-85117747	q1	q2	OK	14.8893	13.3454	-0.157934	-0.7364	0.4173	0.566036	no
1780	AI597479	AI597479	AI597479	chr1:43098709-43115946	q1	q2	OK	11.8717	11.5145	-0.0440635	-0.201155	0.82255	0.891894	no
1781	AI606473	AI606473	AI606473	chr3:154330820-154334687	q1	q2	NOTEST	0.0258573	0	#NAME?	0	1	1	no
1782	AI607873	AI607873	AI607873	chr1:173723427-173741809	q1	q2	OK	0.43277	4.6875	3.43715	9.37491	5e-05	0.000370361	yes
1783	AI646519	AI646519	AI646519	chr2:147361542-147362793	q1	q2	NOTEST	0	0	0	0	1	1	no
1784	AI661453	AI661453	AI661453	chr17:47412733-47470638	q1	q2	NOTEST	0.18895	0.0530641	-1.83219	0	1	1	no
1785	AI662270	AI662270	AI662270	chr11:83223575-83226584	q1	q2	OK	0.926048	1.16649	0.333011	0.769894	0.45935	0.605182	no
1786	AI747448	AI747448	AI747448	chr3:144910920-144932529	q1	q2	NOTEST	0.181455	0.0178758	-3.34353	0	1	1	no
1787	AI836003	AI836003	AI836003	chr15:98167805-98170134	q1	q2	NOTEST	0.0715487	0.0154558	-2.21077	0	1	1	no
1788	AI837181	AI837181	AI837181	chr19:5425143-5427316	q1	q2	OK	7.09719	6.80337	-0.060998	-0.209358	0.7986	0.874329	no
1789	AI839979	AI839979	AI839979	chr5:31569591-31571397	q1	q2	OK	2.30126	0.291514	-2.98078	-4.5958	0.0064	0.0227309	yes
1790	AI846148	AI846148	AI846148	chr19:7356463-7383557	q1	q2	OK	4.85028	3.718	-0.383542	-1.32593	0.16345	0.285805	no
1791	AI847159	AI847159	AI847159	chr2:129178147-129180673	q1	q2	NOTEST	0.0631918	0	#NAME?	0	1	1	no
1792	AI848285	AI848285	AI848285	chr15:82206951-82212815	q1	q2	NOTEST	0.0950254	0	#NAME?	0	1	1	no
1793	AI854517	AI854517	AI854517	chr7:79500025-79534403	q1	q2	NOTEST	0	0	0	0	1	1	no
1794	AI854703	AI854703	AI854703	chr6:48628166-48633688	q1	q2	NOTEST	0	0	0	0	1	1	no
1795	AI987944	AI987944	AI987944	chr7:41372929-41393379	q1	q2	OK	7.64978	8.98109	0.231472	0.934111	0.27215	0.415284	no
1796	AK010878	AK010878	AK010878	chr12:102739829-102757810	q1	q2	OK	11.593	8.87521	-0.385402	-0.861083	0.31505	0.461228	no
1797	AK129341	AK129341	AK129341	chr9:8076632-8134294	q1	q2	NOTEST	0.0735993	0.355644	2.27267	0	1	1	no
1798	AU015228	AU015228	AU015228	chr2:130100393-130103375	q1	q2	NOTEST	0	0.0118228	Inf	0	1	1	no
1799	AU015791	AU015791	AU015791	chr12:105513432-105515248	q1	q2	NOTEST	0.197968	0.130017	-0.606564	0	1	1	no
1800	AU015836	AU015836	AU015836	chrX:93968655-93975470	q1	q2	NOTEST	0.018126	0.0117467	-0.625812	0	1	1	no
1801	AU016765	AU016765	AU016765	chr17:64514088-64555590	q1	q2	NOTEST	0	0	0	0	1	1	no
1802	AU018091	AU018091	AU018091	chr7:3154658-3169203	q1	q2	OK	1.07797	0.22882	-2.23604	-4.72671	0.00055	0.0030097	yes
1803	AU018829	AU018829	AU018829	chr5_JH584299_random:829033-841747	q1	q2	NOTEST	0	0	0	0	1	1	no
1804	AU019823	AU019823	AU019823	chr9:50603900-50625000	q1	q2	OK	11.4016	12.6049	0.144753	0.592869	0.51315	0.652621	no
1805	AU019990	AU019990	AU019990	chr2:132598195-132653064	q1	q2	NOTEST	0	0	0	0	1	1	no
1806	AU021063	AU021063	AU021063	chr15:101221190-101232756	q1	q2	NOTEST	0	0	0	0	1	1	no
1807	AU021092	AU021092	AU021092	chr16:5211818-5222299	q1	q2	NOTEST	0.0433905	0	#NAME?	0	1	1	no
1808	AU022252	AU022252	AU022252	chr4:119225137-119232724	q1	q2	OK	11.2453	9.40598	-0.257677	-1.12525	0.2465	0.386455	no
1809	AU022751	AU022751	AU022751	chrX:6081217-6083420	q1	q2	NOTEST	0	0	0	0	1	1	no
1810	AU022754	AU022754	AU022754	chr15:85535436-85593708	q1	q2	NOTEST	0.0731321	0.0360225	-1.0216	0	1	1	no
1811	AU022793	AU022793	AU022793	chr15:39962648-39967515	q1	q2	NOTEST	0	0	0	0	1	1	no
1812	AU023762	AU023762	AU023762	chr9:113496745-113587152	q1	q2	NOTEST	0.307931	0.5528	0.844151	0	1	1	no
1813	AU023871	AU023871	AU023871	chr17:35062692-35066184	q1	q2	NOTEST	0.0247419	0.112901	2.19003	0	1	1	no
1814	AU040320	AU040320	AU040320	chr4:126753554-126967923	q1	q2	OK	22.2512	23.4144	0.0735094	0.25499	0.77745	0.860809	no
1815	AU040972	AU040972	AU040972	chr11:79339891-79581609	q1	q2	NOTEST	0.0607846	0	#NAME?	0	1	1	no
1816	AU041133	AU041133	AU041133	chr10:82128012-82153065	q1	q2	OK	2.41931	2.21995	-0.124067	-0.40601	0.6643	0.775932	no
1817	AV039307	AV039307	AV039307	chr2:120850655-120970715	q1	q2	NOTEST	0.562533	0.525324	-0.0987309	0	1	1	no
1818	AV051173	AV051173	AV051173	chr4:116684964-116700000	q1	q2	NOTEST	0.361993	0.631879	0.803686	0	1	1	no
1819	AV320801	AV320801	AV320801	chrX:135494587-135504594	q1	q2	NOTEST	0	0	0	0	1	1	no
1820	AW011738	AW011738	AW011738	chr4:156203283-156206028	q1	q2	OK	1.0172	1.97975	0.960722	2.77868	0.0048	0.0179177	yes
1821	AW046200	AW046200	AW046200	chr8:57523824-57663430	q1	q2	NOTEST	0.156662	0.338093	1.10977	0	1	1	no
1822	AW112010	AW112010	AW112010	chr19:11047611-11050566	q1	q2	NOTEST	0	0	0	0	1	1	no
1823	AW146154	AW146154	AW146154	chr7:41478873-41499890	q1	q2	OK	0.805956	1.57888	0.970127	2.76033	0.0046	0.0172918	yes
1824	AW209491	AW209491	AW209491	chr13:14630244-14638202	q1	q2	OK	10.2649	8.23642	-0.317633	-1.22575	0.15615	0.276302	no
1825	AW495222	AW495222	AW495222	chr13:93674435-93752823	q1	q2	NOTEST	0.135871	0	#NAME?	0	1	1	no
1826	AW549542	AW549542	AW549542	chr5:119570128-119580358	q1	q2	NOTEST	0.0971506	0.0478534	-1.0216	0	1	1	no
1827	AW549877	AW549877	AW549877	chr15:3982034-3995752	q1	q2	OK	6.14813	13.9729	1.18442	5.35712	5e-05	0.000370361	yes
1828	AW551984	AW551984	AW551984	chr9:39587395-39604124	q1	q2	NOTEST	0.0247586	0.00802246	-1.62581	0	1	1	no
1829	AW554918	AW554918	AW554918	chr18:25169019-25467321	q1	q2	OK	2.12687	2.85711	0.425824	1.63037	0.0694	0.150448	no
1830	AY074887	AY074887	AY074887	chr9:54950256-54958030	q1	q2	OK	4.30877	3.15944	-0.447606	-0.31785	0.8084	0.881424	no
1831	AY358078	AY358078	AY358078	chr14:51800045-51826359	q1	q2	NOTEST	0	0	0	0	1	1	no
1832	AY512915	AY512915	AY512915	chr6:95290573-95333993	q1	q2	NOTEST	0.0146942	0	#NAME?	0	1	1	no
1833	AY512931	AY512931	AY512931	chr8:45060701-45065418	q1	q2	OK	0.717065	0.65301	-0.135001	-0.307265	0.73895	0.832958	no
1834	AY761184	AY761184	AY761184	chr8:21702523-21703647	q1	q2	NOTEST	0	0	0	0	1	1	no
1835	AY761185	AY761185	AY761185	chr8:20943693-20944748	q1	q2	NOTEST	0	0	0	0	1	1	no
1836	Aaas	Aaas	Aaas	chr15:102338246-102350759	q1	q2	OK	10.6265	13.9857	0.396283	1.77245	0.06955	0.150667	no
1837	Aacs	Aacs	Aacs	chr5:125475872-125517403	q1	q2	OK	15.6872	10.9291	-0.521411	-2.40772	0.01065	0.0341466	yes
1838	Aadac	Aadac	Aadac	chr3:60031787-60040157	q1	q2	NOTEST	0	0	0	0	1	1	no
1839	Aadacl2	Aadacl2	Aadacl2	chr3:60006742-60025420	q1	q2	NOTEST	0	0	0	0	1	1	no
1840	Aadacl3	Aadacl3	Aadacl3	chr4:144453770-144463756	q1	q2	NOTEST	0.0343713	0	#NAME?	0	1	1	no
1841	Aadat	Aadat	Aadat	chr8:60506123-60545677	q1	q2	NOTEST	0.0321575	0	#NAME?	0	1	1	no
1842	Aaed1	Aaed1	Aaed1	chr13:64291835-64312710	q1	q2	OK	11.4821	11.376	-0.0133931	-0.0573712	0.95775	0.976087	no
1843	Aagab	Aagab	Aagab	chr9:63602654-63641889	q1	q2	OK	16.0756	18.4548	0.199129	0.93618	0.3197	0.466481	no
1844	Aak1	Aak1	Aak1	chr6:86849516-87003227	q1	q2	OK	5.66753	5.97428	0.0760451	0.34967	0.6809	0.789902	no
1845	Aamdc	Aamdc	Aamdc	chr7:97550330-97579497	q1	q2	OK	61.4826	32.1685	-0.934531	-3.79242	5e-05	0.000370361	yes
1846	Aamp	Aamp	Aamp	chr1:74279839-74284738	q1	q2	OK	75.7115	58.5704	-0.37034	-1.70249	0.0441	0.105661	no
1847	Aanat	Aanat	Aanat	chr11:116593686-116597680	q1	q2	NOTEST	0	0.0598646	Inf	0	1	1	no
1848	Aar2	Aar2	Aar2	chr2:156547575-156568972	q1	q2	OK	5.01594	3.74616	-0.421106	-1.59399	0.06375	0.140958	no
1849	Aard	Aard	Aard	chr15:52040106-52045722	q1	q2	NOTEST	0.0886015	0	#NAME?	0	1	1	no
1850	Aars	Aars	Aars	chr8:111033841-111055569	q1	q2	OK	110.758	91.7156	-0.272171	-1.31649	0.14595	0.262599	no
1851	Aars2	Aars2	Aars2	chr17:45506840-45520843	q1	q2	OK	5.12444	5.26027	0.0377412	0.155535	0.86625	0.919493	no
1852	Aarsd1	Aarsd1	Aarsd1	chr11:101406839-101417433	q1	q2	OK	27.7865	25.1308	-0.144925	-0.719037	0.48195	0.625904	no
1853	Aasdh	Aasdh	Aasdh	chr5:76875934-76905514	q1	q2	OK	3.18023	5.07756	0.675003	2.67401	0.00455	0.0171196	yes
1854	Aasdhppt	Aasdhppt	Aasdhppt	chr9:4294792-4309494	q1	q2	OK	12.4325	10.4671	-0.248246	-1.12434	0.22845	0.36552	no
1855	Aass	Aass	Aass	chr6:23072172-23132986	q1	q2	NOTEST	0.0144925	0	#NAME?	0	1	1	no
1856	Aatf	Aatf	Aatf	chr11:84422855-84513501	q1	q2	OK	65.5731	61.0789	-0.102429	-0.528305	0.58395	0.711733	no
1857	Aatk	Aatk	Aatk	chr11:120007315-120047145	q1	q2	NOTEST	0.0712926	0.00659926	-3.43338	0	1	1	no
1858	Abat	Abat	Abat	chr16:8513428-8621567	q1	q2	OK	2.29447	1.59159	-0.527695	-1.7239	0.0447	0.106807	no
1859	Abca1	Abca1	Abca1	chr4:53030788-53159895	q1	q2	OK	0.337669	1.14318	1.75937	5.40845	5e-05	0.000370361	yes
1860	Abca12	Abca12	Abca12	chr1:71243089-71414910	q1	q2	NOTEST	0.0374533	0.0040453	-3.21077	0	1	1	no
1861	Abca13	Abca13	Abca13	chr11:9191941-9684259	q1	q2	NOTEST	0.0192373	0.00681565	-1.49698	0	1	1	no
1862	Abca14	Abca14	Abca14	chr7:120203963-120325352	q1	q2	NOTEST	0.00978388	0.00963848	-0.0216011	0	1	1	no
1863	Abca15	Abca15	Abca15	chr7:120328683-120407687	q1	q2	NOTEST	0.0197546	0	#NAME?	0	1	1	no
1864	Abca16	Abca16	Abca16	chr7:120409646-120544813	q1	q2	NOTEST	0.0114833	0	#NAME?	0	1	1	no
1865	Abca17	Abca17	Abca17	chr17:24264278-24347252	q1	q2	NOTEST	0.0202803	0.00998946	-1.0216	0	1	1	no
1866	Abca2	Abca2	Abca2	chr2:25428673-25448539	q1	q2	OK	11.1011	9.55773	-0.21596	-0.976526	0.2504	0.390428	no
1867	Abca3	Abca3	Abca3	chr17:24352045-24414513	q1	q2	OK	5.62113	9.08171	0.692103	2.98808	0.00135	0.00637221	yes
1868	Abca4	Abca4	Abca4	chr3:122044459-122180061	q1	q2	NOTEST	0.201456	0.308871	0.616543	0	1	1	no
1869	Abca5	Abca5	Abca5	chr11:110269368-110337716	q1	q2	OK	7.18891	11.4026	0.66552	3.06763	0.00055	0.0030097	yes
1870	Abca6	Abca6	Abca6	chr11:110176820-110251776	q1	q2	NOTEST	0.254611	0.135533	-0.909646	0	1	1	no
1871	Abca7	Abca7	Abca7	chr10:79697304-80369637	q1	q2	OK	8.74814	8.18924	-0.0952476	-0.0577617	0.95165	0.972531	no
1872	Abca8a	Abca8a	Abca8a	chr11:110025633-110095937	q1	q2	OK	0.486952	4.75899	3.2888	10.1919	5e-05	0.000370361	yes
1873	Abca8b	Abca8b	Abca8b	chr11:109933405-109995816	q1	q2	OK	1.26404	1.65074	0.385062	1.33978	0.13425	0.246858	no
1874	Abca9	Abca9	Abca9	chr11:110100821-110168153	q1	q2	NOTEST	0.183867	0.421828	1.19799	0	1	1	no
1875	Abcb10	Abcb10	Abcb10	chr8:123952458-123983122	q1	q2	OK	4.42311	3.45172	-0.357746	-1.4437	0.1115	0.214487	no
1876	Abcb11	Abcb11	Abcb11	chr2:69238281-69342616	q1	q2	NOTEST	0.0540189	0	#NAME?	0	1	1	no
1877	Abcb1a	Abcb1a	Abcb1a	chr5:8660091-8748570	q1	q2	NOTEST	0.148654	0.0745963	-0.994786	0	1	1	no
1878	Abcb1b	Abcb1b	Abcb1b	chr5:8798146-8866314	q1	q2	OK	4.8477	11.6936	1.27035	5.5524	5e-05	0.000370361	yes
1879	Abcb4	Abcb4	Abcb4	chr5:8893720-8959226	q1	q2	NOTEST	0.0130923	0.0319026	1.28495	0	1	1	no
1880	Abcb5	Abcb5	Abcb5	chr12:118867823-118966421	q1	q2	NOTEST	0.0138019	0	#NAME?	0	1	1	no
1881	Abcb6	Abcb6	Abcb6	chr1:75171640-75180283	q1	q2	OK	30.5494	18.146	-0.75149	-3.5891	0.0001	0.000691564	yes
1882	Abcb7	Abcb7	Abcb7	chrX:104280564-104413846	q1	q2	OK	12.2345	9.11798	-0.424167	-1.95479	0.031	0.0795276	no
1883	Abcb8	Abcb8	Abcb8	chr5:24394155-24409947	q1	q2	OK	4.76055	4.39855	-0.114098	-0.447739	0.6298	0.748938	no
1884	Abcb9	Abcb9	Abcb9	chr5:124061856-124095798	q1	q2	NOTEST	0.437179	0.453744	0.0536543	0	1	1	no
1885	Abcc1	Abcc1	Abcc1	chr16:14361557-14474878	q1	q2	OK	20.5693	28.4393	0.467388	2.23425	0.0122	0.0380353	yes
1886	Abcc10	Abcc10	Abcc10	chr17:46297420-46328023	q1	q2	OK	0.686193	1.98848	1.53498	4.29239	0.00015	0.000983156	yes
1887	Abcc12	Abcc12	Abcc12	chr8:86504840-86566590	q1	q2	NOTEST	0.058835	0.140013	1.25082	0	1	1	no
1888	Abcc2	Abcc2	Abcc2	chr19:43782307-43838218	q1	q2	NOTEST	0.00977445	0.00481459	-1.0216	0	1	1	no
1889	Abcc3	Abcc3	Abcc3	chr11:94343294-94392976	q1	q2	NOTEST	0.0105628	0.0224541	1.08798	0	1	1	no
1890	Abcc4	Abcc4	Abcc4	chr14:118482691-118706219	q1	q2	OK	1.3674	6.21491	2.1843	8.00306	5e-05	0.000370361	yes
1891	Abcc5	Abcc5	Abcc5	chr16:20331303-20426394	q1	q2	OK	15.1166	27.7375	0.875704	2.78117	0.00135	0.00637221	yes
1892	Abcc6	Abcc6	Abcc6	chr7:45976379-46030286	q1	q2	NOTEST	0.0106606	0.00525109	-1.0216	0	1	1	no
1893	Abcc8	Abcc8	Abcc8	chr7:46104522-46180033	q1	q2	NOTEST	0.245504	0.225791	-0.120759	0	1	1	no
1894	Abcc9	Abcc9	Abcc9	chr6:142587861-142702274	q1	q2	NOTEST	0.493578	0.430772	-0.196354	0	1	1	no
1895	Abcd1	Abcd1	Abcd1	chrX:73716596-73738287	q1	q2	OK	7.29215	7.50932	0.0423393	0.183713	0.8388	0.902747	no
1896	Abcd2	Abcd2	Abcd2	chr15:91145870-91191807	q1	q2	OK	0.332425	1.62034	2.2852	6.19305	5e-05	0.000370361	yes
1897	Abcd3	Abcd3	Abcd3	chr3:121758909-121815215	q1	q2	OK	29.2186	25.7021	-0.184998	-0.892608	0.3273	0.474977	no
1898	Abcd4	Abcd4	Abcd4	chr12:84602530-84617466	q1	q2	OK	10.8429	13.0657	0.269027	1.21604	0.1936	0.32432	no
1899	Abce1	Abce1	Abce1	chr8:79683441-79711740	q1	q2	OK	144.332	115.025	-0.327441	-1.56383	0.0893	0.181313	no
1900	Abcf1	Abcf1	Abcf1	chr17:35956818-35969750	q1	q2	OK	153.486	123.16	-0.317575	-1.44615	0.0897	0.181915	no
1901	Abcf2	Abcf2	Abcf2	chr5:24565340-24577467	q1	q2	OK	164.903	150.297	-0.133804	-0.610451	0.46895	0.613884	no
1902	Abcf3	Abcf3	Abcf3	chr16:20548602-20561603	q1	q2	OK	18.1753	18.5723	0.031172	0.147622	0.871	0.921988	no
1903	Abcg1	Abcg1	Abcg1	chr17:31057693-31117981	q1	q2	OK	0.749284	0.359463	-1.05967	-2.74579	0.0036	0.0141831	yes
1904	Abcg2	Abcg2	Abcg2	chr6:58596671-58692451	q1	q2	OK	21.6505	11.035	-0.972314	-4.50084	5e-05	0.000370361	yes
1905	Abcg3	Abcg3	Abcg3	chr5:104935056-104982717	q1	q2	NOTEST	0.0716331	0	#NAME?	0	1	1	no
1906	Abcg4	Abcg4	Abcg4	chr9:44273189-44288244	q1	q2	OK	0.429495	0.615825	0.519877	1.19958	0.1934	0.324117	no
1907	Abcg5	Abcg5	Abcg5	chr17:84658233-84682923	q1	q2	NOTEST	0	0.0159513	Inf	0	1	1	no
1908	Abcg8	Abcg8	Abcg8	chr17:84683130-84700333	q1	q2	NOTEST	0.0293544	0.0167412	-0.810176	0	1	1	no
1909	Abhd1	Abhd1	Abhd1	chr5:30950065-30960361	q1	q2	OK	29.3621	9.7285	-1.59367	-3.55183	0.0024	0.0101971	yes
1910	Abhd10	Abhd10	Abhd10	chr16:45729724-45742955	q1	q2	OK	9.90949	10.9241	0.140638	0.474437	0.5834	0.711585	no
1911	Abhd11	Abhd11	Abhd11	chr5:135009151-135013157	q1	q2	OK	8.34581	8.02643	-0.0562926	-0.195998	0.832	0.898732	no
1912	Abhd12	Abhd12	Abhd12	chr2:150832514-150904731	q1	q2	OK	24.8083	31.3309	0.336763	1.65112	0.0852	0.17507	no
1913	Abhd12b	Abhd12b	Abhd12b	chr12:70154170-70183206	q1	q2	NOTEST	0	0	0	0	1	1	no
1914	Abhd13	Abhd13	Abhd13	chr8:9977716-9992154	q1	q2	OK	12.0427	9.09819	-0.404513	-1.78994	0.0351	0.0880615	no
1915	Abhd14a	Abhd14a	Abhd14a	chr9:106440050-106447678	q1	q2	OK	6.65472	7.76532	0.222667	0.714246	0.40405	0.553375	no
1916	Abhd14b	Abhd14b	Abhd14b	chr9:106448639-106452918	q1	q2	OK	1.19623	3.01006	1.3313	3.63372	0.00245	0.0103701	yes
1917	Abhd15	Abhd15	Abhd15	chr11:77515116-77520628	q1	q2	OK	0.715684	0.774052	0.113107	0.286869	0.7556	0.845161	no
1918	Abhd16a	Abhd16a	Abhd16a	chr17:35089290-35102987	q1	q2	OK	19.3872	18.7027	-0.0518541	-0.246541	0.7991	0.874487	no
1919	Abhd16b	Abhd16b	Abhd16b	chr2:181493205-181494980	q1	q2	NOTEST	0.0645197	0.126279	0.968807	0	1	1	no
1920	Abhd17a	Abhd17a	Abhd17a	chr10:80583648-80590341	q1	q2	OK	13.978	11.4142	-0.292322	-1.31036	0.1915	0.321283	no
1921	Abhd17b	Abhd17b	Abhd17b	chr19:21653308-21685637	q1	q2	OK	8.12314	6.60494	-0.298493	-1.25689	0.1768	0.302903	no
1922	Abhd17c	Abhd17c	Abhd17c	chr7:84109355-84151893	q1	q2	OK	10.0663	6.05104	-0.734277	-3.07573	0.00185	0.00823294	yes
1923	Abhd2	Abhd2	Abhd2	chr7:79273265-79361601	q1	q2	OK	15.1346	11.8234	-0.356211	-1.63653	0.07965	0.166137	no
1924	Abhd3	Abhd3	Abhd3	chr18:10644410-10706696	q1	q2	NOTEST	0.210791	0.574546	1.44661	0	1	1	no
1925	Abhd4	Abhd4	Abhd4	chr14:54254128-54269169	q1	q2	OK	38.115	84.7651	1.15311	5.27216	5e-05	0.000370361	yes
1926	Abhd5	Abhd5	Abhd5	chr9:122351615-122381523	q1	q2	OK	10.174	10.5672	0.0547101	0.247414	0.78975	0.869238	no
1927	Abhd6	Abhd6	Abhd6	chr14:8002901-8056555	q1	q2	OK	7.3478	9.40093	0.355491	1.49837	0.1163	0.221744	no
1928	Abhd8	Abhd8	Abhd8	chr8:71456699-71463657	q1	q2	OK	9.5897	7.94768	-0.270952	-1.14614	0.23265	0.370937	no
1929	Abi1	Abi1	Abi1	chr2:22895521-23040240	q1	q2	OK	23.5645	25.8678	0.134541	0.581311	0.5029	0.643793	no
1930	Abi2	Abi2	Abi2	chr1:60409618-60481163	q1	q2	OK	6.53331	6.59094	0.0126703	0.0537497	0.9506	0.972147	no
1931	Abi3	Abi3	Abi3	chr11:95824499-95845731	q1	q2	OK	3.41944	2.49963	-0.452046	-1.5828	0.06975	0.151047	no
1932	Abi3bp	Abi3bp	Abi3bp	chr16:56477845-56690135	q1	q2	OK	0.060469	0.854234	3.82036	3.86436	0.00115	0.00559794	yes
1933	Abl1	Abl1	Abl1	chr2:31688555-31804227	q1	q2	OK	16.0845	17.2933	0.104542	0.470376	0.58005	0.708553	no
1934	Abl2	Abl2	Abl2	chr1:156558786-156649619	q1	q2	OK	12.5856	8.15614	-0.625818	-2.88545	0.0011	0.00538439	yes
1935	Ablim1	Ablim1	Ablim1	chr19:57033263-57216032	q1	q2	OK	62.259	62.3835	0.00288259	0.0131626	0.9866	0.991762	no
1936	Ablim2	Ablim2	Ablim2	chr5:35757879-35884979	q1	q2	OK	3.33937	0.413015	-3.01531	-7.24829	5e-05	0.000370361	yes
1937	Ablim3	Ablim3	Ablim3	chr18:61799392-61911852	q1	q2	OK	25.8401	11.9209	-1.11611	-5.01491	5e-05	0.000370361	yes
1938	Abo	Abo	Abo	chr2:26842502-26864979	q1	q2	NOTEST	0	0	0	0	1	1	no
1939	Abr	Abr	Abr	chr11:76416733-76577727	q1	q2	OK	48.0153	42.9105	-0.162164	-0.744717	0.3822	0.531441	no
1940	Abra	Abra	Abra	chr15:41865292-41869720	q1	q2	OK	30.4797	37.4478	0.297034	1.48608	0.12955	0.2403	no
1941	Abracl	Abracl	Abracl	chr10:18011259-18023252	q1	q2	OK	66.5692	32.9099	-1.01633	-5.63242	5e-05	0.000370361	yes
1942	Abt1	Abt1	Abt1	chr13:23418360-23423866	q1	q2	OK	7.10385	6.83912	-0.0547897	-0.241788	0.7868	0.867279	no
1943	Abtb1	Abtb1	Abtb1	chr6:88835913-88841935	q1	q2	OK	6.16872	10.5237	0.7706	3.1959	0.00145	0.00675861	yes
1944	Abtb2	Abtb2	Abtb2	chr2:103566309-103718423	q1	q2	OK	5.35439	3.24382	-0.723029	-2.9492	0.00145	0.00675861	yes
1945	Acaa1a	Acaa1a	Acaa1a	chr9:119341293-119350295	q1	q2	OK	4.46795	6.35087	0.507342	1.90772	0.05085	0.11815	no
1946	Acaa1b	Acaa1b	Acaa1b	chr9:119148042-119157093	q1	q2	NOTEST	0.51891	0.599067	0.207233	0	1	1	no
1947	Acaa2	Acaa2	Acaa2	chr18:74779211-74806207	q1	q2	OK	50.8757	24.2009	-1.07192	-5.40143	5e-05	0.000370361	yes
1948	Acaca	Acaca	Acaca	chr11:84195437-84401651	q1	q2	OK	15.9195	11.6114	-0.455256	-2.14199	0.01585	0.0466694	yes
1949	Acacb	Acacb	Acacb	chr5:114165517-114250758	q1	q2	OK	2.31952	2.05442	-0.175093	-0.702988	0.41915	0.567732	no
1950	Acad10	Acad10	Acad10	chr5:121621028-121660510	q1	q2	OK	0.415292	0.90855	1.12944	2.72362	0.0063	0.0224146	yes
1951	Acad11	Acad11	Acad11	chr9:104063702-104127646	q1	q2	OK	7.31836	11.4219	0.642208	2.81023	0.0018	0.00808061	yes
1952	Acad12	Acad12	Acad12	chr5:121598280-121618938	q1	q2	OK	0.583606	0.79881	0.452858	1.02592	0.28195	0.426113	no
1953	Acad8	Acad8	Acad8	chr9:26974138-26999549	q1	q2	OK	7.48774	11.1713	0.577197	2.54153	0.00745	0.0256023	yes
1954	Acad9	Acad9	Acad9	chr3:36065999-36092857	q1	q2	OK	12.1885	8.41493	-0.534491	-2.42746	0.0102	0.0330311	yes
1955	Acadl	Acadl	Acadl	chr1:66830838-66863309	q1	q2	OK	267.873	195.819	-0.452028	-2.28529	0.0186	0.0529534	no
1956	Acadm	Acadm	Acadm	chr3:153922352-153944643	q1	q2	OK	55.8083	47.367	-0.236597	-1.19673	0.19815	0.329874	no
1957	Acads	Acads	Acads	chr5:115110298-115119346	q1	q2	OK	14.9972	13.086	-0.19667	-0.89707	0.35415	0.503425	no
1958	Acadsb	Acadsb	Acadsb	chr7:131410600-131446211	q1	q2	OK	27.6776	32.2675	0.221364	1.07186	0.2319	0.369885	no
1959	Acadvl	Acadvl	Acadvl	chr11:70010182-70015428	q1	q2	OK	89.3547	76.1719	-0.230284	-1.06495	0.20855	0.342185	no
1960	Acan	Acan	Acan	chr7:79053482-79115099	q1	q2	NOTEST	0.0070872	0	#NAME?	0	1	1	no
1961	Acap1	Acap1	Acap1	chr11:69881566-69895539	q1	q2	NOTEST	0.20023	0.0507526	-1.9801	0	1	1	no
1962	Acap2	Acap2	Acap2	chr16:30312423-31275697	q1	q2	OK	11.1612	12.1866	0.126812	0.177931	0.831	0.898126	no
1963	Acap3	Acap3	Acap3	chr4:155891874-155907251	q1	q2	OK	6.74835	7.11242	0.0758057	0.332089	0.7174	0.817454	no
1964	Acat1	Acat1	Acat1	chr9:53580521-53610350	q1	q2	OK	24.9804	13.7663	-0.859656	-4.05365	5e-05	0.000370361	yes
1965	Acat2	Acat2	Acat2	chr17:12943041-12960725	q1	q2	OK	6.60576	1.76019	-1.908	-6.34452	5e-05	0.000370361	yes
1966	Acat3	Acat3	Acat3	chr17:12916464-12940396	q1	q2	OK	27.8217	18.7602	-0.568534	-0.7401	0.38845	0.537898	no
1967	Acbd3	Acbd3	Acbd3	chr1:180726042-180754204	q1	q2	OK	34.997	35.0383	0.0017052	0.00831946	0.9929	0.995491	no
1968	Acbd4	Acbd4	Acbd4	chr11:103101687-103112199	q1	q2	OK	6.19967	7.20485	0.216777	0.879481	0.34865	0.497794	no
1969	Acbd5	Acbd5	Acbd5	chr2:23068200-23114512	q1	q2	OK	28.5261	23.7742	-0.262883	-1.18203	0.1664	0.289236	no
1970	Acbd6	Acbd6	Acbd6	chr1:155558119-155687233	q1	q2	OK	31.7486	29.2694	-0.117299	-0.503781	0.5494	0.683249	no
1971	Acbd7	Acbd7	Acbd7	chr2:3336167-3340997	q1	q2	NOTEST	0.153108	0.174638	0.189824	0	1	1	no
1972	Accs	Accs	Accs	chr2:93835452-93849776	q1	q2	OK	1.15824	2.39912	1.05056	2.96033	0.0044	0.0166983	yes
1973	Accsl	Accsl	Accsl	chr2:93855359-93869157	q1	q2	NOTEST	0.0250768	0.0123521	-1.0216	0	1	1	no
1974	Acd	Acd	Acd	chr8:105690905-105701095	q1	q2	OK	6.72414	9.00619	0.421567	1.42683	0.0919	0.185337	no
1975	Ace	Ace	Ace	chr11:105965606-105989964	q1	q2	OK	0.603593	0.60661	0.00719335	0.0177838	0.98375	0.990313	no
1976	Ace2	Ace2	Ace2	chrX:164139341-164188418	q1	q2	NOTEST	0.0315336	0	#NAME?	0	1	1	no
1977	Ace3	Ace3	Ace3	chr11:105994674-106005443	q1	q2	NOTEST	0.0252141	0	#NAME?	0	1	1	no
1978	Acer1	Acer1	Acer1	chr17:56953489-56982126	q1	q2	NOTEST	0.113888	0.13404	0.235046	0	1	1	no
1979	Acer2	Acer2	Acer2	chr4:86874413-86920881	q1	q2	NOTEST	0.0633506	0.0558374	-0.182127	0	1	1	no
1980	Acer3	Acer3	Acer3	chr7:98213659-98309527	q1	q2	OK	3.31382	3.42603	0.0480392	0.186493	0.8319	0.898703	no
1981	Ache	Ache	Ache	chr5:137288276-137294463	q1	q2	OK	1.6902	0.283471	-2.57592	-5.08066	0.0008	0.00412099	yes
1982	Acin1	Acin1	Acin1	chr14:54642160-54690742	q1	q2	OK	83.9335	107.239	0.353514	1.5634	0.0808	0.167966	no
1983	Ackr2	Ackr2	Ackr2	chr9:121898354-121911071	q1	q2	NOTEST	0.0563901	0.0185166	-1.60662	0	1	1	no
1984	Ackr3	Ackr3	Ackr3	chr1:90203979-90215722	q1	q2	OK	11.3207	15.1209	0.417581	1.70805	0.0479	0.112637	no
1985	Ackr4	Ackr4	Ackr4	chr9:104063702-104127646	q1	q2	OK	0.399057	0.633803	0.667438	0.493857	0.5823	0.710596	no
1986	Acly	Acly	Acly	chr11:100476351-100528000	q1	q2	OK	53.2712	33.372	-0.674718	-3.09216	0.00055	0.0030097	yes
1987	Acmsd	Acmsd	Acmsd	chr1:127729412-127774054	q1	q2	NOTEST	0.14487	0.184644	0.349986	0	1	1	no
1988	Acn9	Acn9	Acn9	chr6:6956017-7039220	q1	q2	OK	6.88411	6.37517	-0.110805	-0.419864	0.75665	0.845867	no
1989	Acnat1	Acnat1	Acnat1	chr4:49443531-49451109	q1	q2	NOTEST	0.104625	0.0545156	-0.940492	0	1	1	no
1990	Acnat2	Acnat2	Acnat2	chr4:49379844-49408151	q1	q2	NOTEST	0	0	0	0	1	1	no
1991	Aco1	Aco1	Aco1	chr4:40143264-40199009	q1	q2	OK	14.4837	13.2834	-0.124804	-0.582462	0.5168	0.655512	no
1992	Aco2	Aco2	Aco2	chr15:81872462-81926213	q1	q2	OK	251.208	167.678	-0.583192	-2.74359	0.0025	0.0105382	yes
1993	Acot1	Acot1	Acot1	chr12:84009501-84017669	q1	q2	OK	3.40613	2.05418	-0.729572	-2.23482	0.02675	0.0706894	no
1994	Acot10	Acot10	Acot10	chr15:20665213-20666750	q1	q2	NOTEST	0.0380196	0	#NAME?	0	1	1	no
1995	Acot11	Acot11	Acot11	chr4:106733914-106799831	q1	q2	OK	1.2058	0.985111	-0.291627	-0.889887	0.29795	0.443052	no
1996	Acot12	Acot12	Acot12	chr13:91461096-91786148	q1	q2	NOTEST	0.23158	0.525987	1.18352	0	1	1	no
1997	Acot13	Acot13	Acot13	chr13:24817954-24831489	q1	q2	OK	125.962	177.276	0.493004	3.15553	0.01085	0.0346254	yes
1998	Acot2	Acot2	Acot2	chr12:83987860-83993875	q1	q2	OK	7.65034	25.065	1.71208	7.69783	5e-05	0.000370361	yes
1999	Acot3	Acot3	Acot3	chr12:84052150-84059564	q1	q2	NOTEST	0.021214	0.0313482	0.563361	0	1	1	no
[truncated: 21,418 more rows]
