# Supplementary material for: A specific E3 ligase/deubiquitinase pair modulates TBP protein levels during muscle differentiation
Source: eLife. 2015 Sep 22;4:e08536. doi: 10.7554/eLife.08536 (PMC4576175; doi:10.7554/eLife.08536)
Supplement: Figure 6—source data 3. — DOI: http://dx.doi.org/10.7554/eLife.08536.017 [file elife08536s003.xlsx]

## Sheet: Differential_Gene_Expression_Su
	test_id	gene_id	gene	locus	sample_1	sample_2	status	control	Huwe1_knockdown	log2.fold_change.	test_stat	p_value	q_value	significant
1	0610005C13Rik	0610005C13Rik	0610005C13Rik	chr7:45567794-45589710	q1	q2	NOTEST	0.235295	0.0892946	-1.39783	0	1	1	no
2	0610007N19Rik	0610007N19Rik	0610007N19Rik	chr15:32240567-32244662	q1	q2	OK	5.06859	3.78405	-0.421654	-0.808832	0.34645	0.999585	no
3	0610007P14Rik	0610007P14Rik	0610007P14Rik	chr12:85815454-85824545	q1	q2	OK	29.8864	25.2029	-0.2459	-0.82788	0.42245	0.999585	no
4	0610008F07Rik	0610008F07Rik	0610008F07Rik	chr2:163492317-163541721	q1	q2	NOTEST	0	0	0	0	1	1	no
5	0610009B14Rik	0610009B14Rik	0610009B14Rik	chr12:80686374-80692466	q1	q2	NOTEST	0	0	0	0	1	1	no
6	0610009B22Rik	0610009B22Rik	0610009B22Rik	chr11:51685384-51688634	q1	q2	OK	10.2613	6.5672	-0.64386	-1.599	0.1642	0.999585	no
7	0610009D07Rik	0610009D07Rik	0610009D07Rik	chr12:4817607-4827659	q1	q2	OK	39.2558	45.1478	0.201753	0.733233	0.48605	0.999585	no
8	0610009L18Rik	0610009L18Rik	0610009L18Rik	chr11:120348677-120351190	q1	q2	NOTEST	0.403115	0.399401	-0.0133538	0	1	1	no
9	0610009O20Rik	0610009O20Rik	0610009O20Rik	chr18:38238404-38262629	q1	q2	OK	7.85155	8.62245	0.135121	0.341696	0.68835	0.999585	no
10	0610010B08Rik	0610010B08Rik	0610010B08Rik	chr2:175185164-175338212	q1	q2	NOTEST	0.202609	0.187036	-0.115386	0	1	1	no
11	0610010F05Rik	0610010F05Rik	0610010F05Rik	chr11:23573775-23633631	q1	q2	OK	18.872	18.7302	-0.010876	-0.037378	0.9672	0.999585	no
12	0610010K14Rik	0610010K14Rik	0610010K14Rik	chr11:70235203-70237914	q1	q2	OK	16.6428	11.6663	-0.512547	-1.08903	0.20975	0.999585	no
13	0610011F06Rik	0610011F06Rik	0610011F06Rik	chr17:25875499-25877163	q1	q2	OK	2.48048	1.8702	-0.407426	-0.753752	0.51415	0.999585	no
14	0610012G03Rik	0610012G03Rik	0610012G03Rik	chr16:31947050-31948521	q1	q2	OK	7.0312	4.48094	-0.64997	-1.54014	0.1285	0.999585	no
15	0610012H03Rik	0610012H03Rik	0610012H03Rik	chr2:105224341-105379860	q1	q2	NOTEST	0	0	0	0	1	1	no
16	0610030E20Rik	0610030E20Rik	0610030E20Rik	chr6:72347316-72353160	q1	q2	OK	5.3437	7.44518	0.478467	1.39881	0.1253	0.999585	no
17	0610031J06Rik	0610031J06Rik	0610031J06Rik	chr3:88325022-88328631	q1	q2	OK	17.5705	14.1247	-0.314931	-0.962771	0.3329	0.999585	no
18	0610031O16Rik	0610031O16Rik	0610031O16Rik	chr3:138210716-138239663	q1	q2	NOTEST	0	0	0	0	1	1	no
19	0610037L13Rik	0610037L13Rik	0610037L13Rik	chr4:107889898-107897802	q1	q2	OK	16.5495	17.5716	0.0864522	0.269502	0.78545	0.999585	no
20	0610038B21Rik	0610038B21Rik	0610038B21Rik	chr8:77250365-77518578	q1	q2	OK	0.28538	0.44095	0.62773	0.151736	0.84785	0.999585	no
21	0610038L08Rik	0610038L08Rik	0610038L08Rik	chr17:29549801-29606808	q1	q2	NOTEST	0	0.0723707	Inf	0	1	1	no
22	0610039K10Rik	0610039K10Rik	0610039K10Rik	chr2:163623272-163645800	q1	q2	NOTEST	0.055989	0	#NAME?	0	1	1	no
23	0610040B10Rik	0610040B10Rik	0610040B10Rik	chr5:143329307-143332704	q1	q2	NOTEST	0.531638	0.253934	-1.06599	0	1	1	no
24	0610040F04Rik	0610040F04Rik	0610040F04Rik	chr6:108577038-108666925	q1	q2	OK	0.710737	0.973419	0.453745	0.217453	0.83275	0.999585	no
25	0610040J01Rik	0610040J01Rik	0610040J01Rik	chr5:63812494-63899619	q1	q2	NOTEST	0	0	0	0	1	1	no
26	0610043K17Rik	0610043K17Rik	0610043K17Rik	chr4:101346523-101399185	q1	q2	NOTEST	0.101022	0.140432	0.4752	0	1	1	no
27	1100001G20Rik	1100001G20Rik	1100001G20Rik	chr11:83746939-83752646	q1	q2	NOTEST	0	0	0	0	1	1	no
28	1110001A16Rik	1110001A16Rik	1110001A16Rik	chr17:78916498-78937070	q1	q2	OK	7.02983	7.6183	0.11598	0.10405	0.9221	0.999585	no
29	1110001J03Rik	1110001J03Rik	1110001J03Rik	chr6:38534860-38539449	q1	q2	OK	7.0586	4.18045	-0.755723	-1.94001	0.23045	0.999585	no
30	1110002L01Rik	1110002L01Rik	1110002L01Rik	chr12:3365131-3426747	q1	q2	OK	9.3078	8.21376	-0.180398	-0.360723	0.672	0.999585	no
31	1110004E09Rik	1110004E09Rik	1110004E09Rik	chr16:90925810-90934849	q1	q2	OK	40.2975	47.6276	0.241106	0.877883	0.3997	0.999585	no
32	1110004F10Rik	1110004F10Rik	1110004F10Rik	chr7:116093379-116105210	q1	q2	OK	144.601	142.862	-0.017457	-0.069212	0.94395	0.999585	no
33	1110006O24Rik	1110006O24Rik	1110006O24Rik	chr5:115631048-115631816	q1	q2	NOTEST	0.296621	0.250018	-0.246586	0	1	1	no
34	1110007C09Rik	1110007C09Rik	1110007C09Rik	chr13:49202950-49216026	q1	q2	OK	18.4721	21.0738	0.190101	0.592061	0.60515	0.999585	no
35	1110008F13Rik	1110008F13Rik	1110008F13Rik	chr2:156863121-156887078	q1	q2	OK	36.6824	50.7754	0.469042	1.71735	0.10525	0.999585	no
36	1110008J03Rik	1110008J03Rik	1110008J03Rik	chr5:120609059-120612589	q1	q2	OK	3.96729	2.48567	-0.674521	-1.19567	0.1683	0.999585	no
37	1110008L16Rik	1110008L16Rik	1110008L16Rik	chr12:55280813-55492647	q1	q2	OK	4.60886	4.78759	0.0548902	0.0429511	0.96265	0.999585	no
38	1110008P14Rik	1110008P14Rik	1110008P14Rik	chr2:32379100-32381915	q1	q2	OK	10.2481	10.8044	0.0762666	0.202449	0.87275	0.999585	no
39	1110012L19Rik	1110012L19Rik	1110012L19Rik	chrX:70385912-70389416	q1	q2	OK	13.2875	10.2064	-0.380593	-1.05395	0.3259	0.999585	no
40	1110015O18Rik	1110015O18Rik	1110015O18Rik	chr3:4798707-4814911	q1	q2	NOTEST	0	0	0	0	1	1	no
41	1110017D15Rik	1110017D15Rik	1110017D15Rik	chr4:41505008-41517333	q1	q2	NOTEST	0	0	0	0	1	1	no
42	1110019D14Rik	1110019D14Rik	1110019D14Rik	chr6:13871568-13896421	q1	q2	OK	3.03822	3.315	0.125779	0.255591	0.79845	0.999585	no
43	1110020A21Rik	1110020A21Rik	1110020A21Rik	chr17:84917181-85023992	q1	q2	OK	0.862069	0.763014	-0.176094	-0.0512092	0.9034	0.999585	no
44	1110025L11Rik	1110025L11Rik	1110025L11Rik	chr16:89063409-89064002	q1	q2	NOTEST	0	0	0	0	1	1	no
45	1110028F11Rik	1110028F11Rik	1110028F11Rik	chr11:87663086-87735539	q1	q2	NOTEST	0	0	0	0	1	1	no
46	1110028F18Rik	1110028F18Rik	1110028F18Rik	chr8:106587142-106594820	q1	q2	NOTEST	0	0	0	0	1	1	no
47	1110032A03Rik	1110032A03Rik	1110032A03Rik	chr9:50762827-50768152	q1	q2	OK	1.66979	2.0484	0.294837	0.541188	0.57415	0.999585	no
48	1110032F04Rik	1110032F04Rik	1110032F04Rik	chr3:68869585-68872163	q1	q2	NOTEST	0	0	0	0	1	1	no
49	1110034G24Rik	1110034G24Rik	1110034G24Rik	chr2:132690282-132751055	q1	q2	OK	0.825258	0.90983	0.140752	0.2197	0.82795	0.999585	no
50	1110035M17Rik	1110035M17Rik	1110035M17Rik	chr11:95700105-95712754	q1	q2	NOTEST	0.251188	0.37065	0.561287	0	1	1	no
51	1110036E04Rik	1110036E04Rik	1110036E04Rik	chr9:64049828-64054100	q1	q2	NOTEST	0	0	0	0	1	1	no
52	1110037F02Rik	1110037F02Rik	1110037F02Rik	chr4:11485957-11551143	q1	q2	OK	17.7925	19.0181	0.0961029	0.332879	0.70705	0.999585	no
53	1110038B12Rik	1110038B12Rik	1110038B12Rik	chr17:34950235-34952471	q1	q2	OK	96.976	136.144	0.489438	1.42487	0.0973	0.999585	no
54	1110038F14Rik	1110038F14Rik	1110038F14Rik	chr15:76948543-76950731	q1	q2	OK	26.3109	22.9522	-0.197028	-0.646559	0.5421	0.999585	no
55	1110046J04Rik	1110046J04Rik	1110046J04Rik	chr13:33917917-34002794	q1	q2	OK	7.51813	7.85357	0.0629741	0.0229988	0.98305	0.999585	no
56	1110051M20Rik	1110051M20Rik	1110051M20Rik	chr2:91277827-91444642	q1	q2	OK	7.42232	5.90561	-0.329784	-0.854557	0.3671	0.999585	no
57	1110054M08Rik	1110054M08Rik	1110054M08Rik	chr16:24392555-24992578	q1	q2	OK	0.900817	0.371499	-1.27787	-0.235042	0.64715	0.999585	no
58	1110057K04Rik	1110057K04Rik	1110057K04Rik	chr12:8208106-8285759	q1	q2	OK	24.3146	25.4015	0.0630935	0.196573	0.8189	0.999585	no
59	1110058L19Rik	1110058L19Rik	1110058L19Rik	chr1:23995938-24005640	q1	q2	OK	22.0408	14.0788	-0.646656	-1.96928	0.11725	0.999585	no
60	1110059E24Rik	1110059E24Rik	1110059E24Rik	chr19:21597312-21652791	q1	q2	OK	62.121	58.1383	-0.0955918	-0.362756	0.7189	0.999585	no
61	1110059G10Rik	1110059G10Rik	1110059G10Rik	chr9:122945088-122951000	q1	q2	OK	3.86845	4.49855	0.217703	0.550782	0.54815	0.999585	no
62	1110059M19Rik	1110059M19Rik	1110059M19Rik	chrX:45090903-45092790	q1	q2	NOTEST	0	0	0	0	1	1	no
63	1110065P20Rik	1110065P20Rik	1110065P20Rik	chr4:124802548-124850730	q1	q2	OK	2.69829	1.74381	-0.629804	-0.32382	0.71685	0.999585	no
64	1190002F15Rik	1190002F15Rik	1190002F15Rik	chr6:134929091-134951718	q1	q2	OK	15.7113	12.3729	-0.344621	-0.653964	0.44275	0.999585	no
65	1190002N15Rik	1190002N15Rik	1190002N15Rik	chr9:94517863-94538081	q1	q2	OK	23.8821	17.1095	-0.481128	-1.62909	0.07415	0.972218	no
66	1190003K10Rik	1190003K10Rik	1190003K10Rik	chr13:64481245-64497792	q1	q2	NOTEST	0	0	0	0	1	1	no
67	1190005I06Rik	1190005I06Rik	1190005I06Rik	chr8:120608601-120634382	q1	q2	OK	0.236737	0.575416	1.28132	1.49084	0.24215	0.999585	no
68	1190007I07Rik	1190007I07Rik	1190007I07Rik	chr10:82619850-82623228	q1	q2	OK	4.85803	5.94523	0.291362	0.442461	0.6073	0.999585	no
69	1200014J11Rik	1200014J11Rik	1200014J11Rik	chr11:73047866-73083579	q1	q2	OK	16.207	16.0065	-0.0179521	-0.0614853	0.94155	0.999585	no
70	1300002E11Rik	1300002E11Rik	1300002E11Rik	chr16:21794346-21809039	q1	q2	OK	17.5613	13.6614	-0.362296	-0.668652	0.43095	0.999585	no
71	1300002K09Rik	1300002K09Rik	1300002K09Rik	chr4:45848946-45887008	q1	q2	NOTEST	0	0	0	0	1	1	no
72	1300015D01Rik	1300015D01Rik	1300015D01Rik	chr2:173124748-173133204	q1	q2	NOTEST	0	0	0	0	1	1	no
73	1300017J02Rik	1300017J02Rik	1300017J02Rik	chr9:103250529-103288297	q1	q2	NOTEST	0	0	0	0	1	1	no
74	1500002O10Rik	1500002O10Rik	1500002O10Rik	chr2:70489939-70602012	q1	q2	NOTEST	0	0	0	0	1	1	no
75	1500004A13Rik	1500004A13Rik	1500004A13Rik	chr3:88777056-88832487	q1	q2	OK	0.891438	0.71637	-0.315429	-0.294348	0.72395	0.999585	no
76	1500009C09Rik	1500009C09Rik	1500009C09Rik	chr15:82252396-82260753	q1	q2	NOTEST	0	0	0	0	1	1	no
77	1500009L16Rik	1500009L16Rik	1500009L16Rik	chr10:83722864-83762762	q1	q2	NOTEST	0	0	0	0	1	1	no
78	1500011B03Rik	1500011B03Rik	1500011B03Rik	chr5:114808195-114813976	q1	q2	OK	7.96702	7.8458	-0.0221197	-0.0365018	0.9687	0.999585	no
79	1500011K16Rik	1500011K16Rik	1500011K16Rik	chr2:127791376-127792488	q1	q2	OK	10.2664	15.1208	0.558604	1.55428	0.1813	0.999585	no
80	1500012F01Rik	1500012F01Rik	1500012F01Rik	chr2:167035796-167065862	q1	q2	OK	27.4907	31.598	0.200889	0.388666	0.74045	0.999585	no
81	1500012K07Rik	1500012K07Rik	1500012K07Rik	chr7:75114894-75331419	q1	q2	NOTEST	0.10276	0.0476157	-1.10976	0	1	1	no
82	1500015A07Rik	1500015A07Rik	1500015A07Rik	chr18:61726389-61728253	q1	q2	OK	0.755858	1.24995	0.72568	1.16291	0.2332	0.999585	no
83	1500015L24Rik	1500015L24Rik	1500015L24Rik	chr19:20405287-20422785	q1	q2	NOTEST	0.0728633	0.0368705	-0.982726	0	1	1	no
84	1500015O10Rik	1500015O10Rik	1500015O10Rik	chr1:43730601-43742564	q1	q2	NOTEST	0.0611458	0.0283331	-1.10976	0	1	1	no
85	1500016L03Rik	1500016L03Rik	1500016L03Rik	chr11:84525659-84535831	q1	q2	NOTEST	0	0	0	0	1	1	no
86	1500017E21Rik	1500017E21Rik	1500017E21Rik	chr19:36554638-36689479	q1	q2	OK	1.5314	1.50643	-0.0237157	-0.027992	0.97455	0.999585	no
87	1600002D24Rik	1600002D24Rik	1600002D24Rik	chr16:95831122-95929077	q1	q2	NOTEST	0	0.0128247	Inf	0	1	1	no
88	1600002H07Rik	1600002H07Rik	1600002H07Rik	chr17:24215055-24220769	q1	q2	OK	4.7454	6.37031	0.424834	1.05941	0.2614	0.999585	no
89	1600002K03Rik	1600002K03Rik	1600002K03Rik	chr10:79697304-80369637	q1	q2	OK	6.08169	7.44613	0.292021	0.0230134	0.51565	0.999585	no
90	1600010M07Rik	1600010M07Rik	1600010M07Rik	chr7:109998376-110006646	q1	q2	NOTEST	0	0	0	0	1	1	no
91	1600012H06Rik	1600012H06Rik	1600012H06Rik	chr17:14943183-14961260	q1	q2	OK	6.74519	7.5096	0.154878	0.16222	0.86165	0.999585	no
92	1600014C10Rik	1600014C10Rik	1600014C10Rik	chr7:38183216-38197565	q1	q2	OK	2.08824	2.41401	0.20914	0.427037	0.6141	0.999585	no
93	1600014C23Rik	1600014C23Rik	1600014C23Rik	chr17:45732863-45733844	q1	q2	NOTEST	0	0.0617179	Inf	0	1	1	no
94	1600014K23Rik	1600014K23Rik	1600014K23Rik	chrX:85249676-85270291	q1	q2	NOTEST	0	0	0	0	1	1	no
95	1600015I10Rik	1600015I10Rik	1600015I10Rik	chr6:48929895-48933687	q1	q2	NOTEST	0	0	0	0	1	1	no
96	1600016N20Rik	1600016N20Rik	1600016N20Rik	chr7:141194129-141214080	q1	q2	NOTEST	0	0	0	0	1	1	no
97	1600019K03Rik	1600019K03Rik	1600019K03Rik	chr16:35503169-35509419	q1	q2	NOTEST	0	0	0	0	1	1	no
98	1600020E01Rik	1600020E01Rik	1600020E01Rik	chr6:86527329-86564449	q1	q2	OK	4.19333	3.69544	-0.182351	-0.257799	0.75965	0.999585	no
99	1600023N17Rik	1600023N17Rik	1600023N17Rik	chr5:45668700-45669708	q1	q2	NOTEST	0.0520197	0.254346	2.28966	0	1	1	no
100	1600025M17Rik	1600025M17Rik	1600025M17Rik	chrX:56317607-56320664	q1	q2	NOTEST	0	0.11821	Inf	0	1	1	no
101	1600029D21Rik	1600029D21Rik	1600029D21Rik	chr9:50488798-50505639	q1	q2	OK	0.840559	1.92543	1.19576	1.7618	0.0457	0.800368	no
102	1600029I14Rik	1600029I14Rik	1600029I14Rik	chr9:99456242-99568899	q1	q2	NOTEST	0	0	0	0	1	1	no
103	1600029O15Rik	1600029O15Rik	1600029O15Rik	chr9:58196296-58208808	q1	q2	OK	0.416939	0.505183	0.276969	0.339362	0.69785	0.999585	no
104	1700001C02Rik	1700001C02Rik	1700001C02Rik	chr5:30466076-30484087	q1	q2	NOTEST	0	0	0	0	1	1	no
105	1700001C19Rik	1700001C19Rik	1700001C19Rik	chr17:47412733-47470638	q1	q2	NOTEST	0	0	0	0	1	1	no
106	1700001D01Rik	1700001D01Rik	1700001D01Rik	chr8:61224170-61396072	q1	q2	NOTEST	0	0	0	0	1	1	no
107	1700001F09Rik	1700001F09Rik	1700001F09Rik	chr14:43342383-43347811	q1	q2	NOTEST	0	0	0	0	1	1	no
108	1700001G11Rik	1700001G11Rik	1700001G11Rik	chr14:66295328-66311424	q1	q2	OK	2.88693	4.50772	0.64286	0.360524	0.77615	0.999585	no
109	1700001G17Rik	1700001G17Rik	1700001G17Rik	chr1:33669823-33670712	q1	q2	NOTEST	0.183169	0.17756	-0.0448747	0	1	1	no
110	1700001J03Rik	1700001J03Rik	1700001J03Rik	chr5:146182449-146185304	q1	q2	NOTEST	0	0	0	0	1	1	no
111	1700001J11Rik	1700001J11Rik	1700001J11Rik	chr9:40050557-40053025	q1	q2	NOTEST	0.0738944	0.07084	-0.0609025	0	1	1	no
112	1700001K19Rik	1700001K19Rik	1700001K19Rik	chr12:110667688-110682619	q1	q2	NOTEST	0.11153	0.0798965	-0.481228	0	1	1	no
113	1700001K23Rik	1700001K23Rik	1700001K23Rik	chr19:53248735-53255205	q1	q2	NOTEST	0	0	0	0	1	1	no
114	1700001L05Rik	1700001L05Rik	1700001L05Rik	chr15:83353846-83367297	q1	q2	NOTEST	0.187521	0.216716	0.208753	0	1	1	no
115	1700001L19Rik	1700001L19Rik	1700001L19Rik	chr13:68597438-68614231	q1	q2	NOTEST	0	0.087907	Inf	0	1	1	no
116	1700001O22Rik	1700001O22Rik	1700001O22Rik	chr2:30795562-30803664	q1	q2	NOTEST	0.166617	0.135776	-0.29531	0	1	1	no
117	1700001P01Rik	1700001P01Rik	1700001P01Rik	chr11:97771480-97775918	q1	q2	NOTEST	0.0995791	0.146929	0.561206	0	1	1	no
118	1700003C15Rik	1700003C15Rik	1700003C15Rik	chr5:11749832-11769308	q1	q2	NOTEST	0	0	0	0	1	1	no
119	1700003D09Rik	1700003D09Rik	1700003D09Rik	chr11:98348737-98358283	q1	q2	NOTEST	0	0	0	0	1	1	no
120	1700003E16Rik	1700003E16Rik	1700003E16Rik	chr6:83156403-83162975	q1	q2	OK	0.294537	0.468794	0.670507	0.908939	0.35195	0.999585	no
121	1700003E24Rik	1700003E24Rik	1700003E24Rik	chrX:93183293-93183944	q1	q2	NOTEST	0	0	0	0	1	1	no
122	1700003F12Rik	1700003F12Rik	1700003F12Rik	chr2:154544404-154558853	q1	q2	OK	0.55343	0.48637	-0.186346	-0.162936	0.881	0.999585	no
123	1700003F17Rik	1700003F17Rik	1700003F17Rik	chr11:82911252-82964850	q1	q2	NOTEST	0	0	0	0	1	1	no
124	1700003G13Rik	1700003G13Rik	1700003G13Rik	chr9:45318265-45347580	q1	q2	NOTEST	0	0	0	0	1	1	no
125	1700003G18Rik	1700003G18Rik	1700003G18Rik	chr7:116081761-116093149	q1	q2	NOTEST	0	0.0974639	Inf	0	1	1	no
126	1700003H04Rik	1700003H04Rik	1700003H04Rik	chr3:124565890-124581091	q1	q2	NOTEST	0	0	0	0	1	1	no
127	1700003L19Rik	1700003L19Rik	1700003L19Rik	chr16:12811389-12848653	q1	q2	NOTEST	0	0	0	0	1	1	no
128	1700003M02Rik	1700003M02Rik	1700003M02Rik	chr4:34711331-34730206	q1	q2	NOTEST	0	0	0	0	1	1	no
129	1700003M07Rik	1700003M07Rik	1700003M07Rik	chr4:129960373-129965138	q1	q2	NOTEST	0.141137	0.114005	-0.308005	0	1	1	no
130	1700003P14Rik	1700003P14Rik	1700003P14Rik	chr13:118556167-118588629	q1	q2	NOTEST	0	0	0	0	1	1	no
131	1700006A11Rik	1700006A11Rik	1700006A11Rik	chr3:124401154-124426028	q1	q2	NOTEST	0	0	0	0	1	1	no
132	1700006E09Rik	1700006E09Rik	1700006E09Rik	chr11:101987055-101992264	q1	q2	NOTEST	0	0	0	0	1	1	no
133	1700006F04Rik	1700006F04Rik	1700006F04Rik	chr14:119138264-119869815	q1	q2	NOTEST	0	0	0	0	1	1	no
134	1700006H21Rik	1700006H21Rik	1700006H21Rik	chr13:107687396-107692168	q1	q2	NOTEST	0	0	0	0	1	1	no
135	1700007B14Rik	1700007B14Rik	1700007B14Rik	chr8:75448693-75984507	q1	q2	NOTEST	0	0	0	0	1	1	no
136	1700007F19Rik	1700007F19Rik	1700007F19Rik	chr3:58141706-58163807	q1	q2	NOTEST	0	0	0	0	1	1	no
137	1700007G11Rik	1700007G11Rik	1700007G11Rik	chr5:98329303-98802019	q1	q2	OK	1.33683	0.753722	-0.82671	-1.20594	0.292	0.999585	no
138	1700007J10Rik	1700007J10Rik	1700007J10Rik	chr11:59662494-59780860	q1	q2	OK	2.58229	3.15423	0.288635	0.0638106	0.93295	0.999585	no
139	1700007K09Rik	1700007K09Rik	1700007K09Rik	chr7:131325930-131329499	q1	q2	NOTEST	0	0	0	0	1	1	no
140	1700007K13Rik	1700007K13Rik	1700007K13Rik	chr2:28462000-28466324	q1	q2	NOTEST	0.069706	0.105817	0.602222	0	1	1	no
141	1700007L15Rik	1700007L15Rik	1700007L15Rik	chr16:33379853-33380736	q1	q2	OK	1.07832	0.853731	-0.336934	-0.530019	0.66425	0.999585	no
142	1700007P06Rik	1700007P06Rik	1700007P06Rik	chr1:187048406-187215446	q1	q2	NOTEST	0.202699	0.219158	0.112634	0	1	1	no
143	1700008A04Rik	1700008A04Rik	1700008A04Rik	chr11:32820375-32824594	q1	q2	NOTEST	0	0	0	0	1	1	no
144	1700008F21Rik	1700008F21Rik	1700008F21Rik	chr8:129067133-129183732	q1	q2	NOTEST	0	0	0	0	1	1	no
145	1700008I05Rik	1700008I05Rik	1700008I05Rik	chrX:135654697-135693790	q1	q2	OK	0.266057	0.699446	1.39448	1.79781	0.07715	0.981679	no
146	1700008J07Rik	1700008J07Rik	1700008J07Rik	chr7:127510437-127512869	q1	q2	OK	0.957377	1.27061	0.40836	0.698079	0.4549	0.999585	no
147	1700008K24Rik	1700008K24Rik	1700008K24Rik	chr17:49112263-49113533	q1	q2	NOTEST	0	0	0	0	1	1	no
148	1700008O03Rik	1700008O03Rik	1700008O03Rik	chr7:44360044-44375030	q1	q2	NOTEST	0	0.0299333	Inf	0	1	1	no
149	1700008P02Rik	1700008P02Rik	1700008P02Rik	chr3:6615412-6620443	q1	q2	NOTEST	0	0	0	0	1	1	no
150	1700009C05Rik	1700009C05Rik	1700009C05Rik	chr6:81900464-81910800	q1	q2	NOTEST	0	0	0	0	1	1	no
151	1700009J07Rik	1700009J07Rik	1700009J07Rik	chr10:77893419-77896111	q1	q2	NOTEST	0	0	0	0	1	1	no
152	1700009N14Rik	1700009N14Rik	1700009N14Rik	chr4:39450292-39451778	q1	q2	NOTEST	0.158125	0.136643	-0.210652	0	1	1	no
153	1700009P17Rik	1700009P17Rik	1700009P17Rik	chr1:171121660-171126967	q1	q2	NOTEST	0.302341	0.416265	0.461326	0	1	1	no
154	1700010B08Rik	1700010B08Rik	1700010B08Rik	chr2:173719414-173722086	q1	q2	NOTEST	0	0	0	0	1	1	no
155	1700010D01Rik	1700010D01Rik	1700010D01Rik	chrX:95711677-95927970	q1	q2	NOTEST	0	0	0	0	1	1	no
156	1700010I02Rik	1700010I02Rik	1700010I02Rik	chr3:7925302-7954887	q1	q2	NOTEST	0.180268	0.0912507	-0.982233	0	1	1	no
157	1700010I14Rik	1700010I14Rik	1700010I14Rik	chr17:8988332-9008319	q1	q2	NOTEST	0.0749537	0.165271	1.14076	0	1	1	no
158	1700010J16Rik	1700010J16Rik	1700010J16Rik	chr10:112726925-112785599	q1	q2	NOTEST	0	0	0	0	1	1	no
159	1700010K23Rik	1700010K23Rik	1700010K23Rik	chr16:66655420-67620908	q1	q2	NOTEST	0	0	0	0	1	1	no
160	1700011A15Rik	1700011A15Rik	1700011A15Rik	chr15:101431013-101491512	q1	q2	NOTEST	0	0.0605519	Inf	0	1	1	no
161	1700011B04Rik	1700011B04Rik	1700011B04Rik	chr13:35181622-35188014	q1	q2	NOTEST	0	0	0	0	1	1	no
162	1700011E24Rik	1700011E24Rik	1700011E24Rik	chr17:87389570-87427741	q1	q2	NOTEST	0	0	0	0	1	1	no
163	1700011H14Rik	1700011H14Rik	1700011H14Rik	chr14:49226358-49245428	q1	q2	NOTEST	0	0	0	0	1	1	no
164	1700011I03Rik	1700011I03Rik	1700011I03Rik	chr18:57533825-57731065	q1	q2	NOTEST	0	0.027736	Inf	0	1	1	no
165	1700011J10Rik	1700011J10Rik	1700011J10Rik	chr2:72936431-72989249	q1	q2	OK	3.10464	2.11584	-0.553192	-0.254413	0.77685	0.999585	no
166	1700011L22Rik	1700011L22Rik	1700011L22Rik	chr8:79210429-79248583	q1	q2	NOTEST	0	0	0	0	1	1	no
167	1700011M02Rik	1700011M02Rik	1700011M02Rik	chrX:102908904-102909651	q1	q2	NOTEST	0	0	0	0	1	1	no
168	1700012A03Rik	1700012A03Rik	1700012A03Rik	chr6:32050287-32058915	q1	q2	NOTEST	0	0	0	0	1	1	no
169	1700012B07Rik	1700012B07Rik	1700012B07Rik	chr11:109788290-109828046	q1	q2	NOTEST	0.170708	0.0355373	-2.26413	0	1	1	no
170	1700012B09Rik	1700012B09Rik	1700012B09Rik	chr9:14758193-14771030	q1	q2	OK	14.173	29.9776	1.08074	3.38153	0.00915	0.385291	no
171	1700012B15Rik	1700012B15Rik	1700012B15Rik	chr12:3235790-3309969	q1	q2	OK	4.47597	3.88046	-0.205972	-0.0768061	0.949	0.999585	no
172	1700012D01Rik	1700012D01Rik	1700012D01Rik	chr10:127667122-127668851	q1	q2	OK	1.95914	2.1755	0.151129	0.283185	0.817	0.999585	no
173	1700012D14Rik	1700012D14Rik	1700012D14Rik	chr7:111117672-111122675	q1	q2	OK	0.295223	0.713397	1.2729	1.60085	0.2399	0.999585	no
174	1700012I11Rik	1700012I11Rik	1700012I11Rik	chr15:67226768-67377094	q1	q2	NOTEST	0	0	0	0	1	1	no
175	1700012L04Rik	1700012L04Rik	1700012L04Rik	chrX:9272783-9313245	q1	q2	NOTEST	0	0	0	0	1	1	no
176	1700012P22Rik	1700012P22Rik	1700012P22Rik	chr4:144418190-144438772	q1	q2	NOTEST	0	0	0	0	1	1	no
177	1700013D24Rik	1700013D24Rik	1700013D24Rik	chr6:124347593-124357086	q1	q2	NOTEST	0	0	0	0	1	1	no
178	1700013F07Rik	1700013F07Rik	1700013F07Rik	chr3:108537583-108544697	q1	q2	NOTEST	0.107791	0	#NAME?	0	1	1	no
179	1700013G23Rik	1700013G23Rik	1700013G23Rik	chr11:59946891-59948147	q1	q2	NOTEST	0.514742	0.363275	-0.50279	0	1	1	no
180	1700013G24Rik	1700013G24Rik	1700013G24Rik	chr4:137453295-137455461	q1	q2	NOTEST	0.050269	0.0232932	-1.10976	0	1	1	no
181	1700013H16Rik	1700013H16Rik	1700013H16Rik	chrX:53742900-53757831	q1	q2	NOTEST	0	0	0	0	1	1	no
182	1700015E13Rik	1700015E13Rik	1700015E13Rik	chr1:170308860-170312125	q1	q2	NOTEST	0.0821678	0	#NAME?	0	1	1	no
183	1700015F17Rik	1700015F17Rik	1700015F17Rik	chr5:5437826-5479143	q1	q2	NOTEST	0	0	0	0	1	1	no
184	1700015G11Rik	1700015G11Rik	1700015G11Rik	chr7:52011679-52015716	q1	q2	NOTEST	0	0	0	0	1	1	no
185	1700016C15Rik	1700016C15Rik	1700016C15Rik	chr1:177729813-177753305	q1	q2	NOTEST	0.0767404	0.109951	0.518806	0	1	1	no
186	1700016D06Rik	1700016D06Rik	1700016D06Rik	chr8:11654923-11678750	q1	q2	OK	0.947852	0.76923	-0.301248	-0.43546	0.67735	0.999585	no
187	1700016G22Rik	1700016G22Rik	1700016G22Rik	chr13:5855508-5858092	q1	q2	NOTEST	0	0	0	0	1	1	no
188	1700016H13Rik	1700016H13Rik	1700016H13Rik	chr5:103648586-103655732	q1	q2	NOTEST	0	0	0	0	1	1	no
189	1700016K19Rik	1700016K19Rik	1700016K19Rik	chr11:75999911-76003569	q1	q2	NOTEST	0	0	0	0	1	1	no
190	1700016L04Rik	1700016L04Rik	1700016L04Rik	chr10:14705608-14759019	q1	q2	NOTEST	0.0592404	0.0274502	-1.10976	0	1	1	no
191	1700016L21Rik	1700016L21Rik	1700016L21Rik	chr1:80445931-80475660	q1	q2	NOTEST	0	0	0	0	1	1	no
192	1700016P04Rik	1700016P04Rik	1700016P04Rik	chr6:13413336-13415996	q1	q2	NOTEST	0	0	0	0	1	1	no
193	1700017B05Rik	1700017B05Rik	1700017B05Rik	chr9:57252321-57262599	q1	q2	OK	6.49029	5.65139	-0.199679	-0.586452	0.51755	0.999585	no
194	1700017D01Rik	1700017D01Rik	1700017D01Rik	chr19:11096815-11130878	q1	q2	NOTEST	0	0	0	0	1	1	no
195	1700017G19Rik	1700017G19Rik	1700017G19Rik	chr3:40504864-40522912	q1	q2	NOTEST	0	0	0	0	1	1	no
196	1700017J07Rik	1700017J07Rik	1700017J07Rik	chr2:168978268-168978906	q1	q2	NOTEST	0	0	0	0	1	1	no
197	1700017N19Rik	1700017N19Rik	1700017N19Rik	chr10:100592385-100618391	q1	q2	NOTEST	0	0	0	0	1	1	no
198	1700018A04Rik	1700018A04Rik	1700018A04Rik	chr13:31565491-31582513	q1	q2	NOTEST	0	0.0414985	Inf	0	1	1	no
199	1700018B08Rik	1700018B08Rik	1700018B08Rik	chr8:121530783-121541954	q1	q2	NOTEST	0	0	0	0	1	1	no
200	1700018B24Rik	1700018B24Rik	1700018B24Rik	chr3:48605730-48609100	q1	q2	NOTEST	0	0	0	0	1	1	no
201	1700018C11Rik	1700018C11Rik	1700018C11Rik	chr4:63607090-63622429	q1	q2	NOTEST	0	0	0	0	1	1	no
202	1700018F24Rik	1700018F24Rik	1700018F24Rik	chr5:145042989-145045678	q1	q2	NOTEST	0	0	0	0	1	1	no
203	1700018G05Rik	1700018G05Rik	1700018G05Rik	chrX:102928371-102929107	q1	q2	NOTEST	0	0	0	0	1	1	no
204	1700018L02Rik	1700018L02Rik	1700018L02Rik	chr19:29020831-29048729	q1	q2	OK	0.761894	0.895724	0.233464	0.0845948	0.9296	0.999585	no
205	1700019A02Rik	1700019A02Rik	1700019A02Rik	chr1:53158576-53187617	q1	q2	NOTEST	0	0	0	0	1	1	no
206	1700019B03Rik	1700019B03Rik	1700019B03Rik	chr8:3470861-3487178	q1	q2	NOTEST	0	0	0	0	1	1	no
207	1700019B21Rik	1700019B21Rik	1700019B21Rik	chrX:62510538-62527011	q1	q2	NOTEST	0	0	0	0	1	1	no
208	1700019D03Rik	1700019D03Rik	1700019D03Rik	chr1:52925126-52952840	q1	q2	NOTEST	0	0	0	0	1	1	no
209	1700019E08Rik	1700019E08Rik	1700019E08Rik	chr2:45696604-45698447	q1	q2	NOTEST	0	0	0	0	1	1	no
210	1700019G17Rik	1700019G17Rik	1700019G17Rik	chr6:85899049-85904938	q1	q2	NOTEST	0.180628	0.11566	-0.643125	0	1	1	no
211	1700019G24Rik	1700019G24Rik	1700019G24Rik	chr6:5725638-6028039	q1	q2	NOTEST	0	0	0	0	1	1	no
212	1700019L03Rik	1700019L03Rik	1700019L03Rik	chr2:32775820-32784405	q1	q2	OK	0.852973	0.953853	0.161266	0.120845	0.89175	0.999585	no
213	1700019M22Rik	1700019M22Rik	1700019M22Rik	chr12:96046620-96047222	q1	q2	NOTEST	0	0.05318	Inf	0	1	1	no
214	1700019N19Rik	1700019N19Rik	1700019N19Rik	chr19:58785802-58794414	q1	q2	NOTEST	0	0	0	0	1	1	no
215	1700019O17Rik	1700019O17Rik	1700019O17Rik	chr1:86426328-86428049	q1	q2	NOTEST	0	0	0	0	1	1	no
216	1700020A23Rik	1700020A23Rik	1700020A23Rik	chr2:130405258-130406074	q1	q2	NOTEST	0.260576	0	#NAME?	0	1	1	no
217	1700020D05Rik	1700020D05Rik	1700020D05Rik	chr19:5495277-5510489	q1	q2	NOTEST	0.0513176	0.0497451	-0.044898	0	1	1	no
218	1700020G17Rik	1700020G17Rik	1700020G17Rik	chr10:110801173-110896507	q1	q2	NOTEST	0	0	0	0	1	1	no
219	1700020I14Rik	1700020I14Rik	1700020I14Rik	chr2:119594295-119600744	q1	q2	OK	17.6889	18.882	0.0941704	0.254495	0.76265	0.999585	no
220	1700020L24Rik	1700020L24Rik	1700020L24Rik	chr11:83437693-83441232	q1	q2	OK	0.805409	0.749176	-0.104417	-0.157219	0.8883	0.999585	no
221	1700020M21Rik	1700020M21Rik	1700020M21Rik	chr9:120913773-120915250	q1	q2	NOTEST	0	0	0	0	1	1	no
222	1700020N01Rik	1700020N01Rik	1700020N01Rik	chr10:21593144-21622375	q1	q2	NOTEST	0.0488026	0	#NAME?	0	1	1	no
223	1700020N15Rik	1700020N15Rik	1700020N15Rik	chrX:69929259-70143588	q1	q2	NOTEST	0	0	0	0	1	1	no
224	1700020N18Rik	1700020N18Rik	1700020N18Rik	chr1:91404878-91406029	q1	q2	NOTEST	0	0	0	0	1	1	no
225	1700021F05Rik	1700021F05Rik	1700021F05Rik	chr10:43525120-43540994	q1	q2	OK	49.9594	49.3738	-0.0170105	-0.0642035	0.95255	0.999585	no
226	1700021F07Rik	1700021F07Rik	1700021F07Rik	chr2:173522591-173528502	q1	q2	NOTEST	0	0	0	0	1	1	no
227	1700021K19Rik	1700021K19Rik	1700021K19Rik	chr16:32821701-32868366	q1	q2	OK	8.44041	7.9302	-0.089956	-0.270888	0.7545	0.999585	no
228	1700021N21Rik	1700021N21Rik	1700021N21Rik	chr4:134448764-134450171	q1	q2	NOTEST	0.0596629	0.0301895	-0.982786	0	1	1	no
229	1700022A21Rik	1700022A21Rik	1700022A21Rik	chr5:24645452-24648860	q1	q2	NOTEST	0	0	0	0	1	1	no
230	1700022A22Rik	1700022A22Rik	1700022A22Rik	chr15:46324584-46373899	q1	q2	NOTEST	0	0	0	0	1	1	no
231	1700022E09Rik	1700022E09Rik	1700022E09Rik	chr16:59466871-59469238	q1	q2	NOTEST	0	0	0	0	1	1	no
232	1700022H16Rik	1700022H16Rik	1700022H16Rik	chr12:9565235-9570585	q1	q2	NOTEST	0	0	0	0	1	1	no
233	1700022I11Rik	1700022I11Rik	1700022I11Rik	chr4:42969945-42974325	q1	q2	NOTEST	0.0118752	0	#NAME?	0	1	1	no
234	1700022P22Rik	1700022P22Rik	1700022P22Rik	chr1:191036821-191042941	q1	q2	NOTEST	0	0.275532	Inf	0	1	1	no
235	1700023C21Rik	1700023C21Rik	1700023C21Rik	chr11:109845877-109848476	q1	q2	NOTEST	0	0	0	0	1	1	no
236	1700023E05Rik	1700023E05Rik	1700023E05Rik	chr5:77004054-77061522	q1	q2	NOTEST	0	0	0	0	1	1	no
237	1700023F02Rik	1700023F02Rik	1700023F02Rik	chr10:66120608-66124064	q1	q2	NOTEST	0	0	0	0	1	1	no
238	1700023F06Rik	1700023F06Rik	1700023F06Rik	chr11:103198946-103218432	q1	q2	NOTEST	0	0	0	0	1	1	no
239	1700023L04Rik	1700023L04Rik	1700023L04Rik	chr6:29985328-29993531	q1	q2	NOTEST	0	0.0846274	Inf	0	1	1	no
240	1700024B18Rik	1700024B18Rik	1700024B18Rik	chr14:123978290-124677127	q1	q2	NOTEST	0	0	0	0	1	1	no
241	1700024F13Rik	1700024F13Rik	1700024F13Rik	chr13:3498049-3501393	q1	q2	NOTEST	0.0899426	0.170546	0.923081	0	1	1	no
242	1700024G13Rik	1700024G13Rik	1700024G13Rik	chr14:32376501-32388373	q1	q2	NOTEST	0	0	0	0	1	1	no
243	1700024P03Rik	1700024P03Rik	1700024P03Rik	chr2:110017816-110050479	q1	q2	NOTEST	0.107793	0.0499482	-1.10976	0	1	1	no
244	1700024P04Rik	1700024P04Rik	1700024P04Rik	chr13:98984089-98984565	q1	q2	NOTEST	0	0	0	0	1	1	no
245	1700024P16Rik	1700024P16Rik	1700024P16Rik	chr4:104913455-105016863	q1	q2	OK	3.89428	5.39421	0.470054	1.20247	0.1958	0.999585	no
246	1700025B11Rik	1700025B11Rik	1700025B11Rik	chr15:77558239-77561892	q1	q2	NOTEST	0	0	0	0	1	1	no
247	1700025C18Rik	1700025C18Rik	1700025C18Rik	chr2:165078692-165090750	q1	q2	NOTEST	0	0	0	0	1	1	no
248	1700025F22Rik	1700025F22Rik	1700025F22Rik	chr19:11139682-11165320	q1	q2	NOTEST	0	0	0	0	1	1	no
249	1700025F24Rik	1700025F24Rik	1700025F24Rik	chr10:119413443-119426864	q1	q2	NOTEST	0.121228	0.227278	0.906734	0	1	1	no
250	1700025G04Rik	1700025G04Rik	1700025G04Rik	chr1:151884523-152090320	q1	q2	OK	2.67151	2.57516	-0.0529916	-0.148759	0.86205	0.999585	no
251	1700025K24Rik	1700025K24Rik	1700025K24Rik	chr17:54352582-54370074	q1	q2	NOTEST	0	0	0	0	1	1	no
252	1700025M24Rik	1700025M24Rik	1700025M24Rik	chr5:73268579-73284184	q1	q2	NOTEST	0	0	0	0	1	1	no
253	1700025N23Rik	1700025N23Rik	1700025N23Rik	chr6:38918985-39084579	q1	q2	NOTEST	0.239677	0.260101	0.11798	0	1	1	no
254	1700026D08Rik	1700026D08Rik	1700026D08Rik	chr7:83775616-83794839	q1	q2	NOTEST	0	0.0566084	Inf	0	1	1	no
255	1700026D11Rik	1700026D11Rik	1700026D11Rik	chr2:132490727-132524057	q1	q2	NOTEST	0	0	0	0	1	1	no
256	1700026F02Rik	1700026F02Rik	1700026F02Rik	chr8:71006727-71026755	q1	q2	NOTEST	0	0	0	0	1	1	no
257	1700026L06Rik	1700026L06Rik	1700026L06Rik	chr2:28692079-28699651	q1	q2	NOTEST	0	0.0453205	Inf	0	1	1	no
258	1700027A15Rik	1700027A15Rik	1700027A15Rik	chr1:73016035-73025508	q1	q2	NOTEST	0	0	0	0	1	1	no
259	1700027F09Rik	1700027F09Rik	1700027F09Rik	chr5:64454812-64467942	q1	q2	NOTEST	0	0	0	0	1	1	no
260	1700027H10Rik	1700027H10Rik	1700027H10Rik	chr3:45378397-45439309	q1	q2	NOTEST	0	0	0	0	1	1	no
261	1700027I24Rik	1700027I24Rik	1700027I24Rik	chr9:36668855-36693189	q1	q2	NOTEST	0	0.0393897	Inf	0	1	1	no
262	1700027J07Rik	1700027J07Rik	1700027J07Rik	chr10:43746157-43765836	q1	q2	NOTEST	0	0	0	0	1	1	no
263	1700028B04Rik	1700028B04Rik	1700028B04Rik	chr7:28496940-28497492	q1	q2	NOTEST	0	0	0	0	1	1	no
264	1700028D13Rik	1700028D13Rik	1700028D13Rik	chr5:112206762-112210002	q1	q2	NOTEST	0	0	0	0	1	1	no
265	1700028E10Rik	1700028E10Rik	1700028E10Rik	chr5:151368674-151414083	q1	q2	NOTEST	0.164445	0.106254	-0.630089	0	1	1	no
266	1700028I16Rik	1700028I16Rik	1700028I16Rik	chr10:82812122-82824242	q1	q2	NOTEST	0.147267	0.0496766	-1.5678	0	1	1	no
267	1700028J19Rik	1700028J19Rik	1700028J19Rik	chr7:44229929-44236122	q1	q2	NOTEST	0.0425472	0.100388	1.23845	0	1	1	no
268	1700028K03Rik	1700028K03Rik	1700028K03Rik	chr5:107534710-107661838	q1	q2	NOTEST	0.0723103	0.0993718	0.458634	0	1	1	no
269	1700028M03Rik	1700028M03Rik	1700028M03Rik	chr3:83555366-83574118	q1	q2	NOTEST	0	0	0	0	1	1	no
270	1700028P14Rik	1700028P14Rik	1700028P14Rik	chr19:23558759-23652812	q1	q2	NOTEST	0	0	0	0	1	1	no
271	1700028P15Rik	1700028P15Rik	1700028P15Rik	chr2:171956878-171962799	q1	q2	NOTEST	0	0	0	0	1	1	no
272	1700029B22Rik	1700029B22Rik	1700029B22Rik	chr7:131146438-131150578	q1	q2	NOTEST	0	0	0	0	1	1	no
273	1700029F12Rik	1700029F12Rik	1700029F12Rik	chr13:97021863-97034362	q1	q2	NOTEST	0	0	0	0	1	1	no
274	1700029H14Rik	1700029H14Rik	1700029H14Rik	chr8:13550732-13562448	q1	q2	NOTEST	0	0.0189767	Inf	0	1	1	no
275	1700029I15Rik	1700029I15Rik	1700029I15Rik	chr2:92382917-92383603	q1	q2	NOTEST	0.260637	0.3959	0.603094	0	1	1	no
276	1700029J03Rik	1700029J03Rik	1700029J03Rik	chr16:93396814-93458872	q1	q2	NOTEST	0	0	0	0	1	1	no
277	1700029J07Rik	1700029J07Rik	1700029J07Rik	chr8:45953605-45975252	q1	q2	NOTEST	0.313352	0.413608	0.40048	0	1	1	no
278	1700029M20Rik	1700029M20Rik	1700029M20Rik	chr4:135626654-135630198	q1	q2	NOTEST	0	0	0	0	1	1	no
279	1700029N11Rik	1700029N11Rik	1700029N11Rik	chr13:44439726-44457567	q1	q2	NOTEST	0	0	0	0	1	1	no
280	1700029P11Rik	1700029P11Rik	1700029P11Rik	chr15:81980539-81981563	q1	q2	NOTEST	0	0	0	0	1	1	no
281	1700030A11Rik	1700030A11Rik	1700030A11Rik	chr17:28896394-28915324	q1	q2	NOTEST	0	0	0	0	1	1	no
282	1700030C10Rik	1700030C10Rik	1700030C10Rik	chr12:20804391-20815779	q1	q2	NOTEST	0.0275159	0.0266717	-0.0449549	0	1	1	no
283	1700030F04Rik	1700030F04Rik	1700030F04Rik	chr6:117679206-117751769	q1	q2	NOTEST	0	0	0	0	1	1	no
284	1700030F18Rik	1700030F18Rik	1700030F18Rik	chr15:99918347-99931658	q1	q2	NOTEST	0	0	0	0	1	1	no
285	1700030J22Rik	1700030J22Rik	1700030J22Rik	chr8:116969598-116978943	q1	q2	OK	0.770885	0.570759	-0.433633	-0.688777	0.4588	0.999585	no
286	1700030K09Rik	1700030K09Rik	1700030K09Rik	chr8:72443879-72475233	q1	q2	OK	2.12602	2.29002	0.107203	0.0874136	0.927	0.999585	no
287	1700030L20Rik	1700030L20Rik	1700030L20Rik	chr3:136435269-136449349	q1	q2	NOTEST	0	0	0	0	1	1	no
288	1700030M09Rik	1700030M09Rik	1700030M09Rik	chr8:121544387-121547652	q1	q2	NOTEST	0	0	0	0	1	1	no
289	1700030N03Rik	1700030N03Rik	1700030N03Rik	chr19:3153798-3197703	q1	q2	NOTEST	0	0	0	0	1	1	no
290	1700030O20Rik	1700030O20Rik	1700030O20Rik	chr10:116723066-116729177	q1	q2	NOTEST	0	0	0	0	1	1	no
291	1700031A10Rik	1700031A10Rik	1700031A10Rik	chr17:36923791-36933432	q1	q2	OK	1.38794	1.52096	0.132031	0.23231	0.8498	0.999585	no
292	1700031F05Rik	1700031F05Rik	1700031F05Rik	chrX:102859186-102866353	q1	q2	NOTEST	0	0	0	0	1	1	no
293	1700031M16Rik	1700031M16Rik	1700031M16Rik	chr15:98398444-98416135	q1	q2	NOTEST	0	0	0	0	1	1	no
294	1700031P21Rik	1700031P21Rik	1700031P21Rik	chr12:52599983-52602322	q1	q2	NOTEST	0	0	0	0	1	1	no
295	1700034E13Rik	1700034E13Rik	1700034E13Rik	chr18:52646219-52663731	q1	q2	OK	1.99155	0.465243	-2.09783	-3.03761	0.0969	0.999585	no
296	1700034F02Rik	1700034F02Rik	1700034F02Rik	chr11:29545841-29578352	q1	q2	NOTEST	0.147782	0.216648	0.551885	0	1	1	no
297	1700034G24Rik	1700034G24Rik	1700034G24Rik	chr5:112582935-112589996	q1	q2	NOTEST	0	0	0	0	1	1	no
298	1700034H15Rik	1700034H15Rik	1700034H15Rik	chr1:191894071-191913247	q1	q2	NOTEST	0.231352	0.258158	0.158166	0	1	1	no
299	1700034I23Rik	1700034I23Rik	1700034I23Rik	chr3:40894276-40936307	q1	q2	NOTEST	0	0.00988343	Inf	0	1	1	no
300	1700034J05Rik	1700034J05Rik	1700034J05Rik	chr6:146888493-147032023	q1	q2	NOTEST	0.114383	0.0231487	-2.30487	0	1	1	no
301	1700034K08Rik	1700034K08Rik	1700034K08Rik	chr9:92979915-93005733	q1	q2	NOTEST	0	0	0	0	1	1	no
302	1700034O15Rik	1700034O15Rik	1700034O15Rik	chr6:41684430-41685717	q1	q2	NOTEST	0	0	0	0	1	1	no
303	1700034P13Rik	1700034P13Rik	1700034P13Rik	chr1:9723195-9771256	q1	q2	OK	0.291796	0.439982	0.592487	0.146244	0.85425	0.999585	no
304	1700036G14Rik	1700036G14Rik	1700036G14Rik	chr3:85317518-85332027	q1	q2	NOTEST	0	0	0	0	1	1	no
305	1700037C18Rik	1700037C18Rik	1700037C18Rik	chr16:3905797-3908689	q1	q2	OK	0.562023	0.453998	-0.307943	-0.418956	0.6978	0.999585	no
306	1700037H04Rik	1700037H04Rik	1700037H04Rik	chr2:131127411-131604824	q1	q2	OK	50.4148	37.6482	-0.421266	-0.459632	0.59385	0.999585	no
307	1700039E15Rik	1700039E15Rik	1700039E15Rik	chr7:45282872-45288993	q1	q2	NOTEST	0	0	0	0	1	1	no
308	1700039E22Rik	1700039E22Rik	1700039E22Rik	chr19:44757393-44837869	q1	q2	NOTEST	0	0	0	0	1	1	no
309	1700040L02Rik	1700040L02Rik	1700040L02Rik	chr10:68430955-68541875	q1	q2	NOTEST	0	0	0	0	1	1	no
310	1700040N02Rik	1700040N02Rik	1700040N02Rik	chr2:170346990-170427845	q1	q2	NOTEST	0	0	0	0	1	1	no
311	1700041C23Rik	1700041C23Rik	1700041C23Rik	chr9:57175274-57186110	q1	q2	NOTEST	0	0	0	0	1	1	no
312	1700041M19Rik	1700041M19Rik	1700041M19Rik	chr16:77004227-77010881	q1	q2	NOTEST	0	0	0	0	1	1	no
313	1700042B14Rik	1700042B14Rik	1700042B14Rik	chrX:155124980-155147849	q1	q2	NOTEST	0	0	0	0	1	1	no
314	1700042G07Rik	1700042G07Rik	1700042G07Rik	chr4:116173371-116174297	q1	q2	NOTEST	0	0	0	0	1	1	no
315	1700042G15Rik	1700042G15Rik	1700042G15Rik	chr4:57359791-57364292	q1	q2	NOTEST	0	0	0	0	1	1	no
316	1700042O10Rik	1700042O10Rik	1700042O10Rik	chr11:11814100-11898144	q1	q2	NOTEST	0.0480182	0.0222502	-1.10976	0	1	1	no
317	1700044C05Rik	1700044C05Rik	1700044C05Rik	chr14:118365877-118398165	q1	q2	NOTEST	0	0	0	0	1	1	no
318	1700044K03Rik	1700044K03Rik	1700044K03Rik	chr18:49523288-49524441	q1	q2	NOTEST	0	0	0	0	1	1	no
319	1700045H11Rik	1700045H11Rik	1700045H11Rik	chr4:150828224-150854949	q1	q2	NOTEST	0	0	0	0	1	1	no
320	1700046C09Rik	1700046C09Rik	1700046C09Rik	chr11:14560335-14599225	q1	q2	NOTEST	0	0	0	0	1	1	no
321	1700047E10Rik	1700047E10Rik	1700047E10Rik	chr14:44191606-44213237	q1	q2	OK	8.73228	7.44761	-0.229579	-0.582925	0.66475	0.999585	no
322	1700047G03Rik	1700047G03Rik	1700047G03Rik	chr15:11967061-11970083	q1	q2	NOTEST	0	0	0	0	1	1	no
323	1700047I17Rik2	1700047I17Rik2	1700047I17Rik2	chr12:55199591-55217146	q1	q2	NOTEST	0	0	0	0	1	1	no
324	1700047L14Rik	1700047L14Rik	1700047L14Rik	chr5:108763841-108768917	q1	q2	NOTEST	0	0	0	0	1	1	no
325	1700047M11Rik	1700047M11Rik	1700047M11Rik	chr1:182300833-182303289	q1	q2	NOTEST	0	0	0	0	1	1	no
326	1700048M11Rik	1700048M11Rik	1700048M11Rik	chr16:92301302-92313041	q1	q2	OK	0.149902	0.511869	1.77176	0.284159	0.55715	0.999585	no
327	1700048O20Rik	1700048O20Rik	1700048O20Rik	chr9:121937274-121947016	q1	q2	NOTEST	0.0763215	0.132921	0.800414	0	1	1	no
328	1700049E15Rik	1700049E15Rik	1700049E15Rik	chr6:147690240-147702374	q1	q2	NOTEST	0	0	0	0	1	1	no
329	1700049E22Rik	1700049E22Rik	1700049E22Rik	chr6:100527399-100533426	q1	q2	NOTEST	0	0	0	0	1	1	no
330	1700049G17Rik	1700049G17Rik	1700049G17Rik	chr7:27907391-27929430	q1	q2	OK	0.666961	0.598776	-0.155586	-0.268353	0.76475	0.999585	no
331	1700049L16Rik	1700049L16Rik	1700049L16Rik	chr10:71979884-71980690	q1	q2	NOTEST	0	0	0	0	1	1	no
332	1700051A21Rik	1700051A21Rik	1700051A21Rik	chr11:72266843-72268556	q1	q2	NOTEST	0	0	0	0	1	1	no
333	1700052I22Rik	1700052I22Rik	1700052I22Rik	chr12:80923431-80924447	q1	q2	NOTEST	0	0	0	0	1	1	no
334	1700052K11Rik	1700052K11Rik	1700052K11Rik	chr11:105179020-105181433	q1	q2	OK	5.415	3.03388	-0.835796	-1.96843	0.0426	0.772763	no
335	1700052N19Rik	1700052N19Rik	1700052N19Rik	chr10:4432604-4455140	q1	q2	OK	15.9197	16.0794	0.0144035	0.0460648	0.96335	0.999585	no
336	1700054A03Rik	1700054A03Rik	1700054A03Rik	chr19:53076251-53084392	q1	q2	NOTEST	0	0	0	0	1	1	no
337	1700054K19Rik	1700054K19Rik	1700054K19Rik	chr6:112210707-112212518	q1	q2	NOTEST	0	0	0	0	1	1	no
338	1700054M17Rik	1700054M17Rik	1700054M17Rik	chr2:118277097-118373419	q1	q2	NOTEST	0	0	0	0	1	1	no
339	1700054O13Rik	1700054O13Rik	1700054O13Rik	chrX:9846946-9847500	q1	q2	NOTEST	0	0.05537	Inf	0	1	1	no
340	1700055C04Rik	1700055C04Rik	1700055C04Rik	chr9:64038464-64041465	q1	q2	NOTEST	0	0	0	0	1	1	no
341	1700055N04Rik	1700055N04Rik	1700055N04Rik	chr19:3958807-3970438	q1	q2	NOTEST	0	0	0	0	1	1	no
342	1700056E22Rik	1700056E22Rik	1700056E22Rik	chr1:184033031-184033998	q1	q2	OK	1.75408	2.1041	0.262488	0.459424	0.6732	0.999585	no
343	1700057G04Rik	1700057G04Rik	1700057G04Rik	chr9:92309376-92357876	q1	q2	NOTEST	0	0.0457074	Inf	0	1	1	no
344	1700057H15Rik	1700057H15Rik	1700057H15Rik	chr4:124449625-124485959	q1	q2	NOTEST	0	0	0	0	1	1	no
345	1700058G18Rik	1700058G18Rik	1700058G18Rik	chr10:116417867-116473523	q1	q2	NOTEST	0.0761812	0.18625	1.28973	0	1	1	no
346	1700060C16Rik	1700060C16Rik	1700060C16Rik	chr6:143593352-143651288	q1	q2	NOTEST	0	0	0	0	1	1	no
347	1700060C20Rik	1700060C20Rik	1700060C20Rik	chr2:158182532-158229224	q1	q2	NOTEST	0	0	0	0	1	1	no
348	1700061F12Rik	1700061F12Rik	1700061F12Rik	chr2:9189514-9197484	q1	q2	NOTEST	0	0	0	0	1	1	no
349	1700061G19Rik	1700061G19Rik	1700061G19Rik	chr17:56875632-56888838	q1	q2	NOTEST	0.0185803	0.00940043	-0.982974	0	1	1	no
350	1700061I17Rik	1700061I17Rik	1700061I17Rik	chr3:117060521-117077765	q1	q2	NOTEST	0.214117	0.202482	-0.0806035	0	1	1	no
351	1700063A18Rik	1700063A18Rik	1700063A18Rik	chr1:95990658-96021758	q1	q2	NOTEST	0	0	0	0	1	1	no
352	1700063D05Rik	1700063D05Rik	1700063D05Rik	chr9:41206154-41217627	q1	q2	OK	0.579731	1.02604	0.82363	1.19561	0.33165	0.999585	no
353	1700063O14Rik	1700063O14Rik	1700063O14Rik	chr5:91766241-91767300	q1	q2	NOTEST	0	0	0	0	1	1	no
354	1700064J06Rik	1700064J06Rik	1700064J06Rik	chr10:119092904-119103107	q1	q2	NOTEST	0	0	0	0	1	1	no
355	1700064M15Rik	1700064M15Rik	1700064M15Rik	chr12:99626052-99627974	q1	q2	NOTEST	0	0	0	0	1	1	no
356	1700065D16Rik	1700065D16Rik	1700065D16Rik	chr9:95855417-95951644	q1	q2	NOTEST	0.221137	0.061522	-1.84577	0	1	1	no
357	1700065I16Rik	1700065I16Rik	1700065I16Rik	chr15:63817187-63819540	q1	q2	NOTEST	0	0	0	0	1	1	no
358	1700065I17Rik	1700065I17Rik	1700065I17Rik	chr18:56588347-56594779	q1	q2	NOTEST	0	0	0	0	1	1	no
359	1700065J11Rik	1700065J11Rik	1700065J11Rik	chr6:35330845-35336829	q1	q2	NOTEST	0	0	0	0	1	1	no
360	1700065J18Rik	1700065J18Rik	1700065J18Rik	chr1:192841704-192842739	q1	q2	NOTEST	0	0	0	0	1	1	no
361	1700065O20Rik	1700065O20Rik	1700065O20Rik	chr18:49803331-49817956	q1	q2	NOTEST	0	0	0	0	1	1	no
362	1700066B17Rik	1700066B17Rik	1700066B17Rik	chr1:39842427-39847330	q1	q2	NOTEST	0	0	0	0	1	1	no
363	1700066B19Rik	1700066B19Rik	1700066B19Rik	chr18:35726988-35730869	q1	q2	NOTEST	0.0181845	0.0360266	0.986356	0	1	1	no
364	1700066J24Rik	1700066J24Rik	1700066J24Rik	chr4:41517436-41569527	q1	q2	OK	2.32352	1.40247	-0.728347	-0.916577	0.45395	0.999585	no
365	1700066M21Rik	1700066M21Rik	1700066M21Rik	chr1:57377619-57385422	q1	q2	OK	8.46036	9.3013	0.136714	0.402126	0.66225	0.999585	no
366	1700066N21Rik	1700066N21Rik	1700066N21Rik	chr5:87908587-87979351	q1	q2	NOTEST	0	0	0	0	1	1	no
367	1700066O22Rik	1700066O22Rik	1700066O22Rik	chr18:57504421-57533752	q1	q2	NOTEST	0	0	0	0	1	1	no
368	1700067G17Rik	1700067G17Rik	1700067G17Rik	chr1:89016112-89022210	q1	q2	NOTEST	0	0	0	0	1	1	no
369	1700067K01Rik	1700067K01Rik	1700067K01Rik	chr8:84001705-84004770	q1	q2	NOTEST	0.0475271	0.352617	2.89128	0	1	1	no
370	1700067P10Rik	1700067P10Rik	1700067P10Rik	chr17:48089631-48090920	q1	q2	NOTEST	0	0	0	0	1	1	no
371	1700069L16Rik	1700069L16Rik	1700069L16Rik	chr5:113692423-113724772	q1	q2	NOTEST	0	0	0	0	1	1	no
372	1700069P05Rik	1700069P05Rik	1700069P05Rik	chr6:118246694-118248454	q1	q2	NOTEST	0	0	0	0	1	1	no
373	1700071K01Rik	1700071K01Rik	1700071K01Rik	chr11:80880164-81968396	q1	q2	NOTEST	0	0	0	0	1	1	no
374	1700071M16Rik	1700071M16Rik	1700071M16Rik	chr17:43568450-43612201	q1	q2	NOTEST	0	0.0168523	Inf	0	1	1	no
375	1700072B07Rik	1700072B07Rik	1700072B07Rik	chr9:58370503-58374183	q1	q2	NOTEST	0	0	0	0	1	1	no
376	1700072O05Rik	1700072O05Rik	1700072O05Rik	chr6:120554795-120574204	q1	q2	NOTEST	0	0	0	0	1	1	no
377	1700073E17Rik	1700073E17Rik	1700073E17Rik	chr6:145387624-145392223	q1	q2	NOTEST	0	0.00440959	Inf	0	1	1	no
378	1700074H08Rik	1700074H08Rik	1700074H08Rik	chr13:119680041-119681582	q1	q2	NOTEST	0	0	0	0	1	1	no
379	1700074P13Rik	1700074P13Rik	1700074P13Rik	chr6:40920459-40940557	q1	q2	NOTEST	0	0	0	0	1	1	no
380	1700080E11Rik	1700080E11Rik	1700080E11Rik	chr9:105143343-105145082	q1	q2	NOTEST	0	0	0	0	1	1	no
381	1700080N15Rik	1700080N15Rik	1700080N15Rik	chr2:4132064-4141141	q1	q2	NOTEST	0	0	0	0	1	1	no
382	1700080O16Rik	1700080O16Rik	1700080O16Rik	chrX:51968694-51972772	q1	q2	NOTEST	0	0.033858	Inf	0	1	1	no
383	1700081H04Rik	1700081H04Rik	1700081H04Rik	chr5:119108235-119114543	q1	q2	NOTEST	0	0	0	0	1	1	no
384	1700081H22Rik	1700081H22Rik	1700081H22Rik	chr7:49975349-50863289	q1	q2	NOTEST	0	0	0	0	1	1	no
385	1700084C01Rik	1700084C01Rik	1700084C01Rik	chr1:169928938-169934653	q1	q2	NOTEST	0	0	0	0	1	1	no
386	1700084E18Rik	1700084E18Rik	1700084E18Rik	chr2:30237197-30237631	q1	q2	NOTEST	0	0	0	0	1	1	no
387	1700084F23Rik	1700084F23Rik	1700084F23Rik	chr13:70004049-70028348	q1	q2	NOTEST	0	0	0	0	1	1	no
388	1700084J12Rik	1700084J12Rik	1700084J12Rik	chr15:33083128-33653436	q1	q2	NOTEST	0.0793614	0.307733	1.95517	0	1	1	no
389	1700085B03Rik	1700085B03Rik	1700085B03Rik	chr5:127241825-127565790	q1	q2	NOTEST	0	0	0	0	1	1	no
390	1700085C21Rik	1700085C21Rik	1700085C21Rik	chr12:82617037-83158813	q1	q2	NOTEST	0	0	0	0	1	1	no
391	1700086L19Rik	1700086L19Rik	1700086L19Rik	chr12:74284275-74295950	q1	q2	NOTEST	0	0.031511	Inf	0	1	1	no
392	1700086O06Rik	1700086O06Rik	1700086O06Rik	chr18:38238404-38262629	q1	q2	OK	0.736965	0.841975	0.19218	0.122282	0.90765	0.999585	no
393	1700088E04Rik	1700088E04Rik	1700088E04Rik	chr15:79108982-79141251	q1	q2	OK	0.599361	0.331055	-0.856356	-0.176046	0.8112	0.999585	no
394	1700091E21Rik	1700091E21Rik	1700091E21Rik	chr18:64157723-64277180	q1	q2	NOTEST	0	0	0	0	1	1	no
395	1700091H14Rik	1700091H14Rik	1700091H14Rik	chr14:42089749-42095277	q1	q2	OK	0.459217	1.41856	1.62719	2.43895	0.0256	0.631185	no
396	1700092C02Rik	1700092C02Rik	1700092C02Rik	chr8:77624171-77628956	q1	q2	NOTEST	0	0	0	0	1	1	no
397	1700092C10Rik	1700092C10Rik	1700092C10Rik	chr14:69164798-69175540	q1	q2	NOTEST	0	0	0	0	1	1	no
398	1700092E19Rik	1700092E19Rik	1700092E19Rik	chr13:26283158-26312406	q1	q2	NOTEST	0	0	0	0	1	1	no
399	1700092K14Rik	1700092K14Rik	1700092K14Rik	chr11:114198257-114199199	q1	q2	NOTEST	0	0	0	0	1	1	no
400	1700092M07Rik	1700092M07Rik	1700092M07Rik	chr19:8740717-8741225	q1	q2	NOTEST	0	0.580387	Inf	0	1	1	no
401	1700093K21Rik	1700093K21Rik	1700093K21Rik	chr11:23516202-23519942	q1	q2	OK	2.88575	1.69826	-0.764891	-1.16545	0.17695	0.999585	no
402	1700094D03Rik	1700094D03Rik	1700094D03Rik	chr3:90062795-90068347	q1	q2	OK	0.809596	0.848108	0.0670456	0.111786	0.9085	0.999585	no
403	1700094J05Rik	1700094J05Rik	1700094J05Rik	chr10:76351253-76442912	q1	q2	NOTEST	0.105482	0.0800597	-0.397855	0	1	1	no
404	1700094M24Rik	1700094M24Rik	1700094M24Rik	chr6:52492450-52500085	q1	q2	NOTEST	0	0	0	0	1	1	no
405	1700095A21Rik	1700095A21Rik	1700095A21Rik	chr4:146501999-146546873	q1	q2	NOTEST	0	0.024465	Inf	0	1	1	no
406	1700095B10Rik	1700095B10Rik	1700095B10Rik	chr5:112688875-112896362	q1	q2	NOTEST	0.0992258	0.0259695	-1.9339	0	1	1	no
407	1700095B22Rik	1700095B22Rik	1700095B22Rik	chr3:105448189-105674002	q1	q2	NOTEST	0	0	0	0	1	1	no
408	1700096J18Rik	1700096J18Rik	1700096J18Rik	chr11:109346866-109353651	q1	q2	NOTEST	0	0	0	0	1	1	no
409	1700096K18Rik	1700096K18Rik	1700096K18Rik	chr5:25530017-25531466	q1	q2	OK	0.940621	0.572004	-0.717589	-1.07636	0.2954	0.999585	no
410	1700097N02Rik	1700097N02Rik	1700097N02Rik	chr17:30622440-30626905	q1	q2	NOTEST	0	0	0	0	1	1	no
411	1700100L14Rik	1700100L14Rik	1700100L14Rik	chr13:70573240-70576104	q1	q2	NOTEST	0	0	0	0	1	1	no
412	1700101E01Rik	1700101E01Rik	1700101E01Rik	chr2:28955480-29055066	q1	q2	NOTEST	0	0.0824243	Inf	0	1	1	no
413	1700101I11Rik	1700101I11Rik	1700101I11Rik	chr6:129532183-129542331	q1	q2	NOTEST	0	0.166888	Inf	0	1	1	no
414	1700101O22Rik	1700101O22Rik	1700101O22Rik	chr12:7372038-7380330	q1	q2	NOTEST	0	0	0	0	1	1	no
415	1700102H20Rik	1700102H20Rik	1700102H20Rik	chr17:3557823-3559863	q1	q2	NOTEST	0	0.267771	Inf	0	1	1	no
416	1700102P08Rik	1700102P08Rik	1700102P08Rik	chr9:108392833-108397767	q1	q2	NOTEST	0.421046	0.433806	0.0430724	0	1	1	no
417	1700104A03Rik	1700104A03Rik	1700104A03Rik	chr9:54268579-54341777	q1	q2	NOTEST	0	0	0	0	1	1	no
418	1700105P06Rik	1700105P06Rik	1700105P06Rik	chr19:7356463-7383557	q1	q2	OK	0.238307	0.698185	1.55079	0.400308	0.61765	0.999585	no
419	1700106J16Rik	1700106J16Rik	1700106J16Rik	chr11:88294042-88295261	q1	q2	NOTEST	0	0	0	0	1	1	no
420	1700108F19Rik	1700108F19Rik	1700108F19Rik	chr14:76677567-76687108	q1	q2	NOTEST	0.0629875	0.0318721	-0.982771	0	1	1	no
421	1700108J01Rik	1700108J01Rik	1700108J01Rik	chr14:122181693-122451146	q1	q2	NOTEST	0	0	0	0	1	1	no
422	1700109F18Rik	1700109F18Rik	1700109F18Rik	chr2:74710043-74748271	q1	q2	NOTEST	0	0	0	0	1	1	no
423	1700109G14Rik	1700109G14Rik	1700109G14Rik	chr14:61292982-61305334	q1	q2	NOTEST	0	0	0	0	1	1	no
424	1700109G15Rik	1700109G15Rik	1700109G15Rik	chr11:84716975-84720432	q1	q2	NOTEST	0	0	0	0	1	1	no
425	1700109H08Rik	1700109H08Rik	1700109H08Rik	chr5:3571715-3637101	q1	q2	OK	2.45539	3.09484	0.333914	0.300298	0.81615	0.999585	no
426	1700109I08Rik	1700109I08Rik	1700109I08Rik	chr14:39655662-39685293	q1	q2	NOTEST	0	0	0	0	1	1	no
427	1700110C19Rik	1700110C19Rik	1700110C19Rik	chr17:10324601-10329312	q1	q2	NOTEST	0	0	0	0	1	1	no
428	1700110I01Rik	1700110I01Rik	1700110I01Rik	chr14:3634511-3800987	q1	q2	NOTEST	0.02792	0	#NAME?	0	1	1	no
429	1700110K17Rik	1700110K17Rik	1700110K17Rik	chr9:40297906-40455764	q1	q2	NOTEST	0	0.153807	Inf	0	1	1	no
430	1700110M21Rik	1700110M21Rik	1700110M21Rik	chr14:101197689-101200069	q1	q2	NOTEST	0	0	0	0	1	1	no
431	1700111N16Rik	1700111N16Rik	1700111N16Rik	chrX:69929259-70143588	q1	q2	NOTEST	0	0	0	0	1	1	no
432	1700112E06Rik	1700112E06Rik	1700112E06Rik	chr14:22019711-23094571	q1	q2	OK	1.30145	0.551079	-1.23978	-1.42489	0.11625	0.999585	no
433	1700112H15Rik	1700112H15Rik	1700112H15Rik	chr1:184527840-184557691	q1	q2	NOTEST	0.0728633	0.0337627	-1.10976	0	1	1	no
434	1700112J05Rik	1700112J05Rik	1700112J05Rik	chr5:77004054-77061522	q1	q2	NOTEST	0.140348	0.136051	-0.0448529	0	1	1	no
435	1700113A16Rik	1700113A16Rik	1700113A16Rik	chr3:88171559-88177785	q1	q2	OK	1.87912	1.30996	-0.520529	-0.893087	0.4179	0.999585	no
436	1700113H08Rik	1700113H08Rik	1700113H08Rik	chr10:87058045-87230599	q1	q2	NOTEST	0	0	0	0	1	1	no
437	1700119H24Rik	1700119H24Rik	1700119H24Rik	chr16:34784949-35002434	q1	q2	NOTEST	0	0	0	0	1	1	no
438	1700120C14Rik	1700120C14Rik	1700120C14Rik	chr15:99224975-99262041	q1	q2	OK	5.45054	4.91091	-0.15041	-0.0643236	0.9488	0.999585	no
439	1700120E14Rik	1700120E14Rik	1700120E14Rik	chr18:74442618-74771477	q1	q2	NOTEST	0	0	0	0	1	1	no
440	1700120G07Rik	1700120G07Rik	1700120G07Rik	chr7:135191764-135196002	q1	q2	NOTEST	0	0	0	0	1	1	no
441	1700120K04Rik	1700120K04Rik	1700120K04Rik	chr7:127603902-127604445	q1	q2	NOTEST	0.123371	0.291105	1.23853	0	1	1	no
442	1700121L16Rik	1700121L16Rik	1700121L16Rik	chrX:104816775-104842455	q1	q2	NOTEST	0.351454	0.271422	-0.372797	0	1	1	no
443	1700121N20Rik	1700121N20Rik	1700121N20Rik	chr12:106442651-106447666	q1	q2	NOTEST	0	0	0	0	1	1	no
444	1700122O11Rik	1700122O11Rik	1700122O11Rik	chr17:48036744-48038293	q1	q2	NOTEST	0	0	0	0	1	1	no
445	1700123I01Rik	1700123I01Rik	1700123I01Rik	chr19:6184409-6224219	q1	q2	NOTEST	0.0593671	0.0137545	-2.10976	0	1	1	no
446	1700123K08Rik	1700123K08Rik	1700123K08Rik	chr5:138561839-138564694	q1	q2	NOTEST	0	0	0	0	1	1	no
447	1700123L14Rik	1700123L14Rik	1700123L14Rik	chr6:96113153-96657198	q1	q2	NOTEST	0	0	0	0	1	1	no
448	1700123M08Rik	1700123M08Rik	1700123M08Rik	chr4:11966573-11994295	q1	q2	NOTEST	0.145559	0.280128	0.944486	0	1	1	no
449	1700123O12Rik	1700123O12Rik	1700123O12Rik	chr4:10508030-10797802	q1	q2	NOTEST	0	0	0	0	1	1	no
450	1700123O20Rik	1700123O20Rik	1700123O20Rik	chr14:54642160-54690742	q1	q2	OK	5.80822	6.77605	0.222348	0.15197	0.8686	0.999585	no
451	1700123O21Rik	1700123O21Rik	1700123O21Rik	chr16:5884792-7412480	q1	q2	NOTEST	0	0	0	0	1	1	no
452	1700125G02Rik	1700125G02Rik	1700125G02Rik	chr4:124881784-124917800	q1	q2	NOTEST	0	0	0	0	1	1	no
453	1700125G22Rik	1700125G22Rik	1700125G22Rik	chr3:27154025-27157019	q1	q2	NOTEST	0	0.0294975	Inf	0	1	1	no
454	1700125H03Rik	1700125H03Rik	1700125H03Rik	chr8:68356780-68735146	q1	q2	NOTEST	0	0.150895	Inf	0	1	1	no
455	1700125H20Rik	1700125H20Rik	1700125H20Rik	chr11:85171095-85181154	q1	q2	NOTEST	0	0	0	0	1	1	no
456	1700126H18Rik	1700126H18Rik	1700126H18Rik	chr5:66166606-66191335	q1	q2	NOTEST	0	0	0	0	1	1	no
457	1700128A07Rik	1700128A07Rik	1700128A07Rik	chr14:106417186-106486520	q1	q2	NOTEST	0	0	0	0	1	1	no
458	1700128F08Rik	1700128F08Rik	1700128F08Rik	chr9:8221888-8241987	q1	q2	NOTEST	0.13849	0.194483	0.489865	0	1	1	no
459	1700129C05Rik	1700129C05Rik	1700129C05Rik	chr14:59133039-59142893	q1	q2	NOTEST	0	0	0	0	1	1	no
460	1810006J02Rik	1810006J02Rik	1810006J02Rik	chr1:98131466-98144655	q1	q2	NOTEST	0	0	0	0	1	1	no
461	1810007C17Rik	1810007C17Rik	1810007C17Rik	chr12:49476992-49480862	q1	q2	NOTEST	0	0	0	0	1	1	no
462	1810007D17Rik	1810007D17Rik	1810007D17Rik	chr19:58606328-58629753	q1	q2	NOTEST	0	0	0	0	1	1	no
463	1810007I06Rik	1810007I06Rik	1810007I06Rik	chr16:13715061-13739471	q1	q2	NOTEST	0	0	0	0	1	1	no
464	1810008I18Rik	1810008I18Rik	1810008I18Rik	chr7:65804051-65806223	q1	q2	OK	0.687037	0.495853	-0.470476	-0.645456	0.60365	0.999585	no
465	1810009A15Rik	1810009A15Rik	1810009A15Rik	chr19:8888902-8890740	q1	q2	OK	55.866	77.2706	0.467949	1.96082	0.13085	0.999585	no
466	1810009J06Rik	1810009J06Rik	1810009J06Rik	chr6:40964771-40968427	q1	q2	NOTEST	0	0	0	0	1	1	no
467	1810010D01Rik	1810010D01Rik	1810010D01Rik	chr7:145205817-145208119	q1	q2	NOTEST	0	0	0	0	1	1	no
468	1810010H24Rik	1810010H24Rik	1810010H24Rik	chr11:107028222-107030442	q1	q2	NOTEST	0.467306	0.185176	-1.33547	0	1	1	no
469	1810011H11Rik	1810011H11Rik	1810011H11Rik	chr14:32785962-32817968	q1	q2	NOTEST	0	0	0	0	1	1	no
470	1810011O10Rik	1810011O10Rik	1810011O10Rik	chr8:24437615-24438946	q1	q2	OK	4.45331	4.52056	0.0216245	0.0470902	0.9628	0.999585	no
471	1810012K16Rik	1810012K16Rik	1810012K16Rik	chr8:22398720-22399591	q1	q2	NOTEST	0	0	0	0	1	1	no
472	1810013A23Rik	1810013A23Rik	1810013A23Rik	chr17:28232753-28301469	q1	q2	NOTEST	0	0	0	0	1	1	no
473	1810013L24Rik	1810013L24Rik	1810013L24Rik	chr16:8830099-8858924	q1	q2	OK	14.3737	16.6826	0.214905	0.718066	0.42285	0.999585	no
474	1810014B01Rik	1810014B01Rik	1810014B01Rik	chr10:86685526-86689954	q1	q2	OK	2.33341	1.68795	-0.467162	-0.863263	0.38515	0.999585	no
475	1810018F18Rik	1810018F18Rik	1810018F18Rik	chr19:58698916-58701323	q1	q2	NOTEST	0	0	0	0	1	1	no
476	1810019D21Rik	1810019D21Rik	1810019D21Rik	chr8:106131182-106138722	q1	q2	NOTEST	0.0356535	0.0510818	0.518765	0	1	1	no
477	1810019J16Rik	1810019J16Rik	1810019J16Rik	chr4:133518962-133530790	q1	q2	NOTEST	0.0272756	0.0276037	0.0172534	0	1	1	no
478	1810020O05Rik	1810020O05Rik	1810020O05Rik	chr6:87675592-87690847	q1	q2	NOTEST	0	0.144278	Inf	0	1	1	no
479	1810021B22Rik	1810021B22Rik	1810021B22Rik	chr15:89071197-89075854	q1	q2	NOTEST	0.185881	0.0861318	-1.10976	0	1	1	no
480	1810022K09Rik	1810022K09Rik	1810022K09Rik	chr3:14578670-14611256	q1	q2	OK	492.558	514.256	0.0621928	0.192945	0.82155	0.999585	no
481	1810024B03Rik	1810024B03Rik	1810024B03Rik	chr2:127186354-127208280	q1	q2	NOTEST	0.196911	0.0381748	-2.36685	0	1	1	no
482	1810026B05Rik	1810026B05Rik	1810026B05Rik	chr7:73426651-73558395	q1	q2	OK	1.70965	1.68822	-0.0181992	-0.0159138	0.9854	0.999585	no
483	1810026J23Rik	1810026J23Rik	1810026J23Rik	chr9:21546893-21595970	q1	q2	OK	10.4067	11.9071	0.194308	0.303788	0.71735	0.999585	no
484	1810030O07Rik	1810030O07Rik	1810030O07Rik	chrX:12654883-12673546	q1	q2	OK	19.7817	15.7881	-0.325334	-1.06983	0.25365	0.999585	no
485	1810032O08Rik	1810032O08Rik	1810032O08Rik	chr11:116671659-116675798	q1	q2	OK	3.80079	4.84269	0.349507	0.697905	0.5137	0.999585	no
486	1810033B17Rik	1810033B17Rik	1810033B17Rik	chr8:3665761-3668905	q1	q2	NOTEST	0	0	0	0	1	1	no
487	1810034E14Rik	1810034E14Rik	1810034E14Rik	chr13:64192544-64274988	q1	q2	OK	0.759012	0.838187	0.14315	0.0783959	0.9352	0.999585	no
488	1810035I16Rik	1810035I16Rik	1810035I16Rik	chr4:141838239-141846990	q1	q2	OK	0	0.499362	Inf	NA	0.02655	0.643824	no
489	1810037I17Rik	1810037I17Rik	1810037I17Rik	chr3:122924396-122926194	q1	q2	OK	26.3837	14.4142	-0.872152	-2.69009	0.0168	0.5103	no
490	1810041L15Rik	1810041L15Rik	1810041L15Rik	chr15:84379202-84447097	q1	q2	NOTEST	0	0	0	0	1	1	no
491	1810043G02Rik	1810043G02Rik	1810043G02Rik	chr10:77978649-77985438	q1	q2	OK	4.56926	4.79172	0.0685852	0.159412	0.86845	0.999585	no
492	1810043H04Rik	1810043H04Rik	1810043H04Rik	chr11:120098933-120100424	q1	q2	OK	17.7386	17.4198	-0.0261643	-0.0834487	0.9557	0.999585	no
493	1810044D09Rik	1810044D09Rik	1810044D09Rik	chr6:91440986-91441755	q1	q2	OK	4.00429	3.58302	-0.160372	-0.360829	0.80895	0.999585	no
494	1810046K07Rik	1810046K07Rik	1810046K07Rik	chr9:51289685-51328917	q1	q2	NOTEST	0	0	0	0	1	1	no
495	1810053B23Rik	1810053B23Rik	1810053B23Rik	chr16:93343715-93359543	q1	q2	NOTEST	0	0	0	0	1	1	no
496	1810055G02Rik	1810055G02Rik	1810055G02Rik	chr19:3708332-3717881	q1	q2	OK	34.3217	43.3217	0.335967	1.20641	0.2141	0.999585	no
497	1810058I24Rik	1810058I24Rik	1810058I24Rik	chr6:35252698-35262059	q1	q2	OK	26.9742	20.2433	-0.414137	-1.0715	0.21235	0.999585	no
498	1810062G17Rik	1810062G17Rik	1810062G17Rik	chr3:36475936-36482299	q1	q2	OK	0.17747	0.675527	1.92844	2.17591	0.08985	0.999585	no
499	1810062O18Rik	1810062O18Rik	1810062O18Rik	chr14:20499313-20618354	q1	q2	NOTEST	0.229379	0.219098	-0.0661566	0	1	1	no
500	1810064F22Rik	1810064F22Rik	1810064F22Rik	chr9:22055459-22389206	q1	q2	NOTEST	0.299145	0.315115	0.0750356	0	1	1	no
501	1810065E05Rik	1810065E05Rik	1810065E05Rik	chr11:58421110-58426023	q1	q2	NOTEST	0	0	0	0	1	1	no
502	2010001E11Rik	2010001E11Rik	2010001E11Rik	chr10:39920381-39926923	q1	q2	NOTEST	0.241178	0.147393	-0.710429	0	1	1	no
503	2010001M06Rik	2010001M06Rik	2010001M06Rik	chr5:135009151-135013157	q1	q2	OK	0.423878	0.0715129	-2.56737	-0.481994	0.5614	0.999585	no
504	2010002M12Rik	2010002M12Rik	2010002M12Rik	chr19:34617050-34640743	q1	q2	NOTEST	0.0264627	0.0367861	0.4752	0	1	1	no
505	2010003K11Rik	2010003K11Rik	2010003K11Rik	chr19:4496787-4498583	q1	q2	NOTEST	0	0	0	0	1	1	no
506	2010003O02Rik	2010003O02Rik	2010003O02Rik	chr4:40259605-40270221	q1	q2	OK	5.7873	5.00741	-0.208827	-0.042111	0.89625	0.999585	no
507	2010005H15Rik	2010005H15Rik	2010005H15Rik	chr16:36221561-36257427	q1	q2	NOTEST	0.258166	0.119626	-1.10976	0	1	1	no
508	2010009K17Rik	2010009K17Rik	2010009K17Rik	chr2:158028793-158091797	q1	q2	NOTEST	0.114271	0	#NAME?	0	1	1	no
509	2010010A06Rik	2010010A06Rik	2010010A06Rik	chr18:75288659-75297329	q1	q2	NOTEST	0	0.0479932	Inf	0	1	1	no
510	2010012O05Rik	2010012O05Rik	2010012O05Rik	chr19:46689905-46703382	q1	q2	OK	8.929	9.25196	0.0512593	0.144952	0.88105	0.999585	no
511	2010015L04Rik	2010015L04Rik	2010015L04Rik	chr4:155400968-155443110	q1	q2	OK	1.01142	1.37536	0.443424	0.67356	0.4311	0.999585	no
512	2010016I18Rik	2010016I18Rik	2010016I18Rik	chr3:106481985-106547761	q1	q2	NOTEST	0.0309222	0.057263	0.88896	0	1	1	no
513	2010106C02Rik	2010106C02Rik	2010106C02Rik	chr17:86167784-86657919	q1	q2	NOTEST	0	0	0	0	1	1	no
514	2010106E10Rik	2010106E10Rik	2010106E10Rik	chrX:112495273-112558343	q1	q2	NOTEST	0	0	0	0	1	1	no
515	2010107E04Rik	2010107E04Rik	2010107E04Rik	chr12:111961375-111966977	q1	q2	OK	162.426	168.279	0.0510709	0.319828	0.86895	0.999585	no
516	2010107G12Rik	2010107G12Rik	2010107G12Rik	chr6:34945294-34977999	q1	q2	NOTEST	0.0214044	0	#NAME?	0	1	1	no
517	2010107G23Rik	2010107G23Rik	2010107G23Rik	chr10:62107655-62111013	q1	q2	NOTEST	0.0821692	0.107364	0.385839	0	1	1	no
518	2010109A12Rik	2010109A12Rik	2010109A12Rik	chr5:93206517-93213474	q1	q2	NOTEST	0.121578	0.0563357	-1.10976	0	1	1	no
519	2010109I03Rik	2010109I03Rik	2010109I03Rik	chr15:74878335-74881704	q1	q2	NOTEST	0.0994038	0.277546	1.48135	0	1	1	no
520	2010111I01Rik	2010111I01Rik	2010111I01Rik	chr13:63014933-63299656	q1	q2	OK	4.23938	3.60959	-0.23202	-0.55956	0.53725	0.999585	no
521	2010204K13Rik	2010204K13Rik	2010204K13Rik	chrX:7411816-7422988	q1	q2	OK	19.0271	13.1312	-0.535058	-1.02925	0.2307	0.999585	no
522	2010300C02Rik	2010300C02Rik	2010300C02Rik	chr1:37611675-37719811	q1	q2	NOTEST	0	0	0	0	1	1	no
523	2010308F09Rik	2010308F09Rik	2010308F09Rik	chrX:13234640-13247733	q1	q2	NOTEST	0	0	0	0	1	1	no
524	2010310C07Rik	2010310C07Rik	2010310C07Rik	chr6:42358486-42380558	q1	q2	NOTEST	0.130495	0.0302337	-2.10976	0	1	1	no
525	2010315B03Rik	2010315B03Rik	2010315B03Rik	chr9:124291803-124312694	q1	q2	OK	3.38973	3.95431	0.222256	0.479785	0.57625	0.999585	no
526	2010320M18Rik	2010320M18Rik	2010320M18Rik	chr8:70776861-70777606	q1	q2	OK	1.54615	1.26742	-0.28679	-0.493503	0.6795	0.999585	no
527	2200002D01Rik	2200002D01Rik	2200002D01Rik	chr7:29238322-29248467	q1	q2	OK	21.1184	30.5441	0.532394	0.833567	0.3295	0.999585	no
528	2200002J24Rik	2200002J24Rik	2200002J24Rik	chr7:30698925-30700534	q1	q2	NOTEST	0	0.047733	Inf	0	1	1	no
529	2210010C04Rik	2210010C04Rik	2210010C04Rik	chr6:41030267-41035509	q1	q2	NOTEST	0.0647434	0.123675	0.933755	0	1	1	no
530	2210013O21Rik	2210013O21Rik	2210013O21Rik	chrX:153723553-153741296	q1	q2	OK	13.984	13.5206	-0.0486178	-0.139381	0.90315	0.999585	no
531	2210015D19Rik	2210015D19Rik	2210015D19Rik	chr11:5713416-5784710	q1	q2	OK	4.55055	5.04869	0.149867	0.212881	0.80755	0.999585	no
532	2210016F16Rik	2210016F16Rik	2210016F16Rik	chr13:58380045-58385225	q1	q2	OK	0.511221	0.738301	0.530262	0.769748	0.4139	0.999585	no
533	2210016L21Rik	2210016L21Rik	2210016L21Rik	chr5:114942201-114948540	q1	q2	OK	22.486	21.9604	-0.0341244	-0.111194	0.9129	0.999585	no
534	2210018M11Rik	2210018M11Rik	2210018M11Rik	chr7:98590605-98656569	q1	q2	OK	19.068	19.7913	0.0537141	0.183527	0.83745	0.999585	no
535	2210019I11Rik	2210019I11Rik	2210019I11Rik	chr5:147228597-147275149	q1	q2	NOTEST	0	0	0	0	1	1	no
536	2210039B01Rik	2210039B01Rik	2210039B01Rik	chr12:73548482-73551986	q1	q2	OK	0.601061	0.603717	0.00636151	0.00899139	0.9694	0.999585	no
537	2210404J11Rik	2210404J11Rik	2210404J11Rik	chr17:15041611-15064232	q1	q2	OK	2.76598	3.61215	0.385065	0.691189	0.41535	0.999585	no
538	2210404O07Rik	2210404O07Rik	2210404O07Rik	chr10:81393063-81395079	q1	q2	NOTEST	0	0.109287	Inf	0	1	1	no
539	2210404O09Rik	2210404O09Rik	2210404O09Rik	chr17:21879569-21909926	q1	q2	OK	1.57593	3.15826	1.00293	1.99495	0.0413	0.763428	no
540	2210407C18Rik	2210407C18Rik	2210407C18Rik	chr11:58608205-58613492	q1	q2	NOTEST	0	0	0	0	1	1	no
541	2210408F21Rik	2210408F21Rik	2210408F21Rik	chr6:31220350-31337394	q1	q2	OK	0.485973	1.36501	1.48997	1.33386	0.06395	0.931227	no
542	2210408I21Rik	2210408I21Rik	2210408I21Rik	chr13:77135535-77613679	q1	q2	OK	0.563853	1.15111	1.02964	1.40102	0.10225	0.999585	no
543	2210409D07Rik	2210409D07Rik	2210409D07Rik	chr18:57533825-57731065	q1	q2	NOTEST	0	0	0	0	1	1	no
544	2210409E12Rik	2210409E12Rik	2210409E12Rik	chr11:88972637-88973014	q1	q2	NOTEST	0	0	0	0	1	1	no
545	2210414B05Rik	2210414B05Rik	2210414B05Rik	chr4:3656505-3663108	q1	q2	NOTEST	0	0	0	0	1	1	no
546	2210416O15Rik	2210416O15Rik	2210416O15Rik	chr11:88098057-88194140	q1	q2	NOTEST	0.0647857	0.061001	-0.0868438	0	1	1	no
547	2210417A02Rik	2210417A02Rik	2210417A02Rik	chr5:148741839-148743139	q1	q2	NOTEST	0	0	0	0	1	1	no
548	2210417K05Rik	2210417K05Rik	2210417K05Rik	chr10:62268854-62379908	q1	q2	OK	1.30327	0.913826	-0.512139	-0.0566751	0.5795	0.999585	no
549	2210420H20Rik	2210420H20Rik	2210420H20Rik	chr18:82754504-82759039	q1	q2	NOTEST	0	0.0458147	Inf	0	1	1	no
550	2300002M23Rik	2300002M23Rik	2300002M23Rik	chr17:35567484-35568945	q1	q2	NOTEST	0	0	0	0	1	1	no
551	2300003K06Rik	2300003K06Rik	2300003K06Rik	chr11:99837147-99838066	q1	q2	NOTEST	0	0	0	0	1	1	no
552	2300005B03Rik	2300005B03Rik	2300005B03Rik	chr15:74742838-74746687	q1	q2	NOTEST	0.160855	0	#NAME?	0	1	1	no
553	2300009A05Rik	2300009A05Rik	2300009A05Rik	chr9:63394446-63399244	q1	q2	OK	4.0337	6.50444	0.689319	1.56857	0.2353	0.999585	no
554	2310001H17Rik	2310001H17Rik	2310001H17Rik	chr6:129232622-129238482	q1	q2	NOTEST	0.161482	0.265929	0.719666	0	1	1	no
555	2310001K24Rik	2310001K24Rik	2310001K24Rik	chr2:163468702-163473003	q1	q2	NOTEST	0	0.318027	Inf	0	1	1	no
556	2310002D06Rik	2310002D06Rik	2310002D06Rik	chr12:80507205-80517954	q1	q2	NOTEST	0	0	0	0	1	1	no
557	2310002F09Rik	2310002F09Rik	2310002F09Rik	chr7:43745465-43755936	q1	q2	NOTEST	0	0	0	0	1	1	no
558	2310002J15Rik	2310002J15Rik	2310002J15Rik	chr2:25238818-25239897	q1	q2	NOTEST	0	0.0366788	Inf	0	1	1	no
559	2310002L09Rik	2310002L09Rik	2310002L09Rik	chr4:73939370-73950846	q1	q2	NOTEST	0	0	0	0	1	1	no
560	2310003H01Rik	2310003H01Rik	2310003H01Rik	chr11:120369561-120378746	q1	q2	OK	3.20967	2.52452	-0.346419	-0.79045	0.38925	0.999585	no
561	2310005A03Rik	2310005A03Rik	2310005A03Rik	chr2:155097790-155100079	q1	q2	NOTEST	0	0	0	0	1	1	no
562	2310005E17Rik	2310005E17Rik	2310005E17Rik	chr13:98424109-98435065	q1	q2	NOTEST	0	0	0	0	1	1	no
563	2310005G13Rik	2310005G13Rik	2310005G13Rik	chr16:57036966-57071346	q1	q2	NOTEST	0	0	0	0	1	1	no
564	2310007B03Rik	2310007B03Rik	2310007B03Rik	chr1:93151354-93160948	q1	q2	NOTEST	0	0	0	0	1	1	no
565	2310007L24Rik	2310007L24Rik	2310007L24Rik	chr11:106374825-106377114	q1	q2	NOTEST	0	0	0	0	1	1	no
566	2310008N11Rik	2310008N11Rik	2310008N11Rik	chr8:26814596-26824423	q1	q2	NOTEST	0	0.332919	Inf	0	1	1	no
567	2310009A05Rik	2310009A05Rik	2310009A05Rik	chr9:73039717-73042775	q1	q2	OK	10.02	8.44738	-0.246307	-0.670429	0.64605	0.999585	no
568	2310009B15Rik	2310009B15Rik	2310009B15Rik	chr1:138851978-138856854	q1	q2	OK	15.7264	13.9147	-0.176575	-0.524409	0.6974	0.999585	no
569	2310010J17Rik	2310010J17Rik	2310010J17Rik	chr7:90124835-90129936	q1	q2	OK	2.86389	2.77288	-0.0465921	-0.052361	0.9506	0.999585	no
570	2310011J03Rik	2310011J03Rik	2310011J03Rik	chr10:79697304-80369637	q1	q2	OK	10.4057	9.77358	-0.0904179	-0.016831	0.95855	0.999585	no
571	2310014F07Rik	2310014F07Rik	2310014F07Rik	chr9:50488798-50505639	q1	q2	NOTEST	0.0457092	0.352518	2.94714	0	1	1	no
572	2310014L17Rik	2310014L17Rik	2310014L17Rik	chr7:12927415-12931072	q1	q2	OK	0.895743	0.735708	-0.283952	-0.469868	0.61255	0.999585	no
573	2310015A10Rik	2310015A10Rik	2310015A10Rik	chr12:80120545-80132844	q1	q2	OK	0.757002	0.472083	-0.681257	-1.14483	0.2071	0.999585	no
574	2310015B20Rik	2310015B20Rik	2310015B20Rik	chr10:70204666-70219711	q1	q2	OK	1.04993	0.0810844	-3.69473	-2.17878	0.26395	0.999585	no
575	2310015D24Rik	2310015D24Rik	2310015D24Rik	chr16:13514130-13520419	q1	q2	NOTEST	0	0.00779955	Inf	0	1	1	no
576	2310016D03Rik	2310016D03Rik	2310016D03Rik	chr12:30410558-30467358	q1	q2	NOTEST	0	0	0	0	1	1	no
577	2310020H05Rik	2310020H05Rik	2310020H05Rik	chr13:99076527-99087921	q1	q2	NOTEST	0	0.0377038	Inf	0	1	1	no
578	2310022A10Rik	2310022A10Rik	2310022A10Rik	chr7:27553289-27582098	q1	q2	OK	9.05108	6.79818	-0.412941	-1.02665	0.23295	0.999585	no
579	2310022B05Rik	2310022B05Rik	2310022B05Rik	chr8:124635755-124663369	q1	q2	OK	17.4549	11.944	-0.547343	-1.76682	0.06065	0.906951	no
580	2310030A07Rik	2310030A07Rik	2310030A07Rik	chr1:150319416-150346771	q1	q2	NOTEST	0.103013	0	#NAME?	0	1	1	no
581	2310030G06Rik	2310030G06Rik	2310030G06Rik	chr9:50739690-50746521	q1	q2	OK	2.01464	1.793	-0.168148	-0.299153	0.76595	0.999585	no
582	2310033P09Rik	2310033P09Rik	2310033P09Rik	chr11:59208360-59210734	q1	q2	OK	18.1493	14.1264	-0.361514	-1.08388	0.29385	0.999585	no
583	2310034C09Rik	2310034C09Rik	2310034C09Rik	chr16:88758846-88759789	q1	q2	NOTEST	0	0	0	0	1	1	no
584	2310034G01Rik	2310034G01Rik	2310034G01Rik	chr19:46348200-46348988	q1	q2	NOTEST	0.214847	0.313933	0.547149	0	1	1	no
585	2310034O05Rik	2310034O05Rik	2310034O05Rik	chr5:100210691-100218049	q1	q2	NOTEST	0	0.044897	Inf	0	1	1	no
586	2310035C23Rik	2310035C23Rik	2310035C23Rik	chr1:105663860-105755131	q1	q2	OK	9.43405	9.44372	0.00147731	0.00457046	0.9957	0.999585	no
587	2310036O22Rik	2310036O22Rik	2310036O22Rik	chr8:85026832-85030286	q1	q2	OK	530.577	546.52	0.0427107	0.181599	0.8694	0.999585	no
588	2310039H08Rik	2310039H08Rik	2310039H08Rik	chr17:46772634-46773407	q1	q2	OK	0.588029	0.458448	-0.359129	-0.479517	0.69165	0.999585	no
589	2310039L15Rik	2310039L15Rik	2310039L15Rik	chr10:95336275-95363216	q1	q2	OK	2.1962	3.04718	0.472465	0.923238	0.4681	0.999585	no
590	2310040G24Rik	2310040G24Rik	2310040G24Rik	chr6:86483375-86488227	q1	q2	NOTEST	0.292991	0.336061	0.197868	0	1	1	no
591	2310042D19Rik	2310042D19Rik	2310042D19Rik	chr4:156215926-156221307	q1	q2	NOTEST	0.126462	0.113827	-0.151859	0	1	1	no
592	2310042E22Rik	2310042E22Rik	2310042E22Rik	chr16:21152658-21153944	q1	q2	NOTEST	0	0	0	0	1	1	no
593	2310043L19Rik	2310043L19Rik	2310043L19Rik	chr1:177641541-177642943	q1	q2	NOTEST	0.0846627	0.40314	2.25148	0	1	1	no
594	2310043O21Rik	2310043O21Rik	2310043O21Rik	chr15:38549343-38594934	q1	q2	NOTEST	0	0	0	0	1	1	no
595	2310044G17Rik	2310044G17Rik	2310044G17Rik	chr12:86947042-86965365	q1	q2	OK	12.8554	11.5681	-0.152228	-0.471593	0.58765	0.999585	no
596	2310045N01Rik	2310045N01Rik	2310045N01Rik	chr8:70139712-70147260	q1	q2	OK	10.5614	13.1371	0.314847	0.873797	0.50715	0.999585	no
597	2310047M10Rik	2310047M10Rik	2310047M10Rik	chr11:69059774-69061576	q1	q2	OK	2.51259	1.61685	-0.63599	-1.19003	0.22295	0.999585	no
598	2310050B05Rik	2310050B05Rik	2310050B05Rik	chr10:81194690-81230779	q1	q2	NOTEST	0	0	0	0	1	1	no
599	2310050C09Rik	2310050C09Rik	2310050C09Rik	chr3:92868358-92870205	q1	q2	NOTEST	0	0.0245217	Inf	0	1	1	no
600	2310057J18Rik	2310057J18Rik	2310057J18Rik	chr10:28972287-28986306	q1	q2	NOTEST	0	0.0173812	Inf	0	1	1	no
601	2310057M21Rik	2310057M21Rik	2310057M21Rik	chr7:131342717-131362698	q1	q2	OK	5.36848	6.03677	0.169262	0.430028	0.6491	0.999585	no
602	2310057N15Rik	2310057N15Rik	2310057N15Rik	chr16:88773180-88774206	q1	q2	NOTEST	0	0	0	0	1	1	no
603	2310061I04Rik	2310061I04Rik	2310061I04Rik	chr17:35892676-35897378	q1	q2	OK	10.6578	9.82773	-0.116986	-0.318504	0.75215	0.999585	no
604	2310061J03Rik	2310061J03Rik	2310061J03Rik	chr16:55973267-56008912	q1	q2	OK	0.8394	0.60743	-0.466641	-0.210835	0.84645	0.999585	no
605	2310061N02Rik	2310061N02Rik	2310061N02Rik	chr16:88707170-88707962	q1	q2	NOTEST	0	0	0	0	1	1	no
606	2310065F04Rik	2310065F04Rik	2310065F04Rik	chr11:67112460-67120080	q1	q2	NOTEST	0	0	0	0	1	1	no
607	2310067B10Rik	2310067B10Rik	2310067B10Rik	chr11:115765432-115799033	q1	q2	OK	5.63826	4.75035	-0.247216	-0.708307	0.4284	0.999585	no
608	2310068J16Rik	2310068J16Rik	2310068J16Rik	chr15:99970073-100016358	q1	q2	NOTEST	0.456095	0.28446	-0.681109	0	1	1	no
609	2310069B03Rik	2310069B03Rik	2310069B03Rik	chr6:82877865-82881853	q1	q2	NOTEST	0.0257063	0.0487406	0.923003	0	1	1	no
610	2310069G16Rik	2310069G16Rik	2310069G16Rik	chr15:44671855-44805829	q1	q2	NOTEST	0	0	0	0	1	1	no
611	2310079G19Rik	2310079G19Rik	2310079G19Rik	chr16:88626787-88627666	q1	q2	NOTEST	0	0	0	0	1	1	no
612	2310081J21Rik	2310081J21Rik	2310081J21Rik	chr13:50679169-50680224	q1	q2	NOTEST	0	0	0	0	1	1	no
613	2410002F23Rik	2410002F23Rik	2410002F23Rik	chr7:44246721-44252319	q1	q2	OK	12.8436	14.831	0.20756	0.569637	0.5009	0.999585	no
614	2410003L11Rik	2410003L11Rik	2410003L11Rik	chr11:97598510-97622893	q1	q2	NOTEST	0	0.047499	Inf	0	1	1	no
615	2410004B18Rik	2410004B18Rik	2410004B18Rik	chr3:145938031-145944275	q1	q2	OK	16.0569	14.7455	-0.122914	-0.364414	0.73265	0.999585	no
616	2410004I01Rik	2410004I01Rik	2410004I01Rik	chr11:102958299-102964154	q1	q2	NOTEST	0	0	0	0	1	1	no
617	2410004N09Rik	2410004N09Rik	2410004N09Rik	chr18:33794891-33795989	q1	q2	OK	21.5579	26.2931	0.28647	0.526402	0.53515	0.999585	no
618	2410004P03Rik	2410004P03Rik	2410004P03Rik	chr12:17004957-17011727	q1	q2	NOTEST	0.0538174	0	#NAME?	0	1	1	no
619	2410006H16Rik	2410006H16Rik	2410006H16Rik	chr11:62602876-62604806	q1	q2	OK	282.342	587.739	1.05773	6.2743	5e-05	0.0138857	yes
620	2410007B07Rik	2410007B07Rik	2410007B07Rik	chr3:75647440-75655731	q1	q2	NOTEST	0	0.046868	Inf	0	1	1	no
621	2410012E07Rik	2410012E07Rik	2410012E07Rik	chr14:70852932-70873954	q1	q2	OK	2.57546	2.76214	0.100955	0.195256	0.85375	0.999585	no
622	2410012M07Rik	2410012M07Rik	2410012M07Rik	chr9:98864766-98866580	q1	q2	NOTEST	0	0	0	0	1	1	no
623	2410015M20Rik	2410015M20Rik	2410015M20Rik	chr17:56607451-56609771	q1	q2	OK	21.1774	22.4217	0.0823696	0.262689	0.82015	0.999585	no
624	2410016O06Rik	2410016O06Rik	2410016O06Rik	chr12:83950607-83952953	q1	q2	OK	3.39749	3.53363	0.0566809	0.128765	0.8919	0.999585	no
625	2410017I17Rik	2410017I17Rik	2410017I17Rik	chr17:36145017-36162374	q1	q2	NOTEST	0	0.0323813	Inf	0	1	1	no
626	2410018L13Rik	2410018L13Rik	2410018L13Rik	chr12:22953996-23010243	q1	q2	OK	0.903928	0.685493	-0.399065	-0.57035	0.572	0.999585	no
627	2410018M08Rik	2410018M08Rik	2410018M08Rik	chr5:129895722-129903622	q1	q2	OK	0.859528	0.58117	-0.564583	-0.879826	0.35145	0.999585	no
628	2410021H03Rik	2410021H03Rik	2410021H03Rik	chr17:69156809-69289987	q1	q2	OK	0.149905	0.43915	1.55066	0.112322	0.32665	0.999585	no
629	2410057H14Rik	2410057H14Rik	2410057H14Rik	chr3:102720230-102772310	q1	q2	NOTEST	0	0	0	0	1	1	no
630	2410066E13Rik	2410066E13Rik	2410066E13Rik	chr6:54681771-54700406	q1	q2	OK	1.0831	1.04514	-0.051469	-0.0841223	0.93455	0.999585	no
631	2410076I21Rik	2410076I21Rik	2410076I21Rik	chr9:58582239-58741559	q1	q2	OK	2.03267	2.49695	0.296795	0.0906136	0.92815	0.999585	no
632	2410088K16Rik	2410088K16Rik	2410088K16Rik	chr1:88754889-88755733	q1	q2	NOTEST	0	0	0	0	1	1	no
633	2410089E03Rik	2410089E03Rik	2410089E03Rik	chr15:8169105-8271158	q1	q2	OK	11.5959	10.287	-0.172799	-0.587912	0.5017	0.999585	no
634	2410114N07Rik	2410114N07Rik	2410114N07Rik	chr4:34909788-34911481	q1	q2	NOTEST	0.167967	0.240652	0.518773	0	1	1	no
635	2410124H12Rik	2410124H12Rik	2410124H12Rik	chr16:92478741-92497365	q1	q2	NOTEST	0	0	0	0	1	1	no
636	2410127L17Rik	2410127L17Rik	2410127L17Rik	chr19:18670779-18704792	q1	q2	OK	32.5521	40.0854	0.300328	1.07078	0.2609	0.999585	no
637	2410131K14Rik	2410131K14Rik	2410131K14Rik	chr5:118245226-118263114	q1	q2	OK	3.42599	3.14585	-0.123074	-0.281961	0.76435	0.999585	no
638	2410133F24Rik	2410133F24Rik	2410133F24Rik	chr9:57129981-57142210	q1	q2	OK	1.10062	1.32452	0.26715	0.184085	0.8751	0.999585	no
639	2410137F16Rik	2410137F16Rik	2410137F16Rik	chr5:116438721-116591817	q1	q2	NOTEST	0	0	0	0	1	1	no
640	2410137M14Rik	2410137M14Rik	2410137M14Rik	chr17:36977700-36981237	q1	q2	NOTEST	0	0	0	0	1	1	no
641	2410141K09Rik	2410141K09Rik	2410141K09Rik	chr13:66418113-66441118	q1	q2	NOTEST	0	0.0623132	Inf	0	1	1	no
642	2500004C02Rik	2500004C02Rik	2500004C02Rik	chr2:153341156-153345810	q1	q2	OK	2.34551	2.75509	0.232197	0.466485	0.6327	0.999585	no
643	2510002D24Rik	2510002D24Rik	2510002D24Rik	chr16:18836579-18840113	q1	q2	OK	6.4282	6.26298	-0.0375645	-0.0899904	0.92825	0.999585	no
644	2510003D18Rik	2510003D18Rik	2510003D18Rik	chr3:153844246-153853615	q1	q2	NOTEST	0.14372	0	#NAME?	0	1	1	no
645	2510003E04Rik	2510003E04Rik	2510003E04Rik	chr10:62558469-62578457	q1	q2	OK	29.856	26.0606	-0.196152	-0.683948	0.4629	0.999585	no
646	2510009E07Rik	2510009E07Rik	2510009E07Rik	chr16:21649044-21694665	q1	q2	OK	1.35761	1.21141	-0.164373	-0.341239	0.7049	0.999585	no
647	2510039O18Rik	2510039O18Rik	2510039O18Rik	chr4:147940894-147947314	q1	q2	OK	13.5221	12.7071	-0.0896854	-0.279339	0.7632	0.999585	no
648	2510049J12Rik	2510049J12Rik	2510049J12Rik	chr6:115583546-115592576	q1	q2	NOTEST	0.0537357	0.00906224	-2.56794	0	1	1	no
649	2600006L11Rik	2600006L11Rik	2600006L11Rik	chr9:64080760-64088045	q1	q2	NOTEST	0	0	0	0	1	1	no
650	2610001J05Rik	2610001J05Rik	2610001J05Rik	chr6:13869073-13871483	q1	q2	OK	76.5076	80.9591	0.081591	0.305828	0.74525	0.999585	no
651	2610002J02Rik	2610002J02Rik	2610002J02Rik	chr4:155249965-155256687	q1	q2	OK	9.91002	6.91484	-0.519193	-1.09867	0.20545	0.999585	no
652	2610002M06Rik	2610002M06Rik	2610002M06Rik	chrX:107782751-107872911	q1	q2	OK	7.32318	7.11108	-0.0424025	-0.13173	0.8757	0.999585	no
653	2610005L07Rik	2610005L07Rik	2610005L07Rik	chr8:20385781-20424814	q1	q2	OK	12.6517	14.7045	0.216924	0.711991	0.4303	0.999585	no
654	2610008E11Rik	2610008E11Rik	2610008E11Rik	chr10:79064373-79097600	q1	q2	OK	4.14607	4.52054	0.124751	0.33341	0.70475	0.999585	no
655	2610015P09Rik	2610015P09Rik	2610015P09Rik	chr16:43889901-43964314	q1	q2	OK	4.46337	4.41373	-0.0161347	-0.0421715	0.96295	0.999585	no
656	2610016A17Rik	2610016A17Rik	2610016A17Rik	chr19:25671133-25672239	q1	q2	NOTEST	0.154898	0.14355	-0.109763	0	1	1	no
657	2610017I09Rik	2610017I09Rik	2610017I09Rik	chr1:42648199-42694825	q1	q2	NOTEST	0	0	0	0	1	1	no
658	2610018G03Rik	2610018G03Rik	2610018G03Rik	chrX:50841435-50891850	q1	q2	NOTEST	0	0	0	0	1	1	no
659	2610019E17Rik	2610019E17Rik	2610019E17Rik	chr17:24528250-24528744	q1	q2	OK	7.01383	8.56077	0.287538	1.10176	0.6815	0.999585	no
660	2610020C07Rik	2610020C07Rik	2610020C07Rik	chr16:11203382-11254325	q1	q2	OK	2.89256	4.86607	0.750412	0.266087	0.80015	0.999585	no
661	2610020H08Rik	2610020H08Rik	2610020H08Rik	chr7:119794129-119848941	q1	q2	OK	2.34601	2.66286	0.182769	0.330149	0.70185	0.999585	no
662	2610027K06Rik	2610027K06Rik	2610027K06Rik	chr11:85353163-85832388	q1	q2	NOTEST	0	0.00913298	Inf	0	1	1	no
663	2610028E06Rik	2610028E06Rik	2610028E06Rik	chr4:125887850-125922310	q1	q2	NOTEST	0	0	0	0	1	1	no
664	2610028H24Rik	2610028H24Rik	2610028H24Rik	chr10:76449080-76515857	q1	q2	OK	0.402413	0.560675	0.478487	0.150367	0.8872	0.999585	no
665	2610034B18Rik	2610034B18Rik	2610034B18Rik	chr7:79925358-79935264	q1	q2	OK	31.5371	28.6204	-0.140007	-0.488924	0.6039	0.999585	no
666	2610034M16Rik	2610034M16Rik	2610034M16Rik	chr17:58878807-58991375	q1	q2	NOTEST	0	0	0	0	1	1	no
667	2610035D17Rik	2610035D17Rik	2610035D17Rik	chr11:113043905-113201838	q1	q2	NOTEST	0.203524	0.0246599	-3.04496	0	1	1	no
668	2610035F20Rik	2610035F20Rik	2610035F20Rik	chr14:122470376-122475199	q1	q2	NOTEST	0	0	0	0	1	1	no
669	2610037D02Rik	2610037D02Rik	2610037D02Rik	chr15:96182799-96203470	q1	q2	NOTEST	0.341722	0.160941	-1.0863	0	1	1	no
670	2610044O15Rik8	2610044O15Rik8	2610044O15Rik8	chr8:129216353-129234046	q1	q2	OK	3.77801	4.01068	0.0862225	0.192344	0.8454	0.999585	no
671	2610100L16Rik	2610100L16Rik	2610100L16Rik	chr3:17789920-17800071	q1	q2	NOTEST	0	0	0	0	1	1	no
672	2610203C20Rik	2610203C20Rik	2610203C20Rik	chr9:41581338-41592487	q1	q2	OK	10.4296	17.622	0.756685	2.17903	0.0105	0.416571	no
673	2610203C22Rik	2610203C22Rik	2610203C22Rik	chr1:9548045-9631092	q1	q2	NOTEST	0.12053	0.130317	0.112629	0	1	1	no
674	2610204G22Rik	2610204G22Rik	2610204G22Rik	chr4:155761191-155763560	q1	q2	OK	0.545534	0.245971	-1.14918	-0.932227	0.2385	0.999585	no
675	2610206C17Rik	2610206C17Rik	2610206C17Rik	chr7:84689639-84776549	q1	q2	NOTEST	0.0552864	0.146785	1.4087	0	1	1	no
676	2610301B20Rik	2610301B20Rik	2610301B20Rik	chr4:10874497-10899423	q1	q2	OK	7.16737	8.07394	0.17183	0.467445	0.61605	0.999585	no
677	2610305D13Rik	2610305D13Rik	2610305D13Rik	chr4:147611935-147642508	q1	q2	NOTEST	0.0354894	0.234088	2.72159	0	1	1	no
678	2610306M01Rik	2610306M01Rik	2610306M01Rik	chr6:86848406-86849440	q1	q2	OK	2.26756	1.52254	-0.574654	-1.01869	0.34565	0.999585	no
679	2610307P16Rik	2610307P16Rik	2610307P16Rik	chr13:28460033-28885422	q1	q2	NOTEST	0.22276	0.0533706	-2.06137	0	1	1	no
680	2610316D01Rik	2610316D01Rik	2610316D01Rik	chr3:45280438-45378260	q1	q2	OK	1.92226	2.98677	0.63578	1.14722	0.31075	0.999585	no
681	2610318N02Rik	2610318N02Rik	2610318N02Rik	chr16:17113397-17125106	q1	q2	OK	3.38688	2.68566	-0.334681	-0.556431	0.5181	0.999585	no
682	2610507B11Rik	2610507B11Rik	2610507B11Rik	chr11:78261753-78290625	q1	q2	OK	55.321	54.6813	-0.0167799	-0.0577812	0.9454	0.999585	no
683	2610507I01Rik	2610507I01Rik	2610507I01Rik	chr11:59197792-59202431	q1	q2	NOTEST	0.201302	0.324349	0.688188	0	1	1	no
684	2610524H06Rik	2610524H06Rik	2610524H06Rik	chr5:114821936-114823468	q1	q2	OK	0.846635	2.0337	1.2643	2.08721	0.0678	0.94509	no
685	2610528A11Rik	2610528A11Rik	2610528A11Rik	chr14:37102139-37110101	q1	q2	OK	0.606138	0.977012	0.68873	1.02047	0.39555	0.999585	no
686	2610528J11Rik	2610528J11Rik	2610528J11Rik	chr4:118527274-118530217	q1	q2	NOTEST	0	0	0	0	1	1	no
687	2700029M09Rik	2700029M09Rik	2700029M09Rik	chr8:60890450-60907572	q1	q2	OK	60.8348	64.5846	0.0862923	0.332124	0.74705	0.999585	no
688	2700038G22Rik	2700038G22Rik	2700038G22Rik	chr5:23787743-24161231	q1	q2	OK	2.98897	5.2491	0.812424	0.428235	0.6999	0.999585	no
689	2700046A07Rik	2700046A07Rik	2700046A07Rik	chr18:62751673-62756347	q1	q2	NOTEST	0	0	0	0	1	1	no
690	2700046G09Rik	2700046G09Rik	2700046G09Rik	chr19:32389215-32391184	q1	q2	NOTEST	0.261946	0.169274	-0.629914	0	1	1	no
691	2700049A03Rik	2700049A03Rik	2700049A03Rik	chr12:71136847-71243303	q1	q2	OK	4.53155	4.70909	0.0554448	0.153438	0.8572	0.999585	no
692	2700050L05Rik	2700050L05Rik	2700050L05Rik	chr7:133637674-133673017	q1	q2	OK	5.40116	4.52169	-0.256408	-0.733932	0.4165	0.999585	no
693	2700054A10Rik	2700054A10Rik	2700054A10Rik	chr17:13487020-13554094	q1	q2	NOTEST	0.20891	0.298217	0.513481	0	1	1	no
694	2700060E02Rik	2700060E02Rik	2700060E02Rik	chr14:19751256-19823823	q1	q2	OK	87.4911	109.231	0.320174	0.861927	0.31065	0.999585	no
695	2700062C07Rik	2700062C07Rik	2700062C07Rik	chr18:24470870-24477767	q1	q2	OK	25.9631	26.6822	0.0394143	0.131947	0.90355	0.999585	no
696	2700069I18Rik	2700069I18Rik	2700069I18Rik	chr3:5177827-5415855	q1	q2	OK	0.582907	0.608152	0.0611665	0.0148547	0.80325	0.999585	no
697	2700070H01Rik	2700070H01Rik	2700070H01Rik	chr14:63055072-63058149	q1	q2	NOTEST	0.32548	0.352043	0.113185	0	1	1	no
698	2700081L22Rik	2700081L22Rik	2700081L22Rik	chr4:52430283-52438964	q1	q2	NOTEST	0	0.238079	Inf	0	1	1	no
699	2700081O15Rik	2700081O15Rik	2700081O15Rik	chr19:7417624-7483291	q1	q2	OK	5.43673	5.02479	-0.113677	-0.144662	0.87	0.999585	no
700	2700086A05Rik	2700086A05Rik	2700086A05Rik	chr6:52169061-52213597	q1	q2	NOTEST	0.265126	0.393992	0.571488	0	1	1	no
701	2700089E24Rik	2700089E24Rik	2700089E24Rik	chr6:133105238-133110899	q1	q2	OK	19.0242	20.6349	0.117251	0.336681	0.68475	0.999585	no
702	2700089I24Rik	2700089I24Rik	2700089I24Rik	chr19:59493135-59559391	q1	q2	NOTEST	0	0.0369199	Inf	0	1	1	no
703	2700094K13Rik	2700094K13Rik	2700094K13Rik	chr2:84669220-84670708	q1	q2	OK	66.4813	67.9298	0.0310951	0.0896463	0.914	0.999585	no
704	2700097O09Rik	2700097O09Rik	2700097O09Rik	chr12:55045660-55080110	q1	q2	OK	2.878	3.51694	0.289253	0.466347	0.58555	0.999585	no
705	2700099C18Rik	2700099C18Rik	2700099C18Rik	chr17:94750099-94834799	q1	q2	OK	12.0669	13.6657	0.179511	0.45186	0.6604	0.999585	no
706	2810001G20Rik	2810001G20Rik	2810001G20Rik	chr11:64079483-64083259	q1	q2	OK	3.24029	2.88313	-0.168487	-0.331427	0.7681	0.999585	no
707	2810002D19Rik	2810002D19Rik	2810002D19Rik	chr2:94406706-94411680	q1	q2	OK	3.04354	2.70722	-0.168935	-0.337091	0.73375	0.999585	no
708	2810004N23Rik	2810004N23Rik	2810004N23Rik	chr8:124839354-124863029	q1	q2	OK	43.7058	57.738	0.401697	1.48788	0.1376	0.999585	no
709	2810006K23Rik	2810006K23Rik	2810006K23Rik	chr5:124328088-124341844	q1	q2	OK	4.93875	6.07249	0.298143	0.632763	0.4545	0.999585	no
710	2810007J24Rik	2810007J24Rik	2810007J24Rik	chr7:14410685-14446587	q1	q2	NOTEST	0	0	0	0	1	1	no
711	2810008D09Rik	2810008D09Rik	2810008D09Rik	chr11:117076782-117078955	q1	q2	OK	2.42912	3.54814	0.546627	1.12005	0.39735	0.999585	no
712	2810011L19Rik	2810011L19Rik	2810011L19Rik	chr12:105336593-105383932	q1	q2	NOTEST	0	0	0	0	1	1	no
713	2810013P06Rik	2810013P06Rik	2810013P06Rik	chr8:123042574-123044602	q1	q2	OK	0.366879	0.478353	0.382772	0.532062	0.5834	0.999585	no
714	2810021J22Rik	2810021J22Rik	2810021J22Rik	chr11:58867239-58884338	q1	q2	OK	0.954609	1.18776	0.315259	0.613716	0.50115	0.999585	no
715	2810025M15Rik	2810025M15Rik	2810025M15Rik	chr1:157135182-157420236	q1	q2	OK	22.5596	26.1967	0.215644	0.356952	0.6793	0.999585	no
716	2810029C07Rik	2810029C07Rik	2810029C07Rik	chr12:111572316-111574402	q1	q2	NOTEST	0.262895	0.333366	0.342619	0	1	1	no
717	2810032G03Rik	2810032G03Rik	2810032G03Rik	chr12:5376501-5416132	q1	q2	NOTEST	0	0	0	0	1	1	no
718	2810047C21Rik1	2810047C21Rik1	2810047C21Rik1	chr7:8086046-8093037	q1	q2	OK	1.10369	1.66848	0.596195	1.01687	0.3015	0.999585	no
719	2810049E08Rik	2810049E08Rik	2810049E08Rik	chr13:83891207-83928710	q1	q2	NOTEST	0	0	0	0	1	1	no
720	2810055G20Rik	2810055G20Rik	2810055G20Rik	chr16:77329327-77558428	q1	q2	NOTEST	0.0567687	0.0340891	-0.735783	0	1	1	no
721	2810403A07Rik	2810403A07Rik	2810403A07Rik	chr3:88685793-88712933	q1	q2	OK	12.5398	15.7222	0.326292	1.04715	0.25955	0.999585	no
722	2810403D21Rik	2810403D21Rik	2810403D21Rik	chrX:108834477-108886896	q1	q2	OK	0.939861	0.655765	-0.519269	-0.777601	0.4806	0.999585	no
723	2810404M03Rik	2810404M03Rik	2810404M03Rik	chr8:41827266-42046202	q1	q2	NOTEST	0.160707	0	#NAME?	0	1	1	no
724	2810405F15Rik	2810405F15Rik	2810405F15Rik	chr2:116074547-116076096	q1	q2	NOTEST	0.124384	0.137626	0.145953	0	1	1	no
725	2810408A11Rik	2810408A11Rik	2810408A11Rik	chr11:69897357-69900986	q1	q2	OK	1.93472	0.691753	-1.4838	-2.40932	0.02345	0.614583	no
726	2810408I11Rik	2810408I11Rik	2810408I11Rik	chr1:64679868-64690659	q1	q2	OK	30.2378	27.6089	-0.131217	-0.448506	0.7059	0.999585	no
727	2810408M09Rik	2810408M09Rik	2810408M09Rik	chr2:165490111-165493314	q1	q2	OK	2.53861	2.64397	0.0586711	0.118296	0.9043	0.999585	no
728	2810410L24Rik	2810410L24Rik	2810410L24Rik	chr11:120186649-120189856	q1	q2	NOTEST	0.389579	0.283813	-0.456977	0	1	1	no
729	2810417H13Rik	2810417H13Rik	2810417H13Rik	chr9:65828925-65908794	q1	q2	OK	61.0599	38.8835	-0.651068	-1.65562	0.05885	0.896191	no
730	2810428I15Rik	2810428I15Rik	2810428I15Rik	chr8:70504295-70506739	q1	q2	OK	14.9567	17.3899	0.217459	0.653407	0.59625	0.999585	no
731	2810429I04Rik	2810429I04Rik	2810429I04Rik	chr13:3478302-3492398	q1	q2	NOTEST	0	0	0	0	1	1	no
732	2810433D01Rik	2810433D01Rik	2810433D01Rik	chr11:102619506-102624416	q1	q2	NOTEST	0.0740248	0.018727	-1.98289	0	1	1	no
733	2810442I21Rik	2810442I21Rik	2810442I21Rik	chr11:16936722-16951093	q1	q2	NOTEST	0.0427797	0.192296	2.16833	0	1	1	no
734	2810442N19Rik	2810442N19Rik	2810442N19Rik	chr1:161987301-162478034	q1	q2	NOTEST	0.0584947	0	#NAME?	0	1	1	no
735	2810454H06Rik	2810454H06Rik	2810454H06Rik	chr6:134897960-134900785	q1	q2	NOTEST	0.207446	0.223939	0.110373	0	1	1	no
736	2810459M11Rik	2810459M11Rik	2810459M11Rik	chr1:86045862-86055456	q1	q2	NOTEST	0	0	0	0	1	1	no
737	2810468N07Rik	2810468N07Rik	2810468N07Rik	chr17:25570810-25575043	q1	q2	NOTEST	0.255693	0.238705	-0.0991802	0	1	1	no
738	2810471M01Rik	2810471M01Rik	2810471M01Rik	chr11:28681563-28693276	q1	q2	NOTEST	0.0300245	0.0442945	0.560987	0	1	1	no
739	2810474O19Rik	2810474O19Rik	2810474O19Rik	chr6:149309413-149335663	q1	q2	OK	11.9864	14.2157	0.24608	0.827677	0.3559	0.999585	no
740	2900002K06Rik	2900002K06Rik	2900002K06Rik	chrX:8138974-8147963	q1	q2	OK	0.657604	1.16778	0.828482	0.0764007	0.49915	0.999585	no
741	2900005J15Rik	2900005J15Rik	2900005J15Rik	chr5:25100974-25103007	q1	q2	NOTEST	0.091469	0.076119	-0.265026	0	1	1	no
742	2900008C10Rik	2900008C10Rik	2900008C10Rik	chrX:12036737-12160355	q1	q2	NOTEST	0	0.0167977	Inf	0	1	1	no
743	2900009J06Rik	2900009J06Rik	2900009J06Rik	chr1:127729412-127774054	q1	q2	NOTEST	0.321711	0.23049	-0.481057	0	1	1	no
744	2900011O08Rik	2900011O08Rik	2900011O08Rik	chr16:13981701-14101494	q1	q2	NOTEST	0.0388882	0.0270294	-0.5248	0	1	1	no
745	2900026A02Rik	2900026A02Rik	2900026A02Rik	chr5:113086322-113163313	q1	q2	OK	3.44454	3.83531	0.155032	0.420643	0.62925	0.999585	no
746	2900041M22Rik	2900041M22Rik	2900041M22Rik	chr11:117611246-117613417	q1	q2	NOTEST	0.183439	0.034	-2.43169	0	1	1	no
747	2900052N01Rik	2900052N01Rik	2900052N01Rik	chr9:46913602-46927366	q1	q2	NOTEST	0	0	0	0	1	1	no
748	2900055J20Rik	2900055J20Rik	2900055J20Rik	chr18:40256961-40257687	q1	q2	NOTEST	0	0	0	0	1	1	no
749	2900056M20Rik	2900056M20Rik	2900056M20Rik	chrX:152294827-152327493	q1	q2	OK	0.857142	0.939434	0.132257	0.226879	0.7873	0.999585	no
750	2900057B20Rik	2900057B20Rik	2900057B20Rik	chr18:75820177-76148564	q1	q2	NOTEST	0	0.0238669	Inf	0	1	1	no
751	2900060B14Rik	2900060B14Rik	2900060B14Rik	chr1:118389057-118609462	q1	q2	NOTEST	0.10642	0.103169	-0.0447658	0	1	1	no
752	2900076A07Rik	2900076A07Rik	2900076A07Rik	chr7:81523549-81531498	q1	q2	OK	2.31639	1.68958	-0.455211	-0.627763	0.47095	0.999585	no
753	2900079G21Rik	2900079G21Rik	2900079G21Rik	chr9:112065090-112348925	q1	q2	NOTEST	0	0	0	0	1	1	no
754	2900092C05Rik	2900092C05Rik	2900092C05Rik	chr7:12512550-12556321	q1	q2	NOTEST	0	0	0	0	1	1	no
755	2900092D14Rik	2900092D14Rik	2900092D14Rik	chr1:42700335-42703176	q1	q2	NOTEST	0	0	0	0	1	1	no
756	2900093L17Rik	2900093L17Rik	2900093L17Rik	chr4:45184905-45285936	q1	q2	NOTEST	0	0.100327	Inf	0	1	1	no
757	2900097C17Rik	2900097C17Rik	2900097C17Rik	chr2:156388062-156392979	q1	q2	OK	61.6583	53.7289	-0.198597	-0.703759	0.4264	0.999585	no
758	3000002C10Rik	3000002C10Rik	3000002C10Rik	chr9:109830153-109831431	q1	q2	OK	0.934614	1.59372	0.769955	1.26713	0.2245	0.999585	no
759	3010001F23Rik	3010001F23Rik	3010001F23Rik	chrX:152368571-152416702	q1	q2	OK	0.556002	0.426795	-0.381545	-0.380859	0.63735	0.999585	no
760	3010026O09Rik	3010026O09Rik	3010026O09Rik	chr11:50174850-50200115	q1	q2	OK	5.00457	4.12197	-0.279912	-0.608766	0.56385	0.999585	no
761	3010033K07Rik	3010033K07Rik	3010033K07Rik	chr8:108470104-108667190	q1	q2	NOTEST	0	0	0	0	1	1	no
762	3100003L05Rik	3100003L05Rik	3100003L05Rik	chr7:124625669-124708935	q1	q2	NOTEST	0	0	0	0	1	1	no
763	3110001D03Rik	3110001D03Rik	3110001D03Rik	chr4:75277353-75278286	q1	q2	OK	26.2406	29.0373	0.146108	0.494804	0.6864	0.999585	no
764	3110001I22Rik	3110001I22Rik	3110001I22Rik	chr16:13671857-13703612	q1	q2	OK	1.98888	2.58172	0.37638	0.357426	0.681	0.999585	no
765	3110002H16Rik	3110002H16Rik	3110002H16Rik	chr18:12168729-12236386	q1	q2	OK	11.6392	12.8163	0.138993	0.289783	0.7487	0.999585	no
766	3110007F17Rik	3110007F17Rik	3110007F17Rik	chrX:123103558-123143293	q1	q2	OK	0.292065	0.573709	0.974028	1.19488	0.30605	0.999585	no
767	3110009E18Rik	3110009E18Rik	3110009E18Rik	chr1:120121186-120188189	q1	q2	OK	4.01039	4.45677	0.152255	0.207641	0.813	0.999585	no
768	3110009F21Rik	3110009F21Rik	3110009F21Rik	chr12:110151653-110158073	q1	q2	NOTEST	0	0.0286105	Inf	0	1	1	no
769	3110015C05Rik	3110015C05Rik	3110015C05Rik	chr13:111211468-111229431	q1	q2	NOTEST	0	0	0	0	1	1	no
770	3110021A11Rik	3110021A11Rik	3110021A11Rik	chr6:119848192-119849016	q1	q2	NOTEST	0	0.162042	Inf	0	1	1	no
771	3110021N24Rik	3110021N24Rik	3110021N24Rik	chr4:108639258-108781904	q1	q2	OK	1.3005	1.53989	0.243756	0.207472	0.81585	0.999585	no
772	3110035E14Rik	3110035E14Rik	3110035E14Rik	chr1:9548045-9631092	q1	q2	NOTEST	0.0140209	0.0135904	-0.0449872	0	1	1	no
773	3110039I08Rik	3110039I08Rik	3110039I08Rik	chr9:41376560-41432079	q1	q2	NOTEST	0	0	0	0	1	1	no
774	3110039M20Rik	3110039M20Rik	3110039M20Rik	chr12:49389651-49407346	q1	q2	NOTEST	0	0.241265	Inf	0	1	1	no
775	3110040N11Rik	3110040N11Rik	3110040N11Rik	chr7:81782186-81789453	q1	q2	OK	20.2393	17.8081	-0.184626	-0.571777	0.61055	0.999585	no
776	3110043O21Rik	3110043O21Rik	3110043O21Rik	chr4:35191281-35225880	q1	q2	OK	9.68078	9.53547	-0.0218182	-0.0658417	0.9423	0.999585	no
777	3110045C21Rik	3110045C21Rik	3110045C21Rik	chr1:169969408-170088944	q1	q2	NOTEST	0.404313	0.236635	-0.772806	0	1	1	no
778	3110047P20Rik	3110047P20Rik	3110047P20Rik	chr5:63649102-63810543	q1	q2	NOTEST	0	0.00232599	Inf	0	1	1	no
779	3110052M02Rik	3110052M02Rik	3110052M02Rik	chr17:21650610-21664966	q1	q2	NOTEST	0.221027	0.312049	0.497549	0	1	1	no
780	3110056K07Rik	3110056K07Rik	3110056K07Rik	chr12:70974622-71015823	q1	q2	OK	0.931391	1.31673	0.499502	0.103692	0.89165	0.999585	no
781	3110057O12Rik	3110057O12Rik	3110057O12Rik	chr3:40894276-40936307	q1	q2	OK	1.16991	1.21257	0.0516671	0.0828073	0.9205	0.999585	no
782	3110062M04Rik	3110062M04Rik	3110062M04Rik	chr6:34863145-34878065	q1	q2	OK	2.0454	2.1579	0.0772471	0.159362	0.84935	0.999585	no
783	3110070M22Rik	3110070M22Rik	3110070M22Rik	chr13:119487256-119610459	q1	q2	NOTEST	0	0.020974	Inf	0	1	1	no
784	3110079O15Rik	3110079O15Rik	3110079O15Rik	chr1:87470263-87475459	q1	q2	NOTEST	0	0	0	0	1	1	no
785	3110082I17Rik	3110082I17Rik	3110082I17Rik	chr5:139359738-139460534	q1	q2	OK	25.8198	26.1499	0.0183288	0.0560182	0.95475	0.999585	no
786	3110082J24Rik	3110082J24Rik	3110082J24Rik	chr5:30103583-30154980	q1	q2	NOTEST	0	0.0344223	Inf	0	1	1	no
787	3110099E03Rik	3110099E03Rik	3110099E03Rik	chr2:115493512-115512201	q1	q2	NOTEST	0	0.0325003	Inf	0	1	1	no
788	3200001D21Rik	3200001D21Rik	3200001D21Rik	chr12:88360513-88461726	q1	q2	NOTEST	0.100587	0.107678	0.0982792	0	1	1	no
789	3300002I08Rik	3300002I08Rik	3300002I08Rik	chr2:150310936-150362765	q1	q2	OK	1.22456	1.58799	0.374944	0.654868	0.6136	0.999585	no
790	3300005D01Rik	3300005D01Rik	3300005D01Rik	chr17:5798656-5803242	q1	q2	OK	25.5586	34.1326	0.417345	1.13956	0.1808	0.999585	no
791	3425401B19Rik	3425401B19Rik	3425401B19Rik	chr14:32659118-32685272	q1	q2	OK	1.20549	0.759492	-0.666519	-1.23798	0.17075	0.999585	no
792	3632451O06Rik	3632451O06Rik	3632451O06Rik	chr14:49682018-49783367	q1	q2	NOTEST	0	0.0166354	Inf	0	1	1	no
793	3632454L22Rik	3632454L22Rik	3632454L22Rik	chrX:135022421-135060336	q1	q2	NOTEST	0.0252223	0.0116871	-1.10978	0	1	1	no
794	3830403N18Rik	3830403N18Rik	3830403N18Rik	chrX:56136571-56153496	q1	q2	OK	67.6049	49.1833	-0.458961	-1.74919	0.1006	0.999585	no
795	3830406C13Rik	3830406C13Rik	3830406C13Rik	chr14:12284208-12303231	q1	q2	OK	4.36772	6.07039	0.474907	1.09106	0.20905	0.999585	no
796	3830408C21Rik	3830408C21Rik	3830408C21Rik	chr13:107022569-107033518	q1	q2	NOTEST	0.345654	0.290338	-0.251599	0	1	1	no
797	3830417A13Rik	3830417A13Rik	3830417A13Rik	chrX:64173547-64178778	q1	q2	NOTEST	0.115776	0.14028	0.276977	0	1	1	no
798	3930402G23Rik	3930402G23Rik	3930402G23Rik	chr8:10924426-10928457	q1	q2	NOTEST	0	0.00733262	Inf	0	1	1	no
799	4430402I18Rik	4430402I18Rik	4430402I18Rik	chr19:28923063-28966801	q1	q2	NOTEST	0	0.0515715	Inf	0	1	1	no
800	4632415L05Rik	4632415L05Rik	4632415L05Rik	chr3:19894870-19898984	q1	q2	OK	3.55133	3.77674	0.0887844	0.227234	0.80295	0.999585	no
801	4632427E13Rik	4632427E13Rik	4632427E13Rik	chr7:92740705-92741459	q1	q2	NOTEST	0.269828	0.557153	1.04603	0	1	1	no
802	4632428C04Rik	4632428C04Rik	4632428C04Rik	chr16:30008666-30021430	q1	q2	NOTEST	0.0564176	0.0356568	-0.661968	0	1	1	no
803	4632428N05Rik	4632428N05Rik	4632428N05Rik	chr10:60302749-60696490	q1	q2	OK	0.558822	0.43567	-0.359152	-0.5563	0.53015	0.999585	no
804	4632434I11Rik	4632434I11Rik	4632434I11Rik	chr7:92857526-92874232	q1	q2	OK	10.0533	15.1988	0.59629	1.8846	0.03895	0.755928	no
805	4732416N19Rik	4732416N19Rik	4732416N19Rik	chr6:148047415-148444352	q1	q2	NOTEST	0.120527	0.116847	-0.0447325	0	1	1	no
806	4732456N10Rik	4732456N10Rik	4732456N10Rik	chr15:101552355-101562950	q1	q2	NOTEST	0	0	0	0	1	1	no
807	4732471J01Rik	4732471J01Rik	4732471J01Rik	chr7:25376818-25566417	q1	q2	OK	0.249646	0.578669	1.21285	0.855622	0.4249	0.999585	no
808	4732490B19Rik	4732490B19Rik	4732490B19Rik	chr11:113203314-113209669	q1	q2	NOTEST	0	0	0	0	1	1	no
809	4732491K20Rik	4732491K20Rik	4732491K20Rik	chr17:12318852-12327250	q1	q2	OK	0.74636	0.68063	-0.132999	-0.214624	0.81735	0.999585	no
810	4831440E17Rik	4831440E17Rik	4831440E17Rik	chr5:25499796-25504473	q1	q2	NOTEST	0	0.10562	Inf	0	1	1	no
811	4833403I15Rik	4833403I15Rik	4833403I15Rik	chr18:46850038-46905446	q1	q2	OK	0.679732	0.797981	0.231389	0.379249	0.679	0.999585	no
812	4833411C07Rik	4833411C07Rik	4833411C07Rik	chr8:10899921-10902334	q1	q2	NOTEST	0	0	0	0	1	1	no
813	4833412C05Rik	4833412C05Rik	4833412C05Rik	chr7:67784537-67803496	q1	q2	NOTEST	0	0	0	0	1	1	no
814	4833417C18Rik	4833417C18Rik	4833417C18Rik	chr11:95858816-95861046	q1	q2	NOTEST	0.187552	0.387373	1.04644	0	1	1	no
815	4833418N02Rik	4833418N02Rik	4833418N02Rik	chr17:87274885-87282814	q1	q2	NOTEST	0.346957	0.455924	0.394038	0	1	1	no
816	4833419F23Rik	4833419F23Rik	4833419F23Rik	chr18:4353546-4368945	q1	q2	OK	0.679558	0.294162	-1.20798	-1.49655	0.198	0.999585	no
817	4833420G17Rik	4833420G17Rik	4833420G17Rik	chr13:119462758-119486117	q1	q2	OK	3.56163	3.97232	0.157443	0.344702	0.6851	0.999585	no
818	4833422C13Rik	4833422C13Rik	4833422C13Rik	chr13:91461096-91786148	q1	q2	NOTEST	0.0509649	0.0119409	-2.09359	0	1	1	no
819	4833423E24Rik	4833423E24Rik	4833423E24Rik	chr2:85484091-85518935	q1	q2	NOTEST	0	0	0	0	1	1	no
820	4833424O15Rik	4833424O15Rik	4833424O15Rik	chr3:117575460-117689506	q1	q2	NOTEST	0	0	0	0	1	1	no
821	4833427F10Rik	4833427F10Rik	4833427F10Rik	chr17:35772449-35780687	q1	q2	NOTEST	0.0987193	0.0166493	-2.56787	0	1	1	no
822	4833427G06Rik	4833427G06Rik	4833427G06Rik	chr9:51081312-51102078	q1	q2	OK	1.39168	2.248	0.691816	1.20417	0.31205	0.999585	no
823	4833428L15Rik	4833428L15Rik	4833428L15Rik	chr9:45416625-45753713	q1	q2	NOTEST	0	0	0	0	1	1	no
824	4833439L19Rik	4833439L19Rik	4833439L19Rik	chr13:54503804-54565382	q1	q2	OK	32.6244	30.5346	-0.0955075	-0.273863	0.74805	0.999585	no
825	4921501E09Rik	4921501E09Rik	4921501E09Rik	chr17:33064142-33068058	q1	q2	NOTEST	0	0	0	0	1	1	no
826	4921504A21Rik	4921504A21Rik	4921504A21Rik	chr5:19202367-19226555	q1	q2	NOTEST	0	0	0	0	1	1	no
827	4921504E06Rik	4921504E06Rik	4921504E06Rik	chr2:19462836-19553910	q1	q2	NOTEST	0	0	0	0	1	1	no
828	4921506M07Rik	4921506M07Rik	4921506M07Rik	chr12:57564114-57622109	q1	q2	NOTEST	0.0656064	0.0152	-2.10976	0	1	1	no
829	4921507L20Rik	4921507L20Rik	4921507L20Rik	chr2:93980033-94010730	q1	q2	NOTEST	0.372874	0.134877	-1.46704	0	1	1	no
830	4921507P07Rik	4921507P07Rik	4921507P07Rik	chr6:50566642-50596590	q1	q2	NOTEST	0	0	0	0	1	1	no
831	4921508A21Rik	4921508A21Rik	4921508A21Rik	chr11:55191718-55197682	q1	q2	OK	1.31854	1.29017	-0.031377	-0.0533724	0.95625	0.999585	no
832	4921508D12Rik	4921508D12Rik	4921508D12Rik	chr2:132424740-132452499	q1	q2	NOTEST	0	0	0	0	1	1	no
833	4921509C19Rik	4921509C19Rik	4921509C19Rik	chr2:151470541-151476151	q1	q2	NOTEST	0	0	0	0	1	1	no
834	4921509O07Rik	4921509O07Rik	4921509O07Rik	chr13:113446287-113502844	q1	q2	NOTEST	0	0	0	0	1	1	no
835	4921511C10Rik	4921511C10Rik	4921511C10Rik	chr3:79212918-79253913	q1	q2	NOTEST	0.0996602	0.0783807	-0.346518	0	1	1	no
836	4921511C20Rik	4921511C20Rik	4921511C20Rik	chrX:127394292-127395898	q1	q2	NOTEST	0	0	0	0	1	1	no
837	4921511H03Rik	4921511H03Rik	4921511H03Rik	chr5:6769029-7344378	q1	q2	NOTEST	0	0	0	0	1	1	no
838	4921511I17Rik	4921511I17Rik	4921511I17Rik	chr12:12262138-12392475	q1	q2	NOTEST	0	0	0	0	1	1	no
839	4921511M17Rik	4921511M17Rik	4921511M17Rik	chrX:154043985-154055041	q1	q2	LOWDATA	0	0	0	0	1	1	no
840	4921513I03Rik	4921513I03Rik	4921513I03Rik	chr10:120765731-120778886	q1	q2	NOTEST	0	0.060396	Inf	0	1	1	no
841	4921515E04Rik	4921515E04Rik	4921515E04Rik	chr15:18078136-18369627	q1	q2	NOTEST	0.059607	0.0770367	0.370064	0	1	1	no
842	4921517D22Rik	4921517D22Rik	4921517D22Rik	chr13:59687401-59694101	q1	q2	NOTEST	0	0.0216067	Inf	0	1	1	no
843	4921524J17Rik	4921524J17Rik	4921524J17Rik	chr8:85408758-85432841	q1	q2	OK	9.33005	11.9367	0.355447	0.86766	0.3114	0.999585	no
844	4921524L21Rik	4921524L21Rik	4921524L21Rik	chr18:6603632-6638966	q1	q2	NOTEST	0	0	0	0	1	1	no
845	4921525B02Rik	4921525B02Rik	4921525B02Rik	chr14:103650242-103704799	q1	q2	NOTEST	0	0	0	0	1	1	no
846	4921525O09Rik	4921525O09Rik	4921525O09Rik	chr13:52096740-52124160	q1	q2	NOTEST	0.231751	0.0447982	-2.37107	0	1	1	no
847	4921530D09Rik	4921530D09Rik	4921530D09Rik	chr2:25608628-25617678	q1	q2	NOTEST	0.0274978	0.0127417	-1.10976	0	1	1	no
848	4921530L18Rik	4921530L18Rik	4921530L18Rik	chr2:14070332-14073934	q1	q2	OK	0.771912	0.573729	-0.428066	-0.613838	0.6021	0.999585	no
849	4921530L21Rik	4921530L21Rik	4921530L21Rik	chr14:95881265-95882775	q1	q2	NOTEST	0	0	0	0	1	1	no
850	4921531C22Rik	4921531C22Rik	4921531C22Rik	chr2:179976852-179979013	q1	q2	OK	1.2294	1.10459	-0.154437	-0.259299	0.7836	0.999585	no
851	4921531P14Rik	4921531P14Rik	4921531P14Rik	chr18:83292791-83325884	q1	q2	NOTEST	0	0	0	0	1	1	no
852	4921533I20Rik	4921533I20Rik	4921533I20Rik	chr18:17234482-17235482	q1	q2	NOTEST	0	0	0	0	1	1	no
853	4921536K21Rik	4921536K21Rik	4921536K21Rik	chr11:3886087-3895126	q1	q2	OK	0.6064	0.754987	0.316182	0.495876	0.59755	0.999585	no
854	4921539E11Rik	4921539E11Rik	4921539E11Rik	chr4:103230444-103290863	q1	q2	NOTEST	0	0	0	0	1	1	no
855	4922501C03Rik	4922501C03Rik	4922501C03Rik	chr9:87191962-87255532	q1	q2	OK	13.1199	12.1148	-0.114994	-0.384	0.6634	0.999585	no
856	4922501L14Rik	4922501L14Rik	4922501L14Rik	chr3:154711132-154749012	q1	q2	NOTEST	0	0.0107369	Inf	0	1	1	no
857	4922502D21Rik	4922502D21Rik	4922502D21Rik	chr6:129322164-129331781	q1	q2	NOTEST	0	0	0	0	1	1	no
858	4922502H24Rik	4922502H24Rik	4922502H24Rik	chr13:101391870-101397580	q1	q2	NOTEST	0	0	0	0	1	1	no
859	4922502N22Rik	4922502N22Rik	4922502N22Rik	chr6:139315596-139322576	q1	q2	NOTEST	0	0	0	0	1	1	no
860	4922505E12Rik	4922505E12Rik	4922505E12Rik	chr1:182747125-182749180	q1	q2	NOTEST	0	0	0	0	1	1	no
861	4930401C15Rik	4930401C15Rik	4930401C15Rik	chr10:25779313-25837437	q1	q2	NOTEST	0	0	0	0	1	1	no
862	4930401O10Rik	4930401O10Rik	4930401O10Rik	chr11:71928470-71940122	q1	q2	NOTEST	0	0	0	0	1	1	no
863	4930401O12Rik	4930401O12Rik	4930401O12Rik	chr13:31213409-31241086	q1	q2	NOTEST	0	0	0	0	1	1	no
864	4930402F06Rik	4930402F06Rik	4930402F06Rik	chr2:35375561-35397174	q1	q2	NOTEST	0	0	0	0	1	1	no
865	4930402F11Rik	4930402F11Rik	4930402F11Rik	chr7:69496093-69499689	q1	q2	NOTEST	0	0	0	0	1	1	no
866	4930402H24Rik	4930402H24Rik	4930402H24Rik	chr2:130707852-130840110	q1	q2	OK	7.3305	7.71806	0.0743269	0.22134	0.80585	0.999585	no
867	4930402K13Rik	4930402K13Rik	4930402K13Rik	chrX:9104561-9106342	q1	q2	NOTEST	0	0	0	0	1	1	no
868	4930404A05Rik	4930404A05Rik	4930404A05Rik	chr16:52799507-52815744	q1	q2	NOTEST	0	0	0	0	1	1	no
869	4930404A10Rik	4930404A10Rik	4930404A10Rik	chr11:54370651-54426755	q1	q2	NOTEST	0	0	0	0	1	1	no
870	4930404H11Rik	4930404H11Rik	4930404H11Rik	chr12:71540606-71556133	q1	q2	NOTEST	0	0	0	0	1	1	no
871	4930404I05Rik	4930404I05Rik	4930404I05Rik	chr16:90936096-91044379	q1	q2	NOTEST	0.0540359	0.214128	1.98648	0	1	1	no
872	4930404N11Rik	4930404N11Rik	4930404N11Rik	chr10:81357569-81365820	q1	q2	OK	0.93698	0.452343	-1.0506	-0.553376	0.5272	0.999585	no
873	4930405A10Rik	4930405A10Rik	4930405A10Rik	chr14:22019711-23094571	q1	q2	NOTEST	0	0	0	0	1	1	no
874	4930405A21Rik	4930405A21Rik	4930405A21Rik	chr2:156613696-156764363	q1	q2	NOTEST	0.211498	0.28528	0.431734	0	1	1	no
875	4930405D11Rik	4930405D11Rik	4930405D11Rik	chr11:90804690-90895152	q1	q2	NOTEST	0	0	0	0	1	1	no
876	4930405J17Rik	4930405J17Rik	4930405J17Rik	chr10:20148919-20281590	q1	q2	NOTEST	0	0	0	0	1	1	no
877	4930405P13Rik	4930405P13Rik	4930405P13Rik	chr11:88905927-88955442	q1	q2	OK	3.72072	5.20651	0.484735	0.318668	0.79435	0.999585	no
878	4930406D18Rik	4930406D18Rik	4930406D18Rik	chr3:100426404-100437754	q1	q2	NOTEST	0	0	0	0	1	1	no
879	4930407I10Rik	4930407I10Rik	4930407I10Rik	chr15:82059150-82066538	q1	q2	NOTEST	0.00935878	0.0047348	-0.983017	0	1	1	no
880	4930412B13Rik	4930412B13Rik	4930412B13Rik	chr2:117821927-117909136	q1	q2	NOTEST	0	0.0394806	Inf	0	1	1	no
881	4930412C18Rik	4930412C18Rik	4930412C18Rik	chr4:9770584-9823411	q1	q2	NOTEST	0	0	0	0	1	1	no
882	4930412D23Rik	4930412D23Rik	4930412D23Rik	chrX:127721175-127736554	q1	q2	NOTEST	0	0	0	0	1	1	no
883	4930412O13Rik	4930412O13Rik	4930412O13Rik	chr2:9881245-9889540	q1	q2	NOTEST	0	0	0	0	1	1	no
884	4930413E15Rik	4930413E15Rik	4930413E15Rik	chr5:118952338-118961261	q1	q2	NOTEST	0	0	0	0	1	1	no
885	4930413F20Rik	4930413F20Rik	4930413F20Rik	chr15:34572798-34679204	q1	q2	NOTEST	0	0	0	0	1	1	no
886	4930413G21Rik	4930413G21Rik	4930413G21Rik	chr7:122969057-122970459	q1	q2	OK	1.39646	1.24783	-0.162354	-0.270485	0.78945	0.999585	no
887	4930413M19Rik	4930413M19Rik	4930413M19Rik	chr14:50503768-50520943	q1	q2	NOTEST	0	0	0	0	1	1	no
888	4930414L22Rik	4930414L22Rik	4930414L22Rik	chr6:72432798-72440615	q1	q2	OK	1.6691	1.56996	-0.0883442	-0.031584	0.9742	0.999585	no
889	4930414N06Rik	4930414N06Rik	4930414N06Rik	chr19:44931118-44984550	q1	q2	OK	1.23615	2.84395	1.20204	0.329367	0.74565	0.999585	no
890	4930415F15Rik	4930415F15Rik	4930415F15Rik	chr11:11489265-11515190	q1	q2	NOTEST	0	0	0	0	1	1	no
891	4930415L06Rik	4930415L06Rik	4930415L06Rik	chrX:89930096-89932852	q1	q2	NOTEST	0	0	0	0	1	1	no
892	4930415O20Rik	4930415O20Rik	4930415O20Rik	chr15:98571003-98589588	q1	q2	OK	0.808732	0.384614	-1.07225	-1.39988	0.2952	0.999585	no
893	4930417O13Rik	4930417O13Rik	4930417O13Rik	chr6:125265524-125273777	q1	q2	NOTEST	0	0	0	0	1	1	no
894	4930417O22Rik	4930417O22Rik	4930417O22Rik	chr11:101952420-101960574	q1	q2	NOTEST	0.042634	0	#NAME?	0	1	1	no
895	4930419G24Rik	4930419G24Rik	4930419G24Rik	chr3:32949630-33143082	q1	q2	NOTEST	0	0.0247801	Inf	0	1	1	no
896	4930422G04Rik	4930422G04Rik	4930422G04Rik	chr3:127553488-127618023	q1	q2	OK	5.06611	6.03367	0.252158	0.772593	0.385	0.999585	no
897	4930423M02Rik	4930423M02Rik	4930423M02Rik	chr4:5632327-5642284	q1	q2	NOTEST	0	0	0	0	1	1	no
898	4930425K10Rik	4930425K10Rik	4930425K10Rik	chr5:67933611-67977070	q1	q2	NOTEST	0	0	0	0	1	1	no
899	4930425O10Rik	4930425O10Rik	4930425O10Rik	chr3:138711534-138726984	q1	q2	NOTEST	0.0689029	0	#NAME?	0	1	1	no
900	4930426D05Rik	4930426D05Rik	4930426D05Rik	chr18:21550376-21656107	q1	q2	NOTEST	0	0	0	0	1	1	no
901	4930426L09Rik	4930426L09Rik	4930426L09Rik	chr2:18998318-18999804	q1	q2	NOTEST	0.424113	0.163675	-1.37362	0	1	1	no
902	4930427A07Rik	4930427A07Rik	4930427A07Rik	chr12:113156420-113165458	q1	q2	OK	3.76963	3.40655	-0.14611	-0.357857	0.69325	0.999585	no
903	4930428D18Rik	4930428D18Rik	4930428D18Rik	chrX:76393349-76397979	q1	q2	NOTEST	0	0	0	0	1	1	no
904	4930428E07Rik	4930428E07Rik	4930428E07Rik	chr12:37880704-38633410	q1	q2	NOTEST	0	0	0	0	1	1	no
905	4930428G15Rik	4930428G15Rik	4930428G15Rik	chr9:115336160-115341924	q1	q2	NOTEST	0	0	0	0	1	1	no
906	4930428O21Rik	4930428O21Rik	4930428O21Rik	chr5:107698211-107703480	q1	q2	NOTEST	0	0	0	0	1	1	no
907	4930429B21Rik	4930429B21Rik	4930429B21Rik	chr3:32334793-32367438	q1	q2	OK	0.67072	1.0682	0.671404	0.352263	0.7041	0.999585	no
908	4930429D17Rik	4930429D17Rik	4930429D17Rik	chr5:103230374-103299029	q1	q2	NOTEST	0	0	0	0	1	1	no
909	4930429F11Rik	4930429F11Rik	4930429F11Rik	chr17:79475623-79477885	q1	q2	NOTEST	0	0	0	0	1	1	no
910	4930429F24Rik	4930429F24Rik	4930429F24Rik	chr9:79793640-79803235	q1	q2	NOTEST	0	0	0	0	1	1	no
911	4930430A15Rik	4930430A15Rik	4930430A15Rik	chr2:111193253-111229600	q1	q2	NOTEST	0	0	0	0	1	1	no
912	4930430D24Rik	4930430D24Rik	4930430D24Rik	chrX:38038198-38043114	q1	q2	NOTEST	0	0	0	0	1	1	no
913	4930430F08Rik	4930430F08Rik	4930430F08Rik	chr10:100488288-100589259	q1	q2	OK	8.93132	9.32561	0.0623253	0.0802235	0.93085	0.999585	no
914	4930430F21Rik	4930430F21Rik	4930430F21Rik	chr15:31039125-31043331	q1	q2	NOTEST	0	0	0	0	1	1	no
915	4930430J02Rik	4930430J02Rik	4930430J02Rik	chr9:57391069-57400364	q1	q2	NOTEST	0	0	0	0	1	1	no
916	4930431F12Rik	4930431F12Rik	4930431F12Rik	chr5:44966200-44978805	q1	q2	NOTEST	0.162582	0.125881	-0.369109	0	1	1	no
917	4930431P03Rik	4930431P03Rik	4930431P03Rik	chr14:44954899-44961307	q1	q2	NOTEST	0	0	0	0	1	1	no
918	4930432J09Rik	4930432J09Rik	4930432J09Rik	chr14:103977627-104027142	q1	q2	NOTEST	0	0	0	0	1	1	no
919	4930432K09Rik	4930432K09Rik	4930432K09Rik	chr5:87825696-87846386	q1	q2	NOTEST	0	0	0	0	1	1	no
920	4930432K21Rik	4930432K21Rik	4930432K21Rik	chr8:84148037-84172597	q1	q2	NOTEST	0	0.037919	Inf	0	1	1	no
921	4930432M17Rik	4930432M17Rik	4930432M17Rik	chr3:121670762-121682982	q1	q2	NOTEST	0	0	0	0	1	1	no
922	4930433B08Rik	4930433B08Rik	4930433B08Rik	chr3:18468284-18480477	q1	q2	NOTEST	0	0	0	0	1	1	no
923	4930433I11Rik	4930433I11Rik	4930433I11Rik	chr7:40987608-40994833	q1	q2	NOTEST	0	0	0	0	1	1	no
924	4930433N12Rik	4930433N12Rik	4930433N12Rik	chr9:3190268-3199813	q1	q2	NOTEST	0	0	0	0	1	1	no
925	4930434J06Rik	4930434J06Rik	4930434J06Rik	chr14:71856708-71920438	q1	q2	NOTEST	0	0	0	0	1	1	no
926	4930435E12Rik	4930435E12Rik	4930435E12Rik	chr16:38812204-38828749	q1	q2	NOTEST	0	0	0	0	1	1	no
927	4930438E09Rik	4930438E09Rik	4930438E09Rik	chr14:67233291-67430952	q1	q2	NOTEST	0	0	0	0	1	1	no
928	4930440C22Rik	4930440C22Rik	4930440C22Rik	chr1:94797441-94802472	q1	q2	NOTEST	0	0	0	0	1	1	no
929	4930441J16Rik	4930441J16Rik	4930441J16Rik	chr2:74298939-74307717	q1	q2	NOTEST	0	0	0	0	1	1	no
930	4930441O14Rik	4930441O14Rik	4930441O14Rik	chr13:67729261-67756838	q1	q2	NOTEST	0.0464027	0.0449782	-0.0449838	0	1	1	no
931	4930442J19Rik	4930442J19Rik	4930442J19Rik	chr2:151302038-151316003	q1	q2	NOTEST	0	0	0	0	1	1	no
932	4930442L01Rik	4930442L01Rik	4930442L01Rik	chr3:96829825-96870926	q1	q2	NOTEST	0	0	0	0	1	1	no
933	4930443O20Rik	4930443O20Rik	4930443O20Rik	chr2:85073613-85086461	q1	q2	NOTEST	0.101269	0.0810837	-0.320708	0	1	1	no
934	4930444A02Rik	4930444A02Rik	4930444A02Rik	chr8:25980603-25994121	q1	q2	OK	3.36121	3.42474	0.0270115	0.066433	0.94015	0.999585	no
935	4930444F02Rik	4930444F02Rik	4930444F02Rik	chr10:18797298-18831930	q1	q2	NOTEST	0	0	0	0	1	1	no
936	4930444G20Rik	4930444G20Rik	4930444G20Rik	chr10:22066308-22068079	q1	q2	NOTEST	0.133453	0.154094	0.207477	0	1	1	no
937	4930444M15Rik	4930444M15Rik	4930444M15Rik	chr14:76514557-76520855	q1	q2	NOTEST	0	0	0	0	1	1	no
938	4930444P10Rik	4930444P10Rik	4930444P10Rik	chr1:16065978-16093041	q1	q2	NOTEST	0	0	0	0	1	1	no
939	4930447A16Rik	4930447A16Rik	4930447A16Rik	chr15:37366174-37792428	q1	q2	NOTEST	0	0	0	0	1	1	no
940	4930447C04Rik	4930447C04Rik	4930447C04Rik	chr12:72881108-72917765	q1	q2	NOTEST	0	0.0124037	Inf	0	1	1	no
941	4930447J18Rik	4930447J18Rik	4930447J18Rik	chr14:47898863-47944189	q1	q2	NOTEST	0	0	0	0	1	1	no
942	4930447K03Rik	4930447K03Rik	4930447K03Rik	chr13:34084154-34113272	q1	q2	NOTEST	0.050451	0.09996	0.98647	0	1	1	no
943	4930447N08Rik	4930447N08Rik	4930447N08Rik	chr3:122729157-122859374	q1	q2	NOTEST	0.0878654	0.0407142	-1.10976	0	1	1	no
944	4930448C13Rik	4930448C13Rik	4930448C13Rik	chr12:14996388-15050389	q1	q2	NOTEST	0	0	0	0	1	1	no
945	4930448F12Rik	4930448F12Rik	4930448F12Rik	chr13:18084946-18100202	q1	q2	NOTEST	0	0	0	0	1	1	no
946	4930448H16Rik	4930448H16Rik	4930448H16Rik	chr5:143226991-143234748	q1	q2	NOTEST	0	0.149812	Inf	0	1	1	no
947	4930448I06Rik	4930448I06Rik	4930448I06Rik	chr1:41167559-41181252	q1	q2	NOTEST	0	0	0	0	1	1	no
948	4930448I18Rik	4930448I18Rik	4930448I18Rik	chr5:50151332-50156092	q1	q2	NOTEST	0	0	0	0	1	1	no
949	4930448K20Rik	4930448K20Rik	4930448K20Rik	chr4:9915964-9917397	q1	q2	NOTEST	0	0	0	0	1	1	no
950	4930449E01Rik	4930449E01Rik	4930449E01Rik	chr14:105498787-105505628	q1	q2	NOTEST	0	0	0	0	1	1	no
951	4930449E18Rik	4930449E18Rik	4930449E18Rik	chr19:57273959-57277052	q1	q2	NOTEST	0	0	0	0	1	1	no
952	4930449I24Rik	4930449I24Rik	4930449I24Rik	chr5:146502376-146516902	q1	q2	NOTEST	0	0	0	0	1	1	no
953	4930451C15Rik	4930451C15Rik	4930451C15Rik	chr16:17544464-17561247	q1	q2	NOTEST	0.021655	0.0200703	-0.109644	0	1	1	no
954	4930451G09Rik	4930451G09Rik	4930451G09Rik	chr16:4964287-4978962	q1	q2	NOTEST	0.0489729	0.0809421	0.724907	0	1	1	no
955	4930451I11Rik	4930451I11Rik	4930451I11Rik	chr7:126830473-126831496	q1	q2	NOTEST	0	0	0	0	1	1	no
956	4930452A19Rik	4930452A19Rik	4930452A19Rik	chr17:9750751-9775866	q1	q2	NOTEST	0	0	0	0	1	1	no
957	4930452B06Rik	4930452B06Rik	4930452B06Rik	chr14:8431171-8666290	q1	q2	OK	0.344841	0.538379	0.642692	0.932045	0.32875	0.999585	no
958	4930452G13Rik	4930452G13Rik	4930452G13Rik	chr14:79702919-79712930	q1	q2	NOTEST	0	0	0	0	1	1	no
959	4930452N14Rik	4930452N14Rik	4930452N14Rik	chr1:154241520-154256906	q1	q2	NOTEST	0	0	0	0	1	1	no
960	4930453H23Rik	4930453H23Rik	4930453H23Rik	chrX:21206579-21221665	q1	q2	NOTEST	0	0	0	0	1	1	no
961	4930453L07Rik	4930453L07Rik	4930453L07Rik	chr8:9144668-9149050	q1	q2	NOTEST	0	0	0	0	1	1	no
962	4930453N24Rik	4930453N24Rik	4930453N24Rik	chr16:64766104-64770939	q1	q2	OK	30.1712	35.1208	0.219156	0.762288	0.45135	0.999585	no
963	4930455B14Rik	4930455B14Rik	4930455B14Rik	chr14:8666389-8673378	q1	q2	NOTEST	0	0	0	0	1	1	no
964	4930455C13Rik	4930455C13Rik	4930455C13Rik	chr10:21295978-21368889	q1	q2	OK	16.9974	17.8276	0.0688001	0.0669806	0.9403	0.999585	no
965	4930455D15Rik	4930455D15Rik	4930455D15Rik	chr18:32663641-32866420	q1	q2	NOTEST	0	0.0149866	Inf	0	1	1	no
966	4930455F16Rik	4930455F16Rik	4930455F16Rik	chr16:4219911-4229116	q1	q2	NOTEST	0	0	0	0	1	1	no
967	4930455H04Rik	4930455H04Rik	4930455H04Rik	chr3:116918261-116984406	q1	q2	NOTEST	0	0	0	0	1	1	no
968	4930455J16Rik	4930455J16Rik	4930455J16Rik	chr13:58741073-58762311	q1	q2	NOTEST	0	0	0	0	1	1	no
969	4930456L15Rik	4930456L15Rik	4930456L15Rik	chr4:103290958-103311832	q1	q2	NOTEST	0	0	0	0	1	1	no
970	4930459L07Rik	4930459L07Rik	4930459L07Rik	chr5:58443239-58452998	q1	q2	NOTEST	0	0	0	0	1	1	no
971	4930461G14Rik	4930461G14Rik	4930461G14Rik	chr9:58455172-58469623	q1	q2	OK	7.91453	16.0607	1.02096	2.7036	0.0258	0.633539	no
972	4930465A12Rik	4930465A12Rik	4930465A12Rik	chr4:127988043-128567656	q1	q2	NOTEST	0	0	0	0	1	1	no
973	4930465K10Rik	4930465K10Rik	4930465K10Rik	chr18:77714183-77715445	q1	q2	OK	0.395312	0.496465	0.3287	0.438054	0.67035	0.999585	no
974	4930465M20Rik	4930465M20Rik	4930465M20Rik	chr12:107723742-107735488	q1	q2	NOTEST	0	0	0	0	1	1	no
975	4930467D21Rik	4930467D21Rik	4930467D21Rik	chr5:97392416-97588126	q1	q2	NOTEST	0.0899125	0.113014	0.329908	0	1	1	no
976	4930467E23Rik	4930467E23Rik	4930467E23Rik	chr8:19729575-20063170	q1	q2	NOTEST	0	0	0	0	1	1	no
977	4930467K11Rik	4930467K11Rik	4930467K11Rik	chr10:57478382-57486353	q1	q2	NOTEST	0	0.0373405	Inf	0	1	1	no
978	4930468A15Rik	4930468A15Rik	4930468A15Rik	chrX:76582609-76602924	q1	q2	NOTEST	0	0	0	0	1	1	no
979	4930469G21Rik	4930469G21Rik	4930469G21Rik	chr1:161142711-161170507	q1	q2	NOTEST	0	0	0	0	1	1	no
980	4930470H14Rik	4930470H14Rik	4930470H14Rik	chr17:4044657-4082995	q1	q2	OK	7.95479	8.1223	0.0300645	0.0801157	0.9324	0.999585	no
981	4930470P17Rik	4930470P17Rik	4930470P17Rik	chr2:170579417-170602017	q1	q2	NOTEST	0	0.016272	Inf	0	1	1	no
982	4930471C04Rik	4930471C04Rik	4930471C04Rik	chr14:64099294-64104235	q1	q2	NOTEST	0	0	0	0	1	1	no
983	4930471G03Rik	4930471G03Rik	4930471G03Rik	chr18:36017657-36197160	q1	q2	NOTEST	0	0	0	0	1	1	no
984	4930471I20Rik	4930471I20Rik	4930471I20Rik	chr2:155518042-155562743	q1	q2	NOTEST	0	0	0	0	1	1	no
985	4930471M09Rik	4930471M09Rik	4930471M09Rik	chr6:91430459-91440854	q1	q2	NOTEST	0	0	0	0	1	1	no
986	4930473A02Rik	4930473A02Rik	4930473A02Rik	chr2:130450277-130563749	q1	q2	OK	7.84422	7.34246	-0.0953674	-0.0797912	0.92885	0.999585	no
987	4930473O22Rik	4930473O22Rik	4930473O22Rik	chr10:97590983-97596931	q1	q2	NOTEST	0	0	0	0	1	1	no
988	4930474G06Rik	4930474G06Rik	4930474G06Rik	chr18:28560163-28998176	q1	q2	NOTEST	0	0	0	0	1	1	no
989	4930474H20Rik	4930474H20Rik	4930474H20Rik	chr14:90126890-90269760	q1	q2	NOTEST	0	0	0	0	1	1	no
990	4930474M22Rik	4930474M22Rik	4930474M22Rik	chr17:14279505-14404790	q1	q2	NOTEST	0	0	0	0	1	1	no
991	4930474N05Rik	4930474N05Rik	4930474N05Rik	chr14:36094964-36096855	q1	q2	NOTEST	0	0	0	0	1	1	no
992	4930474N09Rik	4930474N09Rik	4930474N09Rik	chr12:99161276-99162808	q1	q2	NOTEST	0	0	0	0	1	1	no
993	4930478L05Rik	4930478L05Rik	4930478L05Rik	chr16:78540335-78576688	q1	q2	NOTEST	0.0748643	0.0252658	-1.56709	0	1	1	no
994	4930478P22Rik	4930478P22Rik	4930478P22Rik	chr5:35361552-35367677	q1	q2	NOTEST	0	0	0	0	1	1	no
995	4930479D17Rik	4930479D17Rik	4930479D17Rik	chr6:146657217-146665403	q1	q2	NOTEST	0	0.0361563	Inf	0	1	1	no
996	4930479M11Rik	4930479M11Rik	4930479M11Rik	chr7:30670721-30671605	q1	q2	NOTEST	0	0	0	0	1	1	no
997	4930480E11Rik	4930480E11Rik	4930480E11Rik	chrX:78369642-78371128	q1	q2	NOTEST	0	0	0	0	1	1	no
998	4930480G23Rik	4930480G23Rik	4930480G23Rik	chr4:19979444-20005739	q1	q2	NOTEST	0	0	0	0	1	1	no
999	4930480K15Rik	4930480K15Rik	4930480K15Rik	chr17:90033643-91092802	q1	q2	NOTEST	0	0.00971433	Inf	0	1	1	no
1000	4930480M12Rik	4930480M12Rik	4930480M12Rik	chr12:26211266-26240707	q1	q2	NOTEST	0	0	0	0	1	1	no
1001	4930481A15Rik	4930481A15Rik	4930481A15Rik	chr19:5406873-5424916	q1	q2	NOTEST	0.165311	0.131115	-0.334351	0	1	1	no
1002	4930483J18Rik	4930483J18Rik	4930483J18Rik	chr15:81190852-81192757	q1	q2	NOTEST	0.0469931	0.182211	1.95509	0	1	1	no
1003	4930483K19Rik	4930483K19Rik	4930483K19Rik	chr10:76531626-76562226	q1	q2	NOTEST	0.202439	0.249066	0.299037	0	1	1	no
1004	4930483O08Rik	4930483O08Rik	4930483O08Rik	chr7:133128250-133142457	q1	q2	NOTEST	0	0.0234624	Inf	0	1	1	no
1005	4930486F22Rik	4930486F22Rik	4930486F22Rik	chr10:86048745-86498896	q1	q2	NOTEST	0	0	0	0	1	1	no
1006	4930486I03Rik	4930486I03Rik	4930486I03Rik	chr1:20057778-20618057	q1	q2	NOTEST	0	0	0	0	1	1	no
1007	4930486L24Rik	4930486L24Rik	4930486L24Rik	chr13:60842611-60864416	q1	q2	NOTEST	0.0357776	0	#NAME?	0	1	1	no
1008	4930487D11Rik	4930487D11Rik	4930487D11Rik	chr5:38344388-38349197	q1	q2	NOTEST	0	0	0	0	1	1	no
1009	4930487H11Rik	4930487H11Rik	4930487H11Rik	chr1:62703316-62818692	q1	q2	NOTEST	0.121053	0.36519	1.59301	0	1	1	no
1010	4930488B22Rik	4930488B22Rik	4930488B22Rik	chr1:184712496-184718989	q1	q2	NOTEST	0	0	0	0	1	1	no
1011	4930488L21Rik	4930488L21Rik	4930488L21Rik	chr8:93810837-93969388	q1	q2	NOTEST	0.0252257	0.0127628	-0.982944	0	1	1	no
1012	4930500F04Rik	4930500F04Rik	4930500F04Rik	chr5:149847746-149864280	q1	q2	NOTEST	0	0	0	0	1	1	no
1013	4930500J02Rik	4930500J02Rik	4930500J02Rik	chr2:104559183-104571429	q1	q2	OK	9.05685	10.2065	0.172412	0.287406	0.72525	0.999585	no
1014	4930500L23Rik	4930500L23Rik	4930500L23Rik	chr5:139523750-139541339	q1	q2	NOTEST	0	0	0	0	1	1	no
1015	4930502A04Rik	4930502A04Rik	4930502A04Rik	chr9:68470901-68520200	q1	q2	NOTEST	0	0	0	0	1	1	no
1016	4930502E09Rik	4930502E09Rik	4930502E09Rik	chr11:84829177-84830868	q1	q2	NOTEST	0.151809	0.035172	-2.10976	0	1	1	no
1017	4930502E18Rik	4930502E18Rik	4930502E18Rik	chrX:53724830-53738222	q1	q2	NOTEST	0	0	0	0	1	1	no
1018	4930503B20Rik	4930503B20Rik	4930503B20Rik	chr3:146641931-146651715	q1	q2	NOTEST	0.103269	0.267585	1.37359	0	1	1	no
1019	4930503E14Rik	4930503E14Rik	4930503E14Rik	chr14:44163166-44171371	q1	q2	OK	1.31061	0.934138	-0.488535	-0.791713	0.438	0.999585	no
1020	4930503E24Rik	4930503E24Rik	4930503E24Rik	chr10:124469073-124524488	q1	q2	NOTEST	0	0	0	0	1	1	no
1021	4930503H13Rik	4930503H13Rik	4930503H13Rik	chrX:156539482-156540117	q1	q2	NOTEST	0	0	0	0	1	1	no
1022	4930503L19Rik	4930503L19Rik	4930503L19Rik	chr18:70453139-70472480	q1	q2	OK	12.1845	16.7594	0.459918	1.42865	0.13145	0.999585	no
1023	4930503O07Rik	4930503O07Rik	4930503O07Rik	chr1:194212186-194222759	q1	q2	NOTEST	0	0	0	0	1	1	no
1024	4930504O13Rik	4930504O13Rik	4930504O13Rik	chr11:58446142-58452966	q1	q2	NOTEST	0	0	0	0	1	1	no
1025	4930505A04Rik	4930505A04Rik	4930505A04Rik	chr11:30426005-30471829	q1	q2	NOTEST	0	0	0	0	1	1	no
1026	4930505G20Rik	4930505G20Rik	4930505G20Rik	chr14:115092214-116525192	q1	q2	NOTEST	0	0	0	0	1	1	no
1027	4930506C21Rik	4930506C21Rik	4930506C21Rik	chr17:8283812-8327442	q1	q2	OK	0.813692	1.06526	0.38865	0.202729	0.8721	0.999585	no
1028	4930506M07Rik	4930506M07Rik	4930506M07Rik	chr19:58973357-59076069	q1	q2	NOTEST	0.129122	0.260252	1.01117	0	1	1	no
1029	4930507D05Rik	4930507D05Rik	4930507D05Rik	chr10:62429377-62451353	q1	q2	NOTEST	0.105086	0.201932	0.942302	0	1	1	no
1030	4930509E16Rik	4930509E16Rik	4930509E16Rik	chr9:72518249-72531858	q1	q2	NOTEST	0.169499	0.0803462	-1.07698	0	1	1	no
1031	4930509J09Rik	4930509J09Rik	4930509J09Rik	chr3:73066350-73594830	q1	q2	NOTEST	0.031637	0	#NAME?	0	1	1	no
1032	4930509K18Rik	4930509K18Rik	4930509K18Rik	chr4:40313231-40317719	q1	q2	NOTEST	0	0	0	0	1	1	no
1033	4930511A02Rik	4930511A02Rik	4930511A02Rik	chr12:11438232-11444812	q1	q2	NOTEST	0	0	0	0	1	1	no
1034	4930511E03Rik	4930511E03Rik	4930511E03Rik	chr6:94943833-94951545	q1	q2	NOTEST	0	0	0	0	1	1	no
1035	4930511M06Rik	4930511M06Rik	4930511M06Rik	chr18:57533825-57731065	q1	q2	OK	1.53828	1.81342	0.237396	0.418537	0.615	0.999585	no
1036	4930511M11Rik	4930511M11Rik	4930511M11Rik	chr5:3657003-3679544	q1	q2	NOTEST	0	0	0	0	1	1	no
1037	4930512B01Rik	4930512B01Rik	4930512B01Rik	chr12:69746847-69987002	q1	q2	NOTEST	0.171839	0.183957	0.0983072	0	1	1	no
1038	4930513D17Rik	4930513D17Rik	4930513D17Rik	chr5:39461748-39603574	q1	q2	NOTEST	0	0	0	0	1	1	no
1039	4930513N10Rik	4930513N10Rik	4930513N10Rik	chr8:95719450-95821728	q1	q2	FAIL	0	0.562836	0	0	1	1	no
1040	4930513O06Rik	4930513O06Rik	4930513O06Rik	chrX:139086242-139093403	q1	q2	NOTEST	0	0	0	0	1	1	no
1041	4930515B02Rik	4930515B02Rik	4930515B02Rik	chr4:140872692-140878057	q1	q2	NOTEST	0	0	0	0	1	1	no
1042	4930515G01Rik	4930515G01Rik	4930515G01Rik	chr5:114773732-114774983	q1	q2	NOTEST	0.119839	0.237436	0.986433	0	1	1	no
1043	4930515G16Rik	4930515G16Rik	4930515G16Rik	chr6:67565233-67565699	q1	q2	NOTEST	0	0	0	0	1	1	no
1044	4930515L03Rik	4930515L03Rik	4930515L03Rik	chr2:16918677-17013726	q1	q2	NOTEST	0	0	0	0	1	1	no
1045	4930515L19Rik	4930515L19Rik	4930515L19Rik	chrX:46267558-46328911	q1	q2	NOTEST	0	0	0	0	1	1	no
1046	4930517E11Rik	4930517E11Rik	4930517E11Rik	chr2:124123635-124129956	q1	q2	NOTEST	0	0	0	0	1	1	no
1047	4930518P08Rik	4930518P08Rik	4930518P08Rik	chr13:50753392-50765248	q1	q2	NOTEST	0	0.0197553	Inf	0	1	1	no
1048	4930519D14Rik	4930519D14Rik	4930519D14Rik	chr13:30615042-30624258	q1	q2	NOTEST	0	0	0	0	1	1	no
1049	4930519F09Rik	4930519F09Rik	4930519F09Rik	chr10:28921962-28923507	q1	q2	OK	0.654963	1.01875	0.637315	0.982533	0.3354	0.999585	no
1050	4930519F16Rik	4930519F16Rik	4930519F16Rik	chrX:103232280-103256606	q1	q2	NOTEST	0	0	0	0	1	1	no
1051	4930519F24Rik	4930519F24Rik	4930519F24Rik	chr9:100022299-100034670	q1	q2	NOTEST	0	0	0	0	1	1	no
1052	4930519G04Rik	4930519G04Rik	4930519G04Rik	chr5:114853713-114883879	q1	q2	NOTEST	0.0455353	0.0777261	0.771412	0	1	1	no
1053	4930519H02Rik	4930519H02Rik	4930519H02Rik	chr5:15863927-15883766	q1	q2	NOTEST	0	0	0	0	1	1	no
1054	4930520O04Rik	4930520O04Rik	4930520O04Rik	chr9:114368323-114390712	q1	q2	OK	0.28901	0.522843	0.85526	0.254639	0.8098	0.999585	no
1055	4930520P13Rik	4930520P13Rik	4930520P13Rik	chr13:70232821-70248122	q1	q2	NOTEST	0	0	0	0	1	1	no
1056	4930521E06Rik	4930521E06Rik	4930521E06Rik	chr1:44551670-44796836	q1	q2	NOTEST	0	0	0	0	1	1	no
1057	4930522H14Rik	4930522H14Rik	4930522H14Rik	chr4:109505331-109531297	q1	q2	NOTEST	0	0	0	0	1	1	no
1058	4930522O17Rik	4930522O17Rik	4930522O17Rik	chr4:53246195-53251120	q1	q2	NOTEST	0	0	0	0	1	1	no
1059	4930523C07Rik	4930523C07Rik	4930523C07Rik	chr1:160044379-160078586	q1	q2	OK	1.10353	1.63932	0.570972	1.01536	0.26745	0.999585	no
1060	4930523O13Rik	4930523O13Rik	4930523O13Rik	chr15:46435865-46496179	q1	q2	NOTEST	0	0	0	0	1	1	no
1061	4930524B15Rik	4930524B15Rik	4930524B15Rik	chr11:31965632-31979651	q1	q2	NOTEST	0	0	0	0	1	1	no
1062	4930524C18Rik	4930524C18Rik	4930524C18Rik	chr14:114831964-114861327	q1	q2	NOTEST	0	0	0	0	1	1	no
1063	4930524L23Rik	4930524L23Rik	4930524L23Rik	chrX:7558561-7605420	q1	q2	NOTEST	0.128611	0.0813047	-0.661607	0	1	1	no
1064	4930524N10Rik	4930524N10Rik	4930524N10Rik	chrX:154339224-154343392	q1	q2	NOTEST	0	0	0	0	1	1	no
1065	4930524O05Rik	4930524O05Rik	4930524O05Rik	chr19:10634232-10665210	q1	q2	NOTEST	0	0	0	0	1	1	no
1066	4930524O08Rik	4930524O08Rik	4930524O08Rik	chr9:89826518-89864028	q1	q2	NOTEST	0	0	0	0	1	1	no
1067	4930525D18Rik	4930525D18Rik	4930525D18Rik	chr9:114341110-114364627	q1	q2	NOTEST	0.114273	0.0289108	-1.9828	0	1	1	no
1068	4930525G20Rik	4930525G20Rik	4930525G20Rik	chr13:67796593-67830985	q1	q2	NOTEST	0.0150285	0.00696376	-1.10976	0	1	1	no
1069	4930525M21Rik	4930525M21Rik	4930525M21Rik	chrX:38013907-38018815	q1	q2	NOTEST	0	0	0	0	1	1	no
1070	4930526D03Rik	4930526D03Rik	4930526D03Rik	chr2:181696794-181698442	q1	q2	NOTEST	0	0	0	0	1	1	no
1071	4930526I15Rik	4930526I15Rik	4930526I15Rik	chr9:124423250-124424856	q1	q2	OK	6.25221	3.41825	-0.871108	-1.52941	0.0746	0.974395	no
1072	4930526L06Rik	4930526L06Rik	4930526L06Rik	chr19:11196816-11299884	q1	q2	NOTEST	0	0	0	0	1	1	no
1073	4930527F14Rik	4930527F14Rik	4930527F14Rik	chr14:45543709-45562876	q1	q2	NOTEST	0	0	0	0	1	1	no
1074	4930527G23Rik	4930527G23Rik	4930527G23Rik	chr18:29396715-29496416	q1	q2	NOTEST	0	0	0	0	1	1	no
1075	4930528A17Rik	4930528A17Rik	4930528A17Rik	chr4:21846326-21876475	q1	q2	OK	1.80991	4.13088	1.19053	1.01521	0.29315	0.999585	no
1076	4930528D03Rik	4930528D03Rik	4930528D03Rik	chr13:59733649-59737470	q1	q2	NOTEST	0.121229	0.0748985	-0.694725	0	1	1	no
1077	4930528P14Rik	4930528P14Rik	4930528P14Rik	chr2:115329265-115344280	q1	q2	NOTEST	0	0	0	0	1	1	no
1078	4930529C04Rik	4930529C04Rik	4930529C04Rik	chr3:91071661-91075192	q1	q2	NOTEST	0.0125712	0	#NAME?	0	1	1	no
1079	4930529F24Rik	4930529F24Rik	4930529F24Rik	chr14:38368950-39473088	q1	q2	NOTEST	0	0	0	0	1	1	no
1080	4930529K09Rik	4930529K09Rik	4930529K09Rik	chr14:86245969-86262042	q1	q2	NOTEST	0	0	0	0	1	1	no
1081	4930529L06Rik	4930529L06Rik	4930529L06Rik	chr16:84679788-84685147	q1	q2	NOTEST	0	0	0	0	1	1	no
1082	4930529M08Rik	4930529M08Rik	4930529M08Rik	chr2:145934783-145964226	q1	q2	NOTEST	0	0.0142815	Inf	0	1	1	no
1083	4930533B01Rik	4930533B01Rik	4930533B01Rik	chr2:113220186-113716767	q1	q2	NOTEST	0	0.0769539	Inf	0	1	1	no
1084	4930533P14Rik	4930533P14Rik	4930533P14Rik	chr1:96612056-96662573	q1	q2	NOTEST	0	0	0	0	1	1	no
1085	4930538K18Rik	4930538K18Rik	4930538K18Rik	chr4:119205054-119218217	q1	q2	NOTEST	0	0	0	0	1	1	no
1086	4930539C22Rik	4930539C22Rik	4930539C22Rik	chr3:134404142-134423635	q1	q2	NOTEST	0	0	0	0	1	1	no
1087	4930539E08Rik	4930539E08Rik	4930539E08Rik	chr17:28896394-28915324	q1	q2	NOTEST	0.0666903	0.0264877	-1.33216	0	1	1	no
1088	4930539J05Rik	4930539J05Rik	4930539J05Rik	chr3:135436220-135438665	q1	q2	OK	25.0936	20.1271	-0.318182	-1.08107	0.4497	0.999585	no
1089	4930539M17Rik	4930539M17Rik	4930539M17Rik	chr3:9061963-9071076	q1	q2	NOTEST	0	0	0	0	1	1	no
1090	4930539N22Rik	4930539N22Rik	4930539N22Rik	chr3:13471654-14182287	q1	q2	NOTEST	0	0	0	0	1	1	no
1091	4930540M03Rik	4930540M03Rik	4930540M03Rik	chr9:15559863-15641220	q1	q2	NOTEST	0	0	0	0	1	1	no
1092	4930542C21Rik	4930542C21Rik	4930542C21Rik	chr16:38017322-38054526	q1	q2	NOTEST	0	0	0	0	1	1	no
1093	4930542D17Rik	4930542D17Rik	4930542D17Rik	chr16:50589858-50654166	q1	q2	NOTEST	0	0	0	0	1	1	no
1094	4930542H20Rik	4930542H20Rik	4930542H20Rik	chr11:79591211-79694012	q1	q2	NOTEST	0	0	0	0	1	1	no
1095	4930543E12Rik	4930543E12Rik	4930543E12Rik	chr7:113100235-113142015	q1	q2	NOTEST	0	0.0158463	Inf	0	1	1	no
1096	4930544D05Rik	4930544D05Rik	4930544D05Rik	chr11:70614882-70619194	q1	q2	NOTEST	0	0.0471379	Inf	0	1	1	no
1097	4930544G11Rik	4930544G11Rik	4930544G11Rik	chr6:65952570-65954014	q1	q2	NOTEST	0	0	0	0	1	1	no
1098	4930544M13Rik	4930544M13Rik	4930544M13Rik	chr13:114607227-114697822	q1	q2	NOTEST	0	0	0	0	1	1	no
1099	4930545E07Rik	4930545E07Rik	4930545E07Rik	chr18:17568745-17580990	q1	q2	NOTEST	0	0	0	0	1	1	no
1100	4930545H06Rik	4930545H06Rik	4930545H06Rik	chr10:68319064-68321142	q1	q2	NOTEST	0	0	0	0	1	1	no
1101	4930545L23Rik	4930545L23Rik	4930545L23Rik	chr2:134786163-135475258	q1	q2	NOTEST	0	0.00843347	Inf	0	1	1	no
1102	4930546C10Rik	4930546C10Rik	4930546C10Rik	chr18:68889486-68951528	q1	q2	NOTEST	0	0	0	0	1	1	no
1103	4930546K05Rik	4930546K05Rik	4930546K05Rik	chr9:42182237-42209231	q1	q2	NOTEST	0	0	0	0	1	1	no
1104	4930547C10Rik	4930547C10Rik	4930547C10Rik	chr4:52596273-52612163	q1	q2	NOTEST	0	0	0	0	1	1	no
1105	4930547E08Rik	4930547E08Rik	4930547E08Rik	chr2:103804451-103810622	q1	q2	NOTEST	0.124104	0.183125	0.561283	0	1	1	no
1106	4930547E14Rik	4930547E14Rik	4930547E14Rik	chr16:59613320-60605531	q1	q2	NOTEST	0	0	0	0	1	1	no
1107	4930548G14Rik	4930548G14Rik	4930548G14Rik	chr15:46623304-46639858	q1	q2	NOTEST	0	0	0	0	1	1	no
1108	4930548H24Rik	4930548H24Rik	4930548H24Rik	chr5:31485858-31488262	q1	q2	NOTEST	0.102594	0.0821445	-0.320707	0	1	1	no
1109	4930548J01Rik	4930548J01Rik	4930548J01Rik	chr17:4119445-4122102	q1	q2	NOTEST	0	0	0	0	1	1	no
1110	4930548K13Rik	4930548K13Rik	4930548K13Rik	chr4:26635819-26705449	q1	q2	NOTEST	0	0.0542844	Inf	0	1	1	no
1111	4930549C01Rik	4930549C01Rik	4930549C01Rik	chr4:136610436-136613213	q1	q2	NOTEST	0	0	0	0	1	1	no
1112	4930549G23Rik	4930549G23Rik	4930549G23Rik	chr18:67774875-67799943	q1	q2	NOTEST	0	0.210917	Inf	0	1	1	no
1113	4930550C14Rik	4930550C14Rik	4930550C14Rik	chr9:53405285-53432803	q1	q2	NOTEST	0.0404879	0.0767683	0.923021	0	1	1	no
1114	4930550L24Rik	4930550L24Rik	4930550L24Rik	chrX:58911460-58920304	q1	q2	OK	0.886622	0.684217	-0.373866	-0.572908	0.57215	0.999585	no
1115	4930552N02Rik	4930552N02Rik	4930552N02Rik	chr4:52814603-52828269	q1	q2	NOTEST	0	0	0	0	1	1	no
1116	4930552P12Rik	4930552P12Rik	4930552P12Rik	chr19:55640588-55702204	q1	q2	NOTEST	0	0.00923227	Inf	0	1	1	no
1117	4930553E22Rik	4930553E22Rik	4930553E22Rik	chr16:84371142-84375505	q1	q2	NOTEST	0	0	0	0	1	1	no
1118	4930554C24Rik	4930554C24Rik	4930554C24Rik	chr9:84774397-84784351	q1	q2	NOTEST	0	0	0	0	1	1	no
1119	4930555B11Rik	4930555B11Rik	4930555B11Rik	chr2:57181830-57188257	q1	q2	NOTEST	0	0	0	0	1	1	no
1120	4930555G01Rik	4930555G01Rik	4930555G01Rik	chr14:5050628-5059243	q1	q2	NOTEST	0	0	0	0	1	1	no
1121	4930556C24Rik	4930556C24Rik	4930556C24Rik	chr16:85819210-85826772	q1	q2	NOTEST	0	0	0	0	1	1	no
1122	4930556G01Rik	4930556G01Rik	4930556G01Rik	chr4:30664595-30855744	q1	q2	NOTEST	0	0	0	0	1	1	no
1123	4930556J02Rik	4930556J02Rik	4930556J02Rik	chr14:61492687-61500382	q1	q2	NOTEST	0	0	0	0	1	1	no
1124	4930556M19Rik	4930556M19Rik	4930556M19Rik	chr15:10714835-10790123	q1	q2	OK	1.66908	1.11228	-0.585539	-0.90677	0.2791	0.999585	no
1125	4930556N09Rik	4930556N09Rik	4930556N09Rik	chr10:97035767-97061059	q1	q2	NOTEST	0	0	0	0	1	1	no
1126	4930557A04Rik	4930557A04Rik	4930557A04Rik	chrX:9849702-9850252	q1	q2	NOTEST	0	0	0	0	1	1	no
1127	4930557J02Rik	4930557J02Rik	4930557J02Rik	chr5:34007199-34169448	q1	q2	NOTEST	0	0.0242964	Inf	0	1	1	no
1128	4930558C23Rik	4930558C23Rik	4930558C23Rik	chr3:95386457-95402841	q1	q2	NOTEST	0	0	0	0	1	1	no
1129	4930558G05Rik	4930558G05Rik	4930558G05Rik	chrX:129051523-129067146	q1	q2	NOTEST	0	0	0	0	1	1	no
1130	4930558J18Rik	4930558J18Rik	4930558J18Rik	chr1:57359221-57377544	q1	q2	OK	1.56162	1.37255	-0.186187	-0.331037	0.7263	0.999585	no
1131	4930558K02Rik	4930558K02Rik	4930558K02Rik	chr1:161942088-161979636	q1	q2	NOTEST	0	0.0261587	Inf	0	1	1	no
1132	4930562C15Rik	4930562C15Rik	4930562C15Rik	chr16:4835415-4867691	q1	q2	NOTEST	0	0.00534625	Inf	0	1	1	no
1133	4930562F07Rik	4930562F07Rik	4930562F07Rik	chr1:160044379-160078586	q1	q2	OK	1.78392	1.63572	-0.125121	-0.0969109	0.9127	0.999585	no
1134	4930563D23Rik	4930563D23Rik	4930563D23Rik	chr16:92318762-92321441	q1	q2	NOTEST	0	0	0	0	1	1	no
1135	4930563E18Rik	4930563E18Rik	4930563E18Rik	chr18:10706859-10711832	q1	q2	NOTEST	0	0	0	0	1	1	no
1136	4930563E22Rik	4930563E22Rik	4930563E22Rik	chr11:72211723-72218450	q1	q2	NOTEST	0.134527	0.181982	0.435907	0	1	1	no
1137	4930563F08Rik	4930563F08Rik	4930563F08Rik	chr5:131437681-132542343	q1	q2	NOTEST	0	0	0	0	1	1	no
1138	4930563M20Rik	4930563M20Rik	4930563M20Rik	chr8:116781711-116801412	q1	q2	NOTEST	0	0	0	0	1	1	no
1139	4930564B18Rik	4930564B18Rik	4930564B18Rik	chr14:75642258-75667137	q1	q2	NOTEST	0	0	0	0	1	1	no
1140	4930564C03Rik	4930564C03Rik	4930564C03Rik	chr17:44495986-45119284	q1	q2	NOTEST	0	0	0	0	1	1	no
1141	4930564D02Rik	4930564D02Rik	4930564D02Rik	chr3:105066843-105078806	q1	q2	NOTEST	0	0.0727195	Inf	0	1	1	no
1142	4930564G21Rik	4930564G21Rik	4930564G21Rik	chr10:119454033-120112965	q1	q2	NOTEST	0	0	0	0	1	1	no
1143	4930564K09Rik	4930564K09Rik	4930564K09Rik	chr3:82876704-82943638	q1	q2	NOTEST	0.0410445	0.00692184	-2.56796	0	1	1	no
1144	4930565D16Rik	4930565D16Rik	4930565D16Rik	chr3:84349375-84379921	q1	q2	NOTEST	0	0	0	0	1	1	no
1145	4930565N06Rik	4930565N06Rik	4930565N06Rik	chr16:36880518-36933085	q1	q2	NOTEST	0.378158	0.291631	-0.374845	0	1	1	no
1146	4930567H12Rik	4930567H12Rik	4930567H12Rik	chr8:125584637-125616670	q1	q2	NOTEST	0	0	0	0	1	1	no
1147	4930567H17Rik	4930567H17Rik	4930567H17Rik	chrX:70393900-70394740	q1	q2	NOTEST	0	0	0	0	1	1	no
1148	4930567J20Rik	4930567J20Rik	4930567J20Rik	chr16:71249903-71267176	q1	q2	NOTEST	0	0	0	0	1	1	no
1149	4930567K20Rik	4930567K20Rik	4930567K20Rik	chr10:10686058-11082331	q1	q2	NOTEST	0	0	0	0	1	1	no
1150	4930568D16Rik	4930568D16Rik	4930568D16Rik	chr2:35354217-35367729	q1	q2	NOTEST	0	0	0	0	1	1	no
1151	4930568E12Rik	4930568E12Rik	4930568E12Rik	chr9:13091266-13105855	q1	q2	NOTEST	0	0	0	0	1	1	no
1152	4930568G15Rik	4930568G15Rik	4930568G15Rik	chr1:165066616-165091930	q1	q2	NOTEST	0	0	0	0	1	1	no
1153	4930568K20Rik	4930568K20Rik	4930568K20Rik	chr5:124229724-124237137	q1	q2	NOTEST	0.0295786	0.0149654	-0.982924	0	1	1	no
1154	4930570G19Rik	4930570G19Rik	4930570G19Rik	chr3:156546752-156561746	q1	q2	NOTEST	0	0.00724662	Inf	0	1	1	no
1155	4930571K23Rik	4930571K23Rik	4930571K23Rik	chr7:125368860-125371013	q1	q2	NOTEST	0	0	0	0	1	1	no
1156	4930572K03Rik	4930572K03Rik	4930572K03Rik	chr5:127170564-127184356	q1	q2	NOTEST	0	0	0	0	1	1	no
1157	4930572O03Rik	4930572O03Rik	4930572O03Rik	chr5:15652287-15657059	q1	q2	NOTEST	0	0	0	0	1	1	no
1158	4930572O13Rik	4930572O13Rik	4930572O13Rik	chr14:25139794-25143241	q1	q2	NOTEST	0	0	0	0	1	1	no
1159	4930573O16Rik	4930573O16Rik	4930573O16Rik	chr2:52136646-52338798	q1	q2	NOTEST	0	0	0	0	1	1	no
1160	4930577N17Rik	4930577N17Rik	4930577N17Rik	chr3:51255664-51325987	q1	q2	OK	0.49273	0.636311	0.368933	0.146386	0.88165	0.999585	no
1161	4930578C19Rik	4930578C19Rik	4930578C19Rik	chrX:18418426-18461274	q1	q2	NOTEST	0	0	0	0	1	1	no
1162	4930578E11Rik	4930578E11Rik	4930578E11Rik	chr18:29396715-29496416	q1	q2	NOTEST	0.0216034	0.0309508	0.518717	0	1	1	no
1163	4930578I06Rik	4930578I06Rik	4930578I06Rik	chr14:63971121-63987780	q1	q2	NOTEST	0	0	0	0	1	1	no
1164	4930578M01Rik	4930578M01Rik	4930578M01Rik	chr15:98985964-98989281	q1	q2	NOTEST	0	0.057671	Inf	0	1	1	no
1165	4930578N18Rik	4930578N18Rik	4930578N18Rik	chr16:76122612-76156086	q1	q2	NOTEST	0	0	0	0	1	1	no
1166	4930579F01Rik	4930579F01Rik	4930579F01Rik	chr3:138164134-138186713	q1	q2	NOTEST	0	0	0	0	1	1	no
1167	4930579G18Rik	4930579G18Rik	4930579G18Rik	chr14:54642160-54690742	q1	q2	OK	0.598913	0.479535	-0.320709	-0.0647575	0.82925	0.999585	no
1168	4930579G24Rik	4930579G24Rik	4930579G24Rik	chr3:79629078-79632819	q1	q2	OK	7.15632	7.93805	0.149568	0.39937	0.6746	0.999585	no
1169	4930579K19Rik	4930579K19Rik	4930579K19Rik	chr9:98562459-98563611	q1	q2	NOTEST	0.0882361	0.040886	-1.10976	0	1	1	no
1170	4930581F22Rik	4930581F22Rik	4930581F22Rik	chr9:35046578-35175987	q1	q2	OK	1.1417	1.36569	0.258443	0.167845	0.86415	0.999585	no
1171	4930583K01Rik	4930583K01Rik	4930583K01Rik	chr7:118243906-118245551	q1	q2	NOTEST	0	0	0	0	1	1	no
1172	4930583P06Rik	4930583P06Rik	4930583P06Rik	chr2:124217678-124222358	q1	q2	NOTEST	0	0	0	0	1	1	no
1173	4930584F24Rik	4930584F24Rik	4930584F24Rik	chr5:26460069-26493314	q1	q2	NOTEST	0	0	0	0	1	1	no
1174	4930590J08Rik	4930590J08Rik	4930590J08Rik	chr6:91904232-91950725	q1	q2	NOTEST	0.013107	0	#NAME?	0	1	1	no
1175	4930590L20Rik	4930590L20Rik	4930590L20Rik	chr1:140246256-140656402	q1	q2	NOTEST	0	0	0	0	1	1	no
1176	4930591A17Rik	4930591A17Rik	4930591A17Rik	chr2:179414935-179416880	q1	q2	NOTEST	0	0.0364967	Inf	0	1	1	no
1177	4930592A05Rik	4930592A05Rik	4930592A05Rik	chr15:33083128-33653436	q1	q2	NOTEST	0.104299	0.0483289	-1.10976	0	1	1	no
1178	4930592I03Rik	4930592I03Rik	4930592I03Rik	chr18:82910878-83005314	q1	q2	NOTEST	0	0.0540549	Inf	0	1	1	no
1179	4930593A02Rik	4930593A02Rik	4930593A02Rik	chr3:58692588-58788524	q1	q2	NOTEST	0	0	0	0	1	1	no
1180	4930593C16Rik	4930593C16Rik	4930593C16Rik	chr9:120924454-120930802	q1	q2	NOTEST	0	0	0	0	1	1	no
1181	4930594C11Rik	4930594C11Rik	4930594C11Rik	chr1:37439339-37536259	q1	q2	NOTEST	0	0.00759707	Inf	0	1	1	no
1182	4930595M18Rik	4930595M18Rik	4930595M18Rik	chrX:81419574-81458122	q1	q2	NOTEST	0	0	0	0	1	1	no
1183	4930596D02Rik	4930596D02Rik	4930596D02Rik	chr14:35809485-35811978	q1	q2	NOTEST	0	0	0	0	1	1	no
1184	4930596M17Rik	4930596M17Rik	4930596M17Rik	chr9:121577842-121641566	q1	q2	NOTEST	0	0	0	0	1	1	no
1185	4930597G03Rik	4930597G03Rik	4930597G03Rik	chr14:51317334-51345489	q1	q2	NOTEST	0	0	0	0	1	1	no
1186	4930598F16Rik	4930598F16Rik	4930598F16Rik	chr1:95701183-95716518	q1	q2	NOTEST	0	0	0	0	1	1	no
1187	4930599N23Rik	4930599N23Rik	4930599N23Rik	chr6:39118472-39206773	q1	q2	OK	1.17552	0.657083	-0.839149	-0.516758	0.6737	0.999585	no
1188	4931402G19Rik	4931402G19Rik	4931402G19Rik	chr2:120355308-120504919	q1	q2	NOTEST	0.0814493	0.117558	0.529392	0	1	1	no
1189	4931403E22Rik	4931403E22Rik	4931403E22Rik	chr19:26605159-26823907	q1	q2	NOTEST	0	0	0	0	1	1	no
1190	4931403G20Rik	4931403G20Rik	4931403G20Rik	chr12:69746847-69987002	q1	q2	NOTEST	0.111504	0.0798687	-0.481398	0	1	1	no
1191	4931406B18Rik	4931406B18Rik	4931406B18Rik	chr7:43492043-43505938	q1	q2	NOTEST	0.0111058	0.00514608	-1.10976	0	1	1	no
1192	4931406C07Rik	4931406C07Rik	4931406C07Rik	chr9:15283336-15357788	q1	q2	OK	10.3938	10.1986	-0.0273543	-0.0324676	0.9716	0.999585	no
1193	4931406H21Rik	4931406H21Rik	4931406H21Rik	chr14:25459184-25666747	q1	q2	NOTEST	0.137354	0.156787	0.190908	0	1	1	no
1194	4931406P16Rik	4931406P16Rik	4931406P16Rik	chr7:34236713-34285609	q1	q2	OK	11.7473	10.4859	-0.163876	-0.543304	0.54355	0.999585	no
1195	4931408C20Rik	4931408C20Rik	4931408C20Rik	chr1:26681800-26687460	q1	q2	NOTEST	0	0	0	0	1	1	no
1196	4931408D14Rik	4931408D14Rik	4931408D14Rik	chr19:37258425-37264095	q1	q2	NOTEST	0.0585958	0.043844	-0.418418	0	1	1	no
1197	4931409K22Rik	4931409K22Rik	4931409K22Rik	chr5:24543433-24555469	q1	q2	NOTEST	0	0	0	0	1	1	no
1198	4931414P19Rik	4931414P19Rik	4931414P19Rik	chr14:54583662-54605908	q1	q2	OK	2.56461	2.24527	-0.19185	-0.403233	0.6668	0.999585	no
1199	4931417E11Rik	4931417E11Rik	4931417E11Rik	chr6:73468572-73469667	q1	q2	NOTEST	0	0	0	0	1	1	no
1200	4931419H13Rik	4931419H13Rik	4931419H13Rik	chr3:55055241-55084002	q1	q2	NOTEST	0	0	0	0	1	1	no
1201	4931420L22Rik	4931420L22Rik	4931420L22Rik	chr16:71131075-71139029	q1	q2	NOTEST	0	0	0	0	1	1	no
1202	4931423N10Rik	4931423N10Rik	4931423N10Rik	chr2:23207475-23267129	q1	q2	NOTEST	0.0255337	0.0129187	-0.982943	0	1	1	no
1203	4931428F04Rik	4931428F04Rik	4931428F04Rik	chr8:105276446-105289528	q1	q2	OK	1.94822	2.03254	0.0611287	0.0861592	0.92	0.999585	no
1204	4931428L18Rik	4931428L18Rik	4931428L18Rik	chr1:31141077-31222656	q1	q2	NOTEST	0.0469931	0.0653256	0.4752	0	1	1	no
1205	4931429I11Rik	4931429I11Rik	4931429I11Rik	chr9:40894848-40964112	q1	q2	NOTEST	0	0.00676681	Inf	0	1	1	no
1206	4931429L15Rik	4931429L15Rik	4931429L15Rik	chr9:46303360-46319986	q1	q2	NOTEST	0.0228173	0.0115443	-0.982955	0	1	1	no
1207	4931429P17Rik	4931429P17Rik	4931429P17Rik	chr13:47960329-48018608	q1	q2	NOTEST	0	0	0	0	1	1	no
1208	4931430N09Rik	4931430N09Rik	4931430N09Rik	chr6:118592295-119221614	q1	q2	NOTEST	0	0	0	0	1	1	no
1209	4931431B13Rik	4931431B13Rik	4931431B13Rik	chr7:128173945-128206366	q1	q2	NOTEST	0	0	0	0	1	1	no
1210	4931431C16Rik	4931431C16Rik	4931431C16Rik	chr5:35581226-35613801	q1	q2	NOTEST	0.115674	0.0313317	-1.88436	0	1	1	no
1211	4931431F19Rik	4931431F19Rik	4931431F19Rik	chr7:104127912-104129823	q1	q2	NOTEST	0	0	0	0	1	1	no
1212	4931440F15Rik	4931440F15Rik	4931440F15Rik	chr11:29692897-30026033	q1	q2	NOTEST	0.0136236	0	#NAME?	0	1	1	no
1213	4931440J10Rik	4931440J10Rik	4931440J10Rik	chr14:62663666-62830126	q1	q2	NOTEST	0	0	0	0	1	1	no
1214	4931440L10Rik	4931440L10Rik	4931440L10Rik	chr1:134540944-134547022	q1	q2	NOTEST	0	0	0	0	1	1	no
1215	4931440P22Rik	4931440P22Rik	4931440P22Rik	chr3:65527484-65555518	q1	q2	NOTEST	0.252714	0.255594	0.0163478	0	1	1	no
1216	4932411E22Rik	4932411E22Rik	4932411E22Rik	chr11:89390222-89418948	q1	q2	NOTEST	0	0	0	0	1	1	no
1217	4932411N23Rik	4932411N23Rik	4932411N23Rik	chrX:126812461-126834004	q1	q2	NOTEST	0	0.00616909	Inf	0	1	1	no
1218	4932412D23Rik	4932412D23Rik	4932412D23Rik	chr16:42725701-42875762	q1	q2	NOTEST	0	0	0	0	1	1	no
1219	4932413F04Rik	4932413F04Rik	4932413F04Rik	chr9:103482935-103761837	q1	q2	NOTEST	0	0	0	0	1	1	no
1220	4932414J04Rik	4932414J04Rik	4932414J04Rik	chr11:21494729-21511180	q1	q2	NOTEST	0	0	0	0	1	1	no
1221	4932414N04Rik	4932414N04Rik	4932414N04Rik	chr2:68657883-68748465	q1	q2	NOTEST	0	0	0	0	1	1	no
1222	4932415G12Rik	4932415G12Rik	4932415G12Rik	chr10:94673492-94688613	q1	q2	OK	0.606458	0.479777	-0.338046	-0.540892	0.55015	0.999585	no
1223	4932415M13Rik	4932415M13Rik	4932415M13Rik	chr17:53716508-53733843	q1	q2	NOTEST	0	0	0	0	1	1	no
1224	4932416H05Rik	4932416H05Rik	4932416H05Rik	chr2:129798368-129832285	q1	q2	OK	1.63704	1.15503	-0.503158	-0.501256	0.58535	0.999585	no
1225	4932416K20Rik	4932416K20Rik	4932416K20Rik	chr8:104795236-104798792	q1	q2	NOTEST	0	0	0	0	1	1	no
1226	4932418E24Rik	4932418E24Rik	4932418E24Rik	chr2:26271646-26294557	q1	q2	NOTEST	0	0	0	0	1	1	no
1227	4932429P05Rik	4932429P05Rik	4932429P05Rik	chrX:89752267-89755491	q1	q2	NOTEST	0	0	0	0	1	1	no
1228	4932435O22Rik	4932435O22Rik	4932435O22Rik	chr11:114344525-114757886	q1	q2	NOTEST	0	0	0	0	1	1	no
1229	4932438A13Rik	4932438A13Rik	4932438A13Rik	chr3:36863105-37053033	q1	q2	OK	7.11968	6.27998	-0.181052	-0.610533	0.48085	0.999585	no
1230	4932438H23Rik	4932438H23Rik	4932438H23Rik	chr16:91053934-91069145	q1	q2	NOTEST	0	0	0	0	1	1	no
1231	4932441J04Rik	4932441J04Rik	4932441J04Rik	chr5:57570083-57717919	q1	q2	NOTEST	0.240365	0.0742519	-1.69473	0	1	1	no
1232	4932443I19Rik	4932443I19Rik	4932443I19Rik	chr8:13705888-13743066	q1	q2	NOTEST	0	0	0	0	1	1	no
1233	4932702P03Rik	4932702P03Rik	4932702P03Rik	chr13:24905599-24939049	q1	q2	NOTEST	0	0	0	0	1	1	no
1234	4933400A11Rik	4933400A11Rik	4933400A11Rik	chrX:169685246-169990797	q1	q2	NOTEST	0	0	0	0	1	1	no
1235	4933400B14Rik	4933400B14Rik	4933400B14Rik	chr17:89320226-89327333	q1	q2	NOTEST	0	0	0	0	1	1	no
1236	4933400C23Rik	4933400C23Rik	4933400C23Rik	chr9:92718715-92795711	q1	q2	NOTEST	0	0	0	0	1	1	no
1237	4933400F21Rik	4933400F21Rik	4933400F21Rik	chr1:89454810-89895282	q1	q2	NOTEST	0.024552	0.0227533	-0.109763	0	1	1	no
1238	4933400L20Rik	4933400L20Rik	4933400L20Rik	chr8:103603798-103680382	q1	q2	NOTEST	0	0	0	0	1	1	no
1239	4933401B06Rik	4933401B06Rik	4933401B06Rik	chrX:107542581-107543800	q1	q2	NOTEST	0	0	0	0	1	1	no
1240	4933401D09Rik	4933401D09Rik	4933401D09Rik	chr17:15631787-15641102	q1	q2	NOTEST	0	0.0739202	Inf	0	1	1	no
1241	4933401H06Rik	4933401H06Rik	4933401H06Rik	chr3:135825490-135888572	q1	q2	NOTEST	0	0	0	0	1	1	no
1242	4933401P06Rik	4933401P06Rik	4933401P06Rik	chr5:36868569-36955078	q1	q2	NOTEST	0	0	0	0	1	1	no
1243	4933402C06Rik	4933402C06Rik	4933402C06Rik	chr7:40674736-40691260	q1	q2	NOTEST	0	0	0	0	1	1	no
1244	4933402D24Rik	4933402D24Rik	4933402D24Rik	chr1:63754908-63769267	q1	q2	NOTEST	0.0808456	0.0386089	-1.06624	0	1	1	no
1245	4933402E13Rik	4933402E13Rik	4933402E13Rik	chrX:62283498-62292078	q1	q2	NOTEST	0	0.0122475	Inf	0	1	1	no
1246	4933402J07Rik	4933402J07Rik	4933402J07Rik	chr8:87563906-87589197	q1	q2	NOTEST	0.102134	0	#NAME?	0	1	1	no
1247	4933402J10Rik	4933402J10Rik	4933402J10Rik	chr5:59963118-59986002	q1	q2	NOTEST	0	0	0	0	1	1	no
1248	4933402J15Rik	4933402J15Rik	4933402J15Rik	chr14:74355526-74369741	q1	q2	NOTEST	0	0	0	0	1	1	no
1249	4933402N03Rik	4933402N03Rik	4933402N03Rik	chr7:131138346-131146283	q1	q2	NOTEST	0	0	0	0	1	1	no
1250	4933402N22Rik	4933402N22Rik	4933402N22Rik	chr5:11918042-11922804	q1	q2	NOTEST	0	0	0	0	1	1	no
1251	4933402P03Rik	4933402P03Rik	4933402P03Rik	chr11:69816565-69818440	q1	q2	NOTEST	0	0	0	0	1	1	no
1252	4933403O08Rik	4933403O08Rik	4933403O08Rik	chrX:112239048-112243852	q1	q2	NOTEST	0.0635624	0	#NAME?	0	1	1	no
1253	4933404G15Rik	4933404G15Rik	4933404G15Rik	chr16:16707686-16718121	q1	q2	NOTEST	0	0	0	0	1	1	no
1254	4933404K08Rik	4933404K08Rik	4933404K08Rik	chr13:23278349-23282267	q1	q2	NOTEST	0	0.0329604	Inf	0	1	1	no
1255	4933404O12Rik	4933404O12Rik	4933404O12Rik	chr5:136919145-136937109	q1	q2	OK	4.77548	5.20143	0.12326	0.334085	0.71175	0.999585	no
1256	4933405D12Rik	4933405D12Rik	4933405D12Rik	chr3:122882591-122924116	q1	q2	NOTEST	0.222466	0.253181	0.186589	0	1	1	no
1257	4933405E24Rik	4933405E24Rik	4933405E24Rik	chr11:54177771-54213288	q1	q2	NOTEST	0.0476897	0	#NAME?	0	1	1	no
1258	4933405L10Rik	4933405L10Rik	4933405L10Rik	chr8:105708302-105710168	q1	q2	NOTEST	0	0.0210652	Inf	0	1	1	no
1259	4933405O20Rik	4933405O20Rik	4933405O20Rik	chr7:49975349-50863289	q1	q2	NOTEST	0	0	0	0	1	1	no
1260	4933406C10Rik	4933406C10Rik	4933406C10Rik	chr12:32919383-32953789	q1	q2	NOTEST	0	0.0703024	Inf	0	1	1	no
1261	4933406D12Rik	4933406D12Rik	4933406D12Rik	chr2:146542930-146546108	q1	q2	NOTEST	0	0	0	0	1	1	no
1262	4933406F09Rik	4933406F09Rik	4933406F09Rik	chr14:7412472-7422685	q1	q2	NOTEST	0.268841	0.0938886	-1.51773	0	1	1	no
1263	4933406G16Rik	4933406G16Rik	4933406G16Rik	chr11:19065274-19075740	q1	q2	NOTEST	0.0345083	0	#NAME?	0	1	1	no
1264	4933406I18Rik	4933406I18Rik	4933406I18Rik	chr7:114315478-114415161	q1	q2	OK	0.0497311	0.447192	3.16867	1.24985	0.0582	0.895574	no
1265	4933406J08Rik	4933406J08Rik	4933406J08Rik	chr2:122186271-122206393	q1	q2	NOTEST	0	0	0	0	1	1	no
1266	4933406J10Rik	4933406J10Rik	4933406J10Rik	chr7:82648613-82777852	q1	q2	NOTEST	0	0	0	0	1	1	no
1267	4933406K04Rik	4933406K04Rik	4933406K04Rik	chr12:106685606-106716324	q1	q2	NOTEST	0	0	0	0	1	1	no
1268	4933406M09Rik	4933406M09Rik	4933406M09Rik	chr1:134385939-134390983	q1	q2	NOTEST	0	0.0123755	Inf	0	1	1	no
1269	4933407E24Rik	4933407E24Rik	4933407E24Rik	chr4:124569178-124575538	q1	q2	NOTEST	0	0	0	0	1	1	no
1270	4933407G14Rik	4933407G14Rik	4933407G14Rik	chr10:75449509-75463104	q1	q2	NOTEST	0	0	0	0	1	1	no
1271	4933407I05Rik	4933407I05Rik	4933407I05Rik	chr9:51914428-51927003	q1	q2	NOTEST	0	0	0	0	1	1	no
1272	4933407K13Rik	4933407K13Rik	4933407K13Rik	chrX:75725457-75764699	q1	q2	OK	2.59754	2.70619	0.0591191	0.133304	0.8806	0.999585	no
1273	4933407L21Rik	4933407L21Rik	4933407L21Rik	chr1:85928482-85931756	q1	q2	NOTEST	0	0	0	0	1	1	no
1274	4933408B17Rik	4933408B17Rik	4933408B17Rik	chr18:34579845-34597468	q1	q2	NOTEST	0.310096	0.208298	-0.574069	0	1	1	no
1275	4933408J17Rik	4933408J17Rik	4933408J17Rik	chr10:93540631-93605245	q1	q2	NOTEST	0.101086	0.119252	0.238436	0	1	1	no
1276	4933408N05Rik	4933408N05Rik	4933408N05Rik	chr8:114205639-114374070	q1	q2	NOTEST	0.394567	0.331224	-0.252461	0	1	1	no
1277	4933409G03Rik	4933409G03Rik	4933409G03Rik	chr2:68582412-68616463	q1	q2	NOTEST	0	0	0	0	1	1	no
1278	4933409K07Rik	4933409K07Rik	4933409K07Rik	chr4_JH584293_random:120551-144386	q1	q2	NOTEST	0	0	0	0	1	1	no
1279	4933411E08Rik	4933411E08Rik	4933411E08Rik	chr10:117925458-117948307	q1	q2	NOTEST	0.0278828	0.0528674	0.923005	0	1	1	no
1280	4933411G06Rik	4933411G06Rik	4933411G06Rik	chr10:51756173-51757194	q1	q2	NOTEST	0	0	0	0	1	1	no
1281	4933411G11Rik	4933411G11Rik	4933411G11Rik	chr5:143181016-143205068	q1	q2	NOTEST	0	0.0108293	Inf	0	1	1	no
1282	4933411K16Rik	4933411K16Rik	4933411K16Rik	chr19:42045850-42070939	q1	q2	NOTEST	0.279526	0.343156	0.295884	0	1	1	no
1283	4933411K20Rik	4933411K20Rik	4933411K20Rik	chr8:46169555-46195590	q1	q2	OK	11.0105	10.5121	-0.0668313	-0.215611	0.81195	0.999585	no
1284	4933412E12Rik	4933412E12Rik	4933412E12Rik	chr10:116950561-116963279	q1	q2	OK	1.81336	2.02087	0.156305	0.248138	0.7789	0.999585	no
1285	4933412E24Rik	4933412E24Rik	4933412E24Rik	chr15:60014865-60016618	q1	q2	NOTEST	0	0	0	0	1	1	no
1286	4933412O06Rik	4933412O06Rik	4933412O06Rik	chr13:15781663-15802630	q1	q2	NOTEST	0.0455102	0.0441153	-0.0449119	0	1	1	no
1287	4933413G19Rik	4933413G19Rik	4933413G19Rik	chr6:128362993-128385144	q1	q2	NOTEST	0.142715	0.261542	0.873901	0	1	1	no
1288	4933413J09Rik	4933413J09Rik	4933413J09Rik	chr14:26357546-26400456	q1	q2	NOTEST	0.0262798	0.0753004	1.5187	0	1	1	no
1289	4933413L06Rik	4933413L06Rik	4933413L06Rik	chr13:117602319-117981028	q1	q2	NOTEST	0	0.0294746	Inf	0	1	1	no
1290	4933415F23Rik	4933415F23Rik	4933415F23Rik	chr1:23100473-23102253	q1	q2	NOTEST	0	0	0	0	1	1	no
1291	4933416C03Rik	4933416C03Rik	4933416C03Rik	chr10:116018362-116274929	q1	q2	NOTEST	0	0	0	0	1	1	no
1292	4933416E03Rik	4933416E03Rik	4933416E03Rik	chr2:159947340-159981289	q1	q2	NOTEST	0	0	0	0	1	1	no
1293	4933416I08Rik	4933416I08Rik	4933416I08Rik	chrX:53686490-53691332	q1	q2	NOTEST	0	0	0	0	1	1	no
1294	4933416M06Rik	4933416M06Rik	4933416M06Rik	chr13:101254318-101293396	q1	q2	NOTEST	0	0	0	0	1	1	no
1295	4933416M07Rik	4933416M07Rik	4933416M07Rik	chr8:27138772-27174646	q1	q2	NOTEST	0	0.0321598	Inf	0	1	1	no
1296	4933417A18Rik	4933417A18Rik	4933417A18Rik	chr13:34924408-34963809	q1	q2	NOTEST	0	0	0	0	1	1	no
1297	4933417D19Rik	4933417D19Rik	4933417D19Rik	chr8:123232257-123254175	q1	q2	NOTEST	0.0408039	0.0189073	-1.10976	0	1	1	no
1298	4933417E11Rik	4933417E11Rik	4933417E11Rik	chr1:71958997-72005195	q1	q2	NOTEST	0.047046	0.0871988	0.890237	0	1	1	no
1299	4933417G07Rik	4933417G07Rik	4933417G07Rik	chr3:55625197-56183701	q1	q2	NOTEST	0	0.0256009	Inf	0	1	1	no
1300	4933417O13Rik	4933417O13Rik	4933417O13Rik	chr7:143107253-143427042	q1	q2	NOTEST	0	0	0	0	1	1	no
1301	4933421I07Rik	4933421I07Rik	4933421I07Rik	chr7:42445461-42448080	q1	q2	NOTEST	0	0	0	0	1	1	no
1302	4933421O10Rik	4933421O10Rik	4933421O10Rik	chr4:33027138-33031323	q1	q2	OK	0.539151	0.570435	0.0813734	0.129441	0.8888	0.999585	no
1303	4933422A05Rik	4933422A05Rik	4933422A05Rik	chr9:35281104-35285423	q1	q2	NOTEST	0	0	0	0	1	1	no
1304	4933422H20Rik	4933422H20Rik	4933422H20Rik	chr11:115440544-115448268	q1	q2	NOTEST	0	0	0	0	1	1	no
1305	4933424G05Rik	4933424G05Rik	4933424G05Rik	chr18:14968684-15151446	q1	q2	NOTEST	0.0271409	0.0377289	0.4752	0	1	1	no
1306	4933424G06Rik	4933424G06Rik	4933424G06Rik	chr1:36714537-36757960	q1	q2	NOTEST	0.135939	0.0229274	-2.56781	0	1	1	no
1307	4933425B07Rik	4933425B07Rik	4933425B07Rik	chr14:46602805-46637423	q1	q2	NOTEST	0	0	0	0	1	1	no
1308	4933425H06Rik	4933425H06Rik	4933425H06Rik	chr6:144672867-144693832	q1	q2	NOTEST	0	0	0	0	1	1	no
1309	4933425L06Rik	4933425L06Rik	4933425L06Rik	chr13:105082121-105121782	q1	q2	NOTEST	0	0.0613628	Inf	0	1	1	no
1310	4933426D04Rik	4933426D04Rik	4933426D04Rik	chr5:24862734-25100642	q1	q2	NOTEST	0.106422	0.0538485	-0.982816	0	1	1	no
1311	4933426M11Rik	4933426M11Rik	4933426M11Rik	chr12:80790531-80880833	q1	q2	OK	8.10844	9.86047	0.282232	0.864464	0.30945	0.999585	no
1312	4933427D06Rik	4933427D06Rik	4933427D06Rik	chr6:89096114-89110037	q1	q2	NOTEST	0	0.016773	Inf	0	1	1	no
1313	4933427D14Rik	4933427D14Rik	4933427D14Rik	chr11:72154096-72203371	q1	q2	OK	7.04165	7.30471	0.0529145	0.157798	0.8609	0.999585	no
1314	4933427E11Rik	4933427E11Rik	4933427E11Rik	chr15:74702411-74710374	q1	q2	NOTEST	0.165639	0.0383762	-2.10976	0	1	1	no
1315	4933427E13Rik	4933427E13Rik	4933427E13Rik	chr11:25326106-25367137	q1	q2	NOTEST	0	0.0164168	Inf	0	1	1	no
1316	4933427G17Rik	4933427G17Rik	4933427G17Rik	chr7:120982508-121014787	q1	q2	NOTEST	0	0	0	0	1	1	no
1317	4933427I22Rik	4933427I22Rik	4933427I22Rik	chr4:139926110-139943519	q1	q2	NOTEST	0	0	0	0	1	1	no
1318	4933428C19Rik	4933428C19Rik	4933428C19Rik	chr4:40482839-40525548	q1	q2	NOTEST	0	0	0	0	1	1	no
1319	4933429K18Rik	4933429K18Rik	4933429K18Rik	chr19:45726554-45730558	q1	q2	NOTEST	0	0.0499905	Inf	0	1	1	no
1320	4933429O19Rik	4933429O19Rik	4933429O19Rik	chr14:48878872-48887112	q1	q2	NOTEST	0	0	0	0	1	1	no
1321	4933430H16Rik	4933430H16Rik	4933430H16Rik	chr7:82937937-82971391	q1	q2	NOTEST	0	0.0313593	Inf	0	1	1	no
1322	4933430I17Rik	4933430I17Rik	4933430I17Rik	chr4:62525368-62547993	q1	q2	OK	0.953559	0.939827	-0.0209267	-0.0334204	0.9728	0.999585	no
1323	4933430M04Rik	4933430M04Rik	4933430M04Rik	chr11:24481908-24569951	q1	q2	NOTEST	0	0	0	0	1	1	no
1324	4933430N04Rik	4933430N04Rik	4933430N04Rik	chr8:9125411-9132288	q1	q2	NOTEST	0	0	0	0	1	1	no
1325	4933431E20Rik	4933431E20Rik	4933431E20Rik	chr3:107877229-107898685	q1	q2	OK	0.554657	0.749328	0.434001	0.583197	0.5082	0.999585	no
1326	4933431G14Rik	4933431G14Rik	4933431G14Rik	chr6:72097612-72154570	q1	q2	NOTEST	0.142647	0	#NAME?	0	1	1	no
1327	4933432G23Rik	4933432G23Rik	4933432G23Rik	chr9:118429838-118437048	q1	q2	NOTEST	0	0	0	0	1	1	no
1328	4933432I03Rik	4933432I03Rik	4933432I03Rik	chr14:102987411-103033803	q1	q2	NOTEST	0	0	0	0	1	1	no
1329	4933432I09Rik	4933432I09Rik	4933432I09Rik	chr16:18209685-18213863	q1	q2	NOTEST	0	0	0	0	1	1	no
1330	4933432K03Rik	4933432K03Rik	4933432K03Rik	chr7:121587385-121589836	q1	q2	NOTEST	0	0	0	0	1	1	no
1331	4933433C11Rik	4933433C11Rik	4933433C11Rik	chr2:25212558-25214630	q1	q2	NOTEST	0.0341142	0	#NAME?	0	1	1	no
1332	4933433F19Rik	4933433F19Rik	4933433F19Rik	chr8:30568394-30575573	q1	q2	NOTEST	0	0	0	0	1	1	no
1333	4933433G15Rik	4933433G15Rik	4933433G15Rik	chr9:75410183-75415537	q1	q2	NOTEST	0.0440716	0.189426	2.10372	0	1	1	no
1334	4933433G19Rik	4933433G19Rik	4933433G19Rik	chr13:66912097-67032405	q1	q2	NOTEST	0	0.047307	Inf	0	1	1	no
1335	4933433H22Rik	4933433H22Rik	4933433H22Rik	chr17:84078659-84089875	q1	q2	OK	0.237487	0.632837	1.41398	1.85446	0.0751	0.976747	no
1336	4933434E20Rik	4933434E20Rik	4933434E20Rik	chr3:90052816-90062447	q1	q2	OK	36.7862	44.302	0.268207	0.794306	0.35095	0.999585	no
1337	4933434I20Rik	4933434I20Rik	4933434I20Rik	chr8:83348471-83379402	q1	q2	NOTEST	0	0	0	0	1	1	no
1338	4933436C20Rik	4933436C20Rik	4933436C20Rik	chr8:92326032-92356120	q1	q2	OK	1.12711	1.23341	0.130024	0.212663	0.83565	0.999585	no
1339	4933436E23Rik	4933436E23Rik	4933436E23Rik	chr1:139379451-139402852	q1	q2	NOTEST	0	0	0	0	1	1	no
1340	4933436H12Rik	4933436H12Rik	4933436H12Rik	chr7:68417423-68426133	q1	q2	NOTEST	0	0	0	0	1	1	no
1341	4933436I01Rik	4933436I01Rik	4933436I01Rik	chrX:67919863-67921450	q1	q2	NOTEST	0	0	0	0	1	1	no
1342	4933438B17Rik	4933438B17Rik	4933438B17Rik	chr5:127030788-127088529	q1	q2	NOTEST	0	0	0	0	1	1	no
1343	4933438K21Rik	4933438K21Rik	4933438K21Rik	chr4:147063365-147068436	q1	q2	NOTEST	0.0561775	0.0142115	-1.98293	0	1	1	no
1344	4933439C10Rik	4933439C10Rik	4933439C10Rik	chr11:59485520-59511067	q1	q2	OK	1.17498	1.67842	0.514474	0.388044	0.6591	0.999585	no
1345	4933439K11Rik	4933439K11Rik	4933439K11Rik	chr1:172521129-172550806	q1	q2	NOTEST	0	0	0	0	1	1	no
1346	4933440J02Rik	4933440J02Rik	4933440J02Rik	chr10:111586718-111594273	q1	q2	NOTEST	0	0	0	0	1	1	no
1347	4933440M02Rik	4933440M02Rik	4933440M02Rik	chr7:125331781-125349786	q1	q2	NOTEST	0	0	0	0	1	1	no
1348	5031410I06Rik	5031410I06Rik	5031410I06Rik	chr5:26098667-26105314	q1	q2	NOTEST	0.0304953	0.0635877	1.06016	0	1	1	no
1349	5031414D18Rik	5031414D18Rik	5031414D18Rik	chr14:75004109-75388146	q1	q2	OK	0.529865	0.643312	0.279894	0.108377	0.91795	0.999585	no
1350	5031425E22Rik	5031425E22Rik	5031425E22Rik	chr5:23431807-23434353	q1	q2	OK	1.87513	1.90412	0.0221362	0.0434583	0.9643	0.999585	no
1351	5031425F14Rik	5031425F14Rik	5031425F14Rik	chr2:166447450-166458770	q1	q2	NOTEST	0	0	0	0	1	1	no
1352	5031426D15Rik	5031426D15Rik	5031426D15Rik	chr2:6539698-7396198	q1	q2	NOTEST	0.172561	0.196978	0.19093	0	1	1	no
1353	5031434C07Rik	5031434C07Rik	5031434C07Rik	chr6:112273757-112330423	q1	q2	NOTEST	0	0	0	0	1	1	no
1354	5031434O11Rik	5031434O11Rik	5031434O11Rik	chr3:51515317-51567116	q1	q2	NOTEST	0.0813686	0.198934	1.28975	0	1	1	no
1355	5031439G07Rik	5031439G07Rik	5031439G07Rik	chr15:84945719-84987971	q1	q2	OK	27.0888	20.2664	-0.418606	-1.39135	0.1024	0.999585	no
1356	5033403H07Rik	5033403H07Rik	5033403H07Rik	chr5:52973011-52992292	q1	q2	NOTEST	0	0	0	0	1	1	no
1357	5033404E19Rik	5033404E19Rik	5033404E19Rik	chr1:185497305-185498014	q1	q2	NOTEST	0	0	0	0	1	1	no
1358	5033406O09Rik	5033406O09Rik	5033406O09Rik	chr12:111941990-111944482	q1	q2	NOTEST	0.137128	0.0658767	-1.05769	0	1	1	no
1359	5033411D12Rik	5033411D12Rik	5033411D12Rik	chr13:16857474-17694765	q1	q2	NOTEST	0.192611	0.202967	0.0755522	0	1	1	no
1360	5330411J11Rik	5330411J11Rik	5330411J11Rik	chr2:59382492-59386682	q1	q2	NOTEST	0	0	0	0	1	1	no
1361	5330413P13Rik	5330413P13Rik	5330413P13Rik	chr2:131820005-131847656	q1	q2	NOTEST	0	0	0	0	1	1	no
1362	5330417C22Rik	5330417C22Rik	5330417C22Rik	chr3:108458068-108536522	q1	q2	NOTEST	0	0.00677773	Inf	0	1	1	no
1363	5330426P16Rik	5330426P16Rik	5330426P16Rik	chr16:50726750-50732773	q1	q2	OK	2.85578	2.28866	-0.319383	-0.635859	0.51335	0.999585	no
1364	5330434G04Rik	5330434G04Rik	5330434G04Rik	chrX:105372993-105391754	q1	q2	NOTEST	0.0128889	0	#NAME?	0	1	1	no
1365	5330439B14Rik	5330439B14Rik	5330439B14Rik	chr6:142587861-142702274	q1	q2	NOTEST	0	0	0	0	1	1	no
1366	5430401F13Rik	5430401F13Rik	5430401F13Rik	chr6:131543761-131553757	q1	q2	NOTEST	0	0	0	0	1	1	no
1367	5430402E10Rik	5430402E10Rik	5430402E10Rik	chrX:77919785-77925062	q1	q2	NOTEST	0	0	0	0	1	1	no
1368	5430402O13Rik	5430402O13Rik	5430402O13Rik	chr6:50566642-50596590	q1	q2	NOTEST	0	0.0263283	Inf	0	1	1	no
1369	5430403N17Rik	5430403N17Rik	5430403N17Rik	chr8:35864084-35882957	q1	q2	NOTEST	0.0178051	0.0352751	0.986355	0	1	1	no
1370	5430405H02Rik	5430405H02Rik	5430405H02Rik	chr2:156840076-156862945	q1	q2	OK	0.820879	0.838996	0.0314932	0.019855	0.983	0.999585	no
1371	5430416N02Rik	5430416N02Rik	5430416N02Rik	chr5:100420841-100429535	q1	q2	OK	28.9393	31.9336	0.142046	0.497684	0.697	0.999585	no
1372	5430416O09Rik	5430416O09Rik	5430416O09Rik	chr4:43730033-43734534	q1	q2	NOTEST	0.0215478	0.00499231	-2.10976	0	1	1	no
1373	5430417L22Rik	5430417L22Rik	5430417L22Rik	chr2:118745761-118748807	q1	q2	OK	9.13895	9.34115	0.0315716	0.0941823	0.91685	0.999585	no
1374	5430419D17Rik	5430419D17Rik	5430419D17Rik	chr7:131174401-131250945	q1	q2	NOTEST	0	0.0426875	Inf	0	1	1	no
1375	5430421F17Rik	5430421F17Rik	5430421F17Rik	chr8:25302649-25306270	q1	q2	NOTEST	0.0600061	0.0387762	-0.629935	0	1	1	no
1376	5430421N21Rik	5430421N21Rik	5430421N21Rik	chr15:101431013-101491512	q1	q2	NOTEST	0	0	0	0	1	1	no
1377	5430425J12Rik	5430425J12Rik	5430425J12Rik	chr13:73681156-73709856	q1	q2	NOTEST	0	0	0	0	1	1	no
1378	5430425K12Rik	5430425K12Rik	5430425K12Rik	chr13:80940402-80948597	q1	q2	NOTEST	0.0398703	0.154592	1.95507	0	1	1	no
1379	5430427M07Rik	5430427M07Rik	5430427M07Rik	chr12:90998491-91384409	q1	q2	NOTEST	0	0	0	0	1	1	no
1380	5430427O19Rik	5430427O19Rik	5430427O19Rik	chrX:85870272-85891499	q1	q2	NOTEST	0	0.00582758	Inf	0	1	1	no
1381	5430428K19Rik	5430428K19Rik	5430428K19Rik	chrX:6400144-6633717	q1	q2	NOTEST	0	0	0	0	1	1	no
1382	5430434I15Rik	5430434I15Rik	5430434I15Rik	chr3:38203150-38208119	q1	q2	NOTEST	0	0	0	0	1	1	no
1383	5430435G22Rik	5430435G22Rik	5430435G22Rik	chr1:131688694-131713464	q1	q2	OK	9.37844	9.23364	-0.0224498	-0.0643835	0.9425	0.999585	no
1384	5430437J10Rik	5430437J10Rik	5430437J10Rik	chr15:5496317-5594983	q1	q2	NOTEST	0	0.0201455	Inf	0	1	1	no
1385	5430440P10Rik	5430440P10Rik	5430440P10Rik	chr14:105427558-105437716	q1	q2	NOTEST	0	0	0	0	1	1	no
1386	5530400C23Rik	5530400C23Rik	5530400C23Rik	chr6:133292215-133295790	q1	q2	NOTEST	0	0	0	0	1	1	no
1387	5530401A14Rik	5530401A14Rik	5530401A14Rik	chr11:80880164-81968396	q1	q2	NOTEST	0	0	0	0	1	1	no
1388	5530601H04Rik	5530601H04Rik	5530601H04Rik	chrX:105040853-105070124	q1	q2	OK	2.51325	2.40156	-0.0655874	-0.149773	0.8717	0.999585	no
1389	5730403I07Rik	5730403I07Rik	5730403I07Rik	chr9:77366411-77399416	q1	q2	NOTEST	0	0.0106076	Inf	0	1	1	no
1390	5730405O15Rik	5730405O15Rik	5730405O15Rik	chrX:13042014-13045295	q1	q2	NOTEST	0.183706	0.203844	0.150065	0	1	1	no
1391	5730408K05Rik	5730408K05Rik	5730408K05Rik	chr19:8888386-8888774	q1	q2	OK	1.02865	2.75723	1.42247	1.32467	0.15545	0.999585	no
1392	5730409E04Rik	5730409E04Rik	5730409E04Rik	chr4:126609853-126614371	q1	q2	NOTEST	0	0.0146348	Inf	0	1	1	no
1393	5730412P04Rik	5730412P04Rik	5730412P04Rik	chrX:136104602-136115420	q1	q2	NOTEST	0	0	0	0	1	1	no
1394	5730416F02Rik	5730416F02Rik	5730416F02Rik	chrX:109001484-109002296	q1	q2	OK	0.412733	0.993982	1.26801	1.6566	0.179	0.999585	no
1395	5730420D15Rik	5730420D15Rik	5730420D15Rik	chr10:95417374-95428640	q1	q2	NOTEST	0.0438231	0	#NAME?	0	1	1	no
1396	5730422E09Rik	5730422E09Rik	5730422E09Rik	chr5:149119564-149182036	q1	q2	NOTEST	0	0.0140046	Inf	0	1	1	no
1397	5730435O14Rik	5730435O14Rik	5730435O14Rik	chr10:41538848-41587753	q1	q2	NOTEST	0	0	0	0	1	1	no
1398	5730455P16Rik	5730455P16Rik	5730455P16Rik	chr11:80360491-80378015	q1	q2	OK	8.82444	8.18122	-0.109188	-0.337823	0.71065	0.999585	no
1399	5730457N03Rik	5730457N03Rik	5730457N03Rik	chr6:52308388-52318378	q1	q2	NOTEST	0	0	0	0	1	1	no
1400	5730460C07Rik	5730460C07Rik	5730460C07Rik	chr3:153789304-153792087	q1	q2	NOTEST	0	0.0237792	Inf	0	1	1	no
1401	5730480H06Rik	5730480H06Rik	5730480H06Rik	chr5:48389502-49285659	q1	q2	OK	0.327818	0.421355	0.362139	0.354916	0.6913	0.999585	no
1402	5730488B01Rik	5730488B01Rik	5730488B01Rik	chr4:44531505-44710440	q1	q2	NOTEST	0	0	0	0	1	1	no
1403	5730507C01Rik	5730507C01Rik	5730507C01Rik	chr12:18514509-18535254	q1	q2	OK	1.43966	1.36885	-0.0727657	-0.120258	0.88635	0.999585	no
1404	5730508B09Rik	5730508B09Rik	5730508B09Rik	chr3:127869687-127896323	q1	q2	OK	0.896871	1.46645	0.709357	1.16862	0.2408	0.999585	no
1405	5730522E02Rik	5730522E02Rik	5730522E02Rik	chr11:25616845-26210576	q1	q2	NOTEST	0	0	0	0	1	1	no
1406	5730559C18Rik	5730559C18Rik	5730559C18Rik	chr1:136213521-136234280	q1	q2	OK	1.84628	1.07052	-0.786308	-1.47554	0.11395	0.999585	no
1407	5730577I03Rik	5730577I03Rik	5730577I03Rik	chr9:20607474-20617271	q1	q2	OK	0.486102	0.336768	-0.529504	-0.74298	0.44075	0.999585	no
1408	5830403L16Rik	5830403L16Rik	5830403L16Rik	chr1:153849541-153851195	q1	q2	NOTEST	0	0	0	0	1	1	no
1409	5830403M04Rik	5830403M04Rik	5830403M04Rik	chr5:100077872-100159808	q1	q2	NOTEST	0	0	0	0	1	1	no
1410	5830411N06Rik	5830411N06Rik	5830411N06Rik	chr7:140247300-140299791	q1	q2	NOTEST	0.0750335	0.013907	-2.43173	0	1	1	no
1411	5830415F09Rik	5830415F09Rik	5830415F09Rik	chr4:46376974-46389423	q1	q2	OK	0.957568	0.898097	-0.092504	-0.144559	0.8822	0.999585	no
1412	5830416I19Rik	5830416I19Rik	5830416I19Rik	chr5:64044972-64050226	q1	q2	NOTEST	0.27584	0.0246993	-3.48129	0	1	1	no
1413	5830416P10Rik	5830416P10Rik	5830416P10Rik	chr19:53441211-53464796	q1	q2	OK	0.271267	0.540408	0.994338	1.54642	0.09415	0.999585	no
1414	5830417I10Rik	5830417I10Rik	5830417I10Rik	chr3:88777056-88832487	q1	q2	OK	2.09361	2.0584	-0.024468	-0.0631945	0.9386	0.999585	no
1415	5830418K08Rik	5830418K08Rik	5830418K08Rik	chr9:15283336-15357788	q1	q2	OK	13.673	13.8316	0.0166332	0.0361791	0.9654	0.999585	no
1416	5830418P13Rik	5830418P13Rik	5830418P13Rik	chr9:103423577-103480328	q1	q2	NOTEST	0.0423751	0.0312569	-0.439041	0	1	1	no
1417	5830428M24Rik	5830428M24Rik	5830428M24Rik	chr12:69464786-69475550	q1	q2	NOTEST	0	0	0	0	1	1	no
1418	5830432E09Rik	5830432E09Rik	5830432E09Rik	chr7:135537823-135686294	q1	q2	OK	0.162109	0.538407	1.73173	0.710958	0.44585	0.999585	no
1419	5830444B04Rik	5830444B04Rik	5830444B04Rik	chr4:155400968-155443110	q1	q2	NOTEST	0.237188	0.221121	-0.101192	0	1	1	no
1420	5830454E08Rik	5830454E08Rik	5830454E08Rik	chr9:120577330-120578073	q1	q2	NOTEST	0	0.07191	Inf	0	1	1	no
1421	5830473C10Rik	5830473C10Rik	5830473C10Rik	chr5:90561208-90597906	q1	q2	NOTEST	0.0205323	0.0968884	2.23843	0	1	1	no
1422	5930403L14Rik	5930403L14Rik	5930403L14Rik	chr4:154316124-154636873	q1	q2	NOTEST	0.0534936	0.0228721	-1.22578	0	1	1	no
1423	5930412G12Rik	5930412G12Rik	5930412G12Rik	chr5:128579129-128600687	q1	q2	NOTEST	0	0	0	0	1	1	no
1424	5930430L01Rik	5930430L01Rik	5930430L01Rik	chr5:148990055-148995215	q1	q2	OK	3.12129	2.87765	-0.117255	-0.264906	0.7571	0.999585	no
1425	5930438M14Rik	5930438M14Rik	5930438M14Rik	chr13:101232126-101247551	q1	q2	NOTEST	0	0	0	0	1	1	no
1426	6030407O03Rik	6030407O03Rik	6030407O03Rik	chr1:73618380-73864466	q1	q2	NOTEST	0.0261892	0	#NAME?	0	1	1	no
1427	6030408B16Rik	6030408B16Rik	6030408B16Rik	chr15:101293211-101297426	q1	q2	NOTEST	0.0474466	0.0229953	-1.04496	0	1	1	no
1428	6030419C18Rik	6030419C18Rik	6030419C18Rik	chr9:58488602-58499742	q1	q2	OK	16.2542	15.074	-0.108748	-0.341462	0.71805	0.999585	no
1429	6030440G07Rik	6030440G07Rik	6030440G07Rik	chr12:110994397-111013872	q1	q2	OK	0.329322	0.590849	0.84329	1.08578	0.31035	0.999585	no
1430	6030443J06Rik	6030443J06Rik	6030443J06Rik	chr5:22550412-22558171	q1	q2	OK	0.548183	0.792801	0.532299	0.892386	0.3274	0.999585	no
1431	6030458C11Rik	6030458C11Rik	6030458C11Rik	chr15:12808176-12824657	q1	q2	OK	7.75856	10.5872	0.448462	1.17915	0.1621	0.999585	no
1432	6030466F02Rik	6030466F02Rik	6030466F02Rik	chr8:123733957-123739941	q1	q2	NOTEST	0	0	0	0	1	1	no
1433	6030468B19Rik	6030468B19Rik	6030468B19Rik	chr11:117797659-117807308	q1	q2	NOTEST	0	0.0221738	Inf	0	1	1	no
1434	6030469F06Rik	6030469F06Rik	6030469F06Rik	chr12:31168861-31185922	q1	q2	NOTEST	0	0	0	0	1	1	no
1435	6030498E09Rik	6030498E09Rik	6030498E09Rik	chrX:38772779-38962688	q1	q2	NOTEST	0	0	0	0	1	1	no
1436	6230400D17Rik	6230400D17Rik	6230400D17Rik	chr14:20702011-20704425	q1	q2	OK	0.756993	1.30203	0.782409	0.438143	0.6999	0.999585	no
1437	6330403A02Rik	6330403A02Rik	6330403A02Rik	chr1:180432372-180483504	q1	q2	NOTEST	0	0	0	0	1	1	no
1438	6330403K07Rik	6330403K07Rik	6330403K07Rik	chr11:71031940-71033617	q1	q2	NOTEST	0.210021	0.391976	0.900234	0	1	1	no
1439	6330407A03Rik	6330407A03Rik	6330407A03Rik	chr4:3678120-3791612	q1	q2	NOTEST	0.0255181	0	#NAME?	0	1	1	no
1440	6330408A02Rik	6330408A02Rik	6330408A02Rik	chr7:13258966-13311427	q1	q2	OK	3.05967	3.30645	0.11191	0.109548	0.9064	0.999585	no
1441	6330409D20Rik	6330409D20Rik	6330409D20Rik	chr2:32721054-32755007	q1	q2	NOTEST	0	0	0	0	1	1	no
1442	6330410L21Rik	6330410L21Rik	6330410L21Rik	chr3:129677574-129763882	q1	q2	NOTEST	0	0.0052879	Inf	0	1	1	no
1443	6330415B21Rik	6330415B21Rik	6330415B21Rik	chr6:76881636-77979667	q1	q2	NOTEST	0.0415129	0.0288537	-0.5248	0	1	1	no
1444	6330416G13Rik	6330416G13Rik	6330416G13Rik	chr4:63560359-63586353	q1	q2	OK	4.37044	2.97108	-0.556787	-1.37749	0.1268	0.999585	no
1445	6330418K02Rik	6330418K02Rik	6330418K02Rik	chr5:138259657-138272754	q1	q2	OK	3.03746	2.26501	-0.423346	-0.462446	0.70505	0.999585	no
1446	6330549D23Rik	6330549D23Rik	6330549D23Rik	chr3:96601132-96629819	q1	q2	NOTEST	0.223148	0.269354	0.271505	0	1	1	no
1447	6430411K18Rik	6430411K18Rik	6430411K18Rik	chr12:109590168-109595403	q1	q2	NOTEST	0	0	0	0	1	1	no
1448	6430531B16Rik	6430531B16Rik	6430531B16Rik	chr7:139972302-139978755	q1	q2	NOTEST	0.218516	0.125228	-0.803175	0	1	1	no
1449	6430548M08Rik	6430548M08Rik	6430548M08Rik	chr8:120114151-120165307	q1	q2	OK	8.33929	6.60261	-0.336887	-0.789787	0.343	0.999585	no
1450	6430550D23Rik	6430550D23Rik	6430550D23Rik	chr2:156000442-156007977	q1	q2	NOTEST	0.0912513	0.131035	0.522036	0	1	1	no
1451	6430562O15Rik	6430562O15Rik	6430562O15Rik	chr13:99344785-99415561	q1	q2	NOTEST	0.0275703	0.0127753	-1.10976	0	1	1	no
1452	6430571L13Rik	6430571L13Rik	6430571L13Rik	chr9:107340639-107349683	q1	q2	NOTEST	0.0356254	0.0255198	-0.481289	0	1	1	no
1453	6430573F11Rik	6430573F11Rik	6430573F11Rik	chr8:36489190-36513013	q1	q2	NOTEST	0	0.0130542	Inf	0	1	1	no
1454	6430584L05Rik	6430584L05Rik	6430584L05Rik	chr6:55396886-55412285	q1	q2	NOTEST	0.0141922	0.00718022	-0.982994	0	1	1	no
1455	6430706D22Rik	6430706D22Rik	6430706D22Rik	chr1:88227019-88277579	q1	q2	OK	13.0595	13.4625	0.0438569	0.080305	0.92815	0.999585	no
1456	6430710C18Rik	6430710C18Rik	6430710C18Rik	chr2:72745845-72813717	q1	q2	NOTEST	0	0	0	0	1	1	no
1457	6530402F18Rik	6530402F18Rik	6530402F18Rik	chr2:29194820-29252993	q1	q2	OK	3.09065	1.90666	-0.696865	-1.51484	0.0774	0.981679	no
1458	6530411M01Rik	6530411M01Rik	6530411M01Rik	chr17:9147718-9168022	q1	q2	NOTEST	0	0	0	0	1	1	no
1459	6720401G13Rik	6720401G13Rik	6720401G13Rik	chrX:50555743-50635258	q1	q2	OK	2.12029	2.28662	0.108954	0.250249	0.7717	0.999585	no
1460	6720468P15Rik	6720468P15Rik	6720468P15Rik	chr19:57508563-57512788	q1	q2	NOTEST	0	0	0	0	1	1	no
1461	6720483E21Rik	6720483E21Rik	6720483E21Rik	chr1:20888649-20890473	q1	q2	NOTEST	0	0.107731	Inf	0	1	1	no
1462	6720489N17Rik	6720489N17Rik	6720489N17Rik	chr13:62603014-62624182	q1	q2	OK	1.04818	1.86765	0.833334	1.52427	0.10915	0.999585	no
1463	6820408C15Rik	6820408C15Rik	6820408C15Rik	chr2:152415586-152444328	q1	q2	NOTEST	0	0	0	0	1	1	no
1464	6820431F20Rik	6820431F20Rik	6820431F20Rik	chr8:20268285-20297432	q1	q2	OK	61.9526	79.4961	0.359719	1.2752	0.1567	0.999585	no
1465	7420426K07Rik	7420426K07Rik	7420426K07Rik	chr9:98903118-98904622	q1	q2	NOTEST	0	0	0	0	1	1	no
1466	7420461P10Rik	7420461P10Rik	7420461P10Rik	chr1:162639149-162658219	q1	q2	NOTEST	0	0	0	0	1	1	no
1467	7420700N18Rik	7420700N18Rik	7420700N18Rik	chr8:31367748-31382438	q1	q2	NOTEST	0	0.0136258	Inf	0	1	1	no
1468	7420701I03Rik	7420701I03Rik	7420701I03Rik	chr12:11047812-11078741	q1	q2	NOTEST	0	0	0	0	1	1	no
1469	7530416G11Rik	7530416G11Rik	7530416G11Rik	chr15:85492735-85503227	q1	q2	NOTEST	0	0	0	0	1	1	no
1470	7530420F21Rik	7530420F21Rik	7530420F21Rik	chr1:150076660-150099766	q1	q2	OK	0.98244	1.30964	0.414731	0.633269	0.56595	0.999585	no
1471	7630403G23Rik	7630403G23Rik	7630403G23Rik	chr9:34042370-34059019	q1	q2	NOTEST	0	0	0	0	1	1	no
1472	8030411F24Rik	8030411F24Rik	8030411F24Rik	chr2:148782008-148785936	q1	q2	NOTEST	0	0	0	0	1	1	no
1473	8030423F21Rik	8030423F21Rik	8030423F21Rik	chr5:52607549-52619011	q1	q2	NOTEST	0.0158066	0.0466368	1.56094	0	1	1	no
1474	8030423J24Rik	8030423J24Rik	8030423J24Rik	chr13:70882947-70884503	q1	q2	NOTEST	0	0	0	0	1	1	no
1475	8030442B05Rik	8030442B05Rik	8030442B05Rik	chr2:11338365-11398500	q1	q2	NOTEST	0	0.0488461	Inf	0	1	1	no
1476	8030443G20Rik	8030443G20Rik	8030443G20Rik	chr4:108879069-108972077	q1	q2	NOTEST	0	0	0	0	1	1	no
1477	8030462N17Rik	8030462N17Rik	8030462N17Rik	chr18:77633280-77714010	q1	q2	OK	8.1983	9.28922	0.180234	0.538119	0.55185	0.999585	no
1478	8430403D17Rik	8430403D17Rik	8430403D17Rik	chr11:85353163-85832388	q1	q2	NOTEST	0.0285101	0.0336335	0.238427	0	1	1	no
1479	8430408G22Rik	8430408G22Rik	8430408G22Rik	chr6:116633007-116673836	q1	q2	NOTEST	0.0752574	0.0190389	-1.98289	0	1	1	no
1480	8430410A17Rik	8430410A17Rik	8430410A17Rik	chr6:87913975-87936613	q1	q2	OK	21.6595	19.7939	-0.129946	-0.418619	0.68095	0.999585	no
1481	8430419L09Rik	8430419L09Rik	8430419L09Rik	chr6:135197986-135236240	q1	q2	OK	3.88481	3.43513	-0.177478	-0.454015	0.61445	0.999585	no
1482	8430422H06Rik	8430422H06Rik	8430422H06Rik	chr18:14232305-14278542	q1	q2	NOTEST	0	0	0	0	1	1	no
1483	8430423G03Rik	8430423G03Rik	8430423G03Rik	chr5:148950249-148951658	q1	q2	OK	2.78822	3.14439	0.173436	0.351662	0.78125	0.999585	no
1484	8430426J06Rik	8430426J06Rik	8430426J06Rik	chr15:81242653-81251862	q1	q2	NOTEST	0.0675626	0.212802	1.65522	0	1	1	no
1485	8430427H17Rik	8430427H17Rik	8430427H17Rik	chr2:153407460-153529971	q1	q2	NOTEST	0.155512	0.122469	-0.344616	0	1	1	no
1486	8430429K09Rik	8430429K09Rik	8430429K09Rik	chr11:3202352-3479831	q1	q2	OK	4.12152	4.84205	0.23244	0.101258	0.9111	0.999585	no
1487	8430431K14Rik	8430431K14Rik	8430431K14Rik	chr19:30564486-31765033	q1	q2	NOTEST	0	0	0	0	1	1	no
1488	8430436N08Rik	8430436N08Rik	8430436N08Rik	chr4:7560687-7573801	q1	q2	NOTEST	0	0.0242407	Inf	0	1	1	no
1489	8430437L04Rik	8430437L04Rik	8430437L04Rik	chr2:72703509-72729468	q1	q2	NOTEST	0	0	0	0	1	1	no
1490	9030025P20Rik	9030025P20Rik	9030025P20Rik	chr17:14964188-15022449	q1	q2	OK	1.26608	2.20354	0.799457	1.42429	0.13495	0.999585	no
1491	9030204H09Rik	9030204H09Rik	9030204H09Rik	chr2:35751225-35979624	q1	q2	NOTEST	0	0	0	0	1	1	no
1492	9030404E10Rik	9030404E10Rik	9030404E10Rik	chr16:30021841-30039479	q1	q2	NOTEST	0	0.0210565	Inf	0	1	1	no
1493	9030612E09Rik	9030612E09Rik	9030612E09Rik	chr10:43174698-43176565	q1	q2	NOTEST	0.0251498	0.0254489	0.0170557	0	1	1	no
1494	9030617O03Rik	9030617O03Rik	9030617O03Rik	chr12:100779122-100872610	q1	q2	OK	13.1902	23.9588	0.861086	2.85315	0.0027	0.192029	no
1495	9030619P08Rik	9030619P08Rik	9030619P08Rik	chr15:75427605-75431829	q1	q2	NOTEST	0	0	0	0	1	1	no
1496	9030624G23Rik	9030624G23Rik	9030624G23Rik	chr12:24043201-24097269	q1	q2	OK	2.31006	1.57114	-0.556116	-1.065	0.2672	0.999585	no
1497	9030624J02Rik	9030624J02Rik	9030624J02Rik	chr7:118740270-118841491	q1	q2	OK	10.7754	9.65449	-0.158466	-0.489086	0.59485	0.999585	no
1498	9130008F23Rik	9130008F23Rik	9130008F23Rik	chr17:40875481-40880558	q1	q2	OK	1.15525	1.50843	0.384851	0.67303	0.47885	0.999585	no
1499	9130011E15Rik	9130011E15Rik	9130011E15Rik	chr19:45818143-45998488	q1	q2	OK	6.91375	8.49983	0.297966	0.8477	0.3597	0.999585	no
1500	9130015A21Rik	9130015A21Rik	9130015A21Rik	chr12:35672290-35695118	q1	q2	NOTEST	0.121225	0.0268419	-2.17512	0	1	1	no
1501	9130015L21Rik	9130015L21Rik	9130015L21Rik	chr2:160016652-160040620	q1	q2	NOTEST	0	0	0	0	1	1	no
1502	9130019O22Rik	9130019O22Rik	9130019O22Rik	chr7:127382259-127387166	q1	q2	OK	0.637497	0.541166	-0.236347	-0.380255	0.6763	0.999585	no
1503	9130019P16Rik	9130019P16Rik	9130019P16Rik	chr6:54039931-54430221	q1	q2	NOTEST	0.00976769	0.0423962	2.11784	0	1	1	no
1504	9130023H24Rik	9130023H24Rik	9130023H24Rik	chr7:128234450-128245100	q1	q2	OK	2.21692	2.3383	0.0768984	0.125327	0.89015	0.999585	no
1505	9130024F11Rik	9130024F11Rik	9130024F11Rik	chr1:56971468-56975196	q1	q2	NOTEST	0.356053	0.243607	-0.547538	0	1	1	no
1506	9130204L05Rik	9130204L05Rik	9130204L05Rik	chr3:91088136-91090805	q1	q2	NOTEST	0	0	0	0	1	1	no
1507	9130206I24Rik	9130206I24Rik	9130206I24Rik	chr4:114909288-114921118	q1	q2	OK	3.6471	3.02595	-0.269365	-0.628652	0.4906	0.999585	no
1508	9130209A04Rik	9130209A04Rik	9130209A04Rik	chr18:47452667-47470868	q1	q2	NOTEST	0	0	0	0	1	1	no
1509	9130221F21Rik	9130221F21Rik	9130221F21Rik	chr6:72013895-72042528	q1	q2	NOTEST	0.0689316	0.146668	1.08931	0	1	1	no
1510	9130221H12Rik	9130221H12Rik	9130221H12Rik	chr7:25228258-25237851	q1	q2	OK	2.59447	3.08424	0.249478	0.174198	0.84305	0.999585	no
1511	9130227L01Rik	9130227L01Rik	9130227L01Rik	chr1:55931240-55972098	q1	q2	NOTEST	0	0	0	0	1	1	no
1512	9130230L23Rik	9130230L23Rik	9130230L23Rik	chr5:65987927-66004285	q1	q2	NOTEST	0.0334592	0	#NAME?	0	1	1	no
1513	9130401M01Rik	9130401M01Rik	9130401M01Rik	chr15:58022270-58034294	q1	q2	OK	32.012	31.2175	-0.0362604	-0.125428	0.90645	0.999585	no
1514	9130409I23Rik	9130409I23Rik	9130409I23Rik	chr1:181051236-181060667	q1	q2	NOTEST	0	0	0	0	1	1	no
1515	9230009I02Rik	9230009I02Rik	9230009I02Rik	chr11:51085086-51091835	q1	q2	NOTEST	0	0	0	0	1	1	no
1516	9230102K24Rik	9230102K24Rik	9230102K24Rik	chr10:110600649-110615961	q1	q2	NOTEST	0	0	0	0	1	1	no
1517	9230102O04Rik	9230102O04Rik	9230102O04Rik	chr2:9881245-9889540	q1	q2	NOTEST	0	0	0	0	1	1	no
1518	9230104L09Rik	9230104L09Rik	9230104L09Rik	chr2:148846713-148850934	q1	q2	NOTEST	0	0	0	0	1	1	no
1519	9230105E05Rik	9230105E05Rik	9230105E05Rik	chr10:120361274-120476935	q1	q2	NOTEST	0.10221	0.156776	0.617173	0	1	1	no
1520	9230110C19Rik	9230110C19Rik	9230110C19Rik	chr9:8021671-8042823	q1	q2	OK	0.994377	1.42623	0.520338	0.861676	0.39355	0.999585	no
1521	9230110F15Rik	9230110F15Rik	9230110F15Rik	chr9:35838328-35844150	q1	q2	NOTEST	0	0	0	0	1	1	no
1522	9230112D13Rik	9230112D13Rik	9230112D13Rik	chr14:34511620-34522801	q1	q2	NOTEST	0	0	0	0	1	1	no
1523	9230112J17Rik	9230112J17Rik	9230112J17Rik	chr9:60523966-60545882	q1	q2	NOTEST	0.0589316	0.0790294	0.423349	0	1	1	no
1524	9230114K14Rik	9230114K14Rik	9230114K14Rik	chr5:52190680-52197984	q1	q2	OK	2.4911	4.23293	0.764876	1.65307	0.09025	0.999585	no
1525	9230115E21Rik	9230115E21Rik	9230115E21Rik	chr9:51765351-51875885	q1	q2	NOTEST	0	0	0	0	1	1	no
1526	9230116N13Rik	9230116N13Rik	9230116N13Rik	chr1:136411915-136440220	q1	q2	NOTEST	0.154659	0.190864	0.303453	0	1	1	no
1527	9330020H09Rik	9330020H09Rik	9330020H09Rik	chr15:98543210-98570864	q1	q2	OK	0.791341	0.868192	0.133715	0.0850585	0.9249	0.999585	no
1528	9330102E08Rik	9330102E08Rik	9330102E08Rik	chr6:128169699-128183803	q1	q2	NOTEST	0.14925	0.211925	0.505824	0	1	1	no
1529	9330111N05Rik	9330111N05Rik	9330111N05Rik	chr13:80964073-81079857	q1	q2	NOTEST	0	0	0	0	1	1	no
1530	9330117O12Rik	9330117O12Rik	9330117O12Rik	chr18:54611743-54639870	q1	q2	NOTEST	0	0	0	0	1	1	no
1531	9330133O14Rik	9330133O14Rik	9330133O14Rik	chr8:122443655-122451322	q1	q2	OK	1.15069	0.643223	-0.839105	-1.29077	0.137	0.999585	no
1532	9330151L19Rik	9330151L19Rik	9330151L19Rik	chr12:69189837-69199868	q1	q2	OK	0.500034	0.989721	0.984996	0.619027	0.48375	0.999585	no
1533	9330158H04Rik	9330158H04Rik	9330158H04Rik	chr6:36333137-36524774	q1	q2	NOTEST	0.0288543	0.0547089	0.922989	0	1	1	no
1534	9330159F19Rik	9330159F19Rik	9330159F19Rik	chr10:29211642-29230779	q1	q2	OK	1.36083	0.661466	-1.04075	-1.96354	0.0315	0.701176	no
1535	9330159M07Rik	9330159M07Rik	9330159M07Rik	chr9:88839163-88858870	q1	q2	OK	0.475276	0.594764	0.323551	0.411771	0.62705	0.999585	no
1536	9330162012Rik	9330162012Rik	9330162012Rik	chr13:24905599-24939049	q1	q2	NOTEST	0	0.0153323	Inf	0	1	1	no
1537	9330162B11Rik	9330162B11Rik	9330162B11Rik	chr1:187609005-188214884	q1	q2	NOTEST	0	0	0	0	1	1	no
1538	9330175E14Rik	9330175E14Rik	9330175E14Rik	chr8:94433126-94435103	q1	q2	NOTEST	0.188114	0.118892	-0.661953	0	1	1	no
1539	9330175M20Rik	9330175M20Rik	9330175M20Rik	chr1:51218385-51333779	q1	q2	NOTEST	0	0	0	0	1	1	no
1540	9330178D15Rik	9330178D15Rik	9330178D15Rik	chr3:155976353-156008592	q1	q2	NOTEST	0	0	0	0	1	1	no
1541	9330179D12Rik	9330179D12Rik	9330179D12Rik	chr6:127125708-127212419	q1	q2	NOTEST	0.126749	0.210337	0.730734	0	1	1	no
1542	9330182L06Rik	9330182L06Rik	9330182L06Rik	chr5:9266192-9480717	q1	q2	NOTEST	0	0.00438168	Inf	0	1	1	no
1543	9330182O14Rik	9330182O14Rik	9330182O14Rik	chr15:40134364-40150010	q1	q2	NOTEST	0	0	0	0	1	1	no
1544	9330188P03Rik	9330188P03Rik	9330188P03Rik	chr14:105589548-105593929	q1	q2	NOTEST	0	0.0220728	Inf	0	1	1	no
1545	9430007A20Rik	9430007A20Rik	9430007A20Rik	chr4:144519821-144529353	q1	q2	NOTEST	0	0	0	0	1	1	no
1546	9430008C03Rik	9430008C03Rik	9430008C03Rik	chr2:158353699-158361522	q1	q2	OK	5.14246	6.45923	0.328903	0.828296	0.3317	0.999585	no
1547	9430014N10Rik	9430014N10Rik	9430014N10Rik	chr15:93904855-93927111	q1	q2	NOTEST	0	0	0	0	1	1	no
1548	9430015G10Rik	9430015G10Rik	9430015G10Rik	chr4:156109997-156127263	q1	q2	OK	12.3684	10.0726	-0.296222	-0.812043	0.34285	0.999585	no
1549	9430016H08Rik	9430016H08Rik	9430016H08Rik	chr1:57388243-57415958	q1	q2	OK	15.2969	22.7579	0.573124	1.33841	0.11965	0.999585	no
1550	9430018G01Rik	9430018G01Rik	9430018G01Rik	chr6:43345006-43666175	q1	q2	OK	0.462207	0.664931	0.524666	0.652879	0.44805	0.999585	no
1551	9430019J16Rik	9430019J16Rik	9430019J16Rik	chr2:75436056-75444179	q1	q2	NOTEST	0	0	0	0	1	1	no
1552	9430020K01Rik	9430020K01Rik	9430020K01Rik	chr18:4634928-4682869	q1	q2	OK	17.5448	16.9063	-0.0534857	-0.1838	0.83115	0.999585	no
1553	9430021M05Rik	9430021M05Rik	9430021M05Rik	chr2:162661162-162675204	q1	q2	NOTEST	0	0	0	0	1	1	no
1554	9430023L20Rik	9430023L20Rik	9430023L20Rik	chr15:101284300-101290934	q1	q2	OK	20.1782	17.2422	-0.226858	-0.703694	0.498	0.999585	no
1555	9430037G07Rik	9430037G07Rik	9430037G07Rik	chr9:88595324-88599243	q1	q2	OK	1.68817	1.34705	-0.325652	-0.630683	0.492	0.999585	no
1556	9430038I01Rik	9430038I01Rik	9430038I01Rik	chr7:137375568-137410756	q1	q2	OK	0.590348	1.32252	1.16365	1.78531	0.10385	0.999585	no
1557	9430041J12Rik	9430041J12Rik	9430041J12Rik	chr7:4074124-4136926	q1	q2	NOTEST	0	0	0	0	1	1	no
1558	9430060I03Rik	9430060I03Rik	9430060I03Rik	chr1:92933542-92950590	q1	q2	NOTEST	0.0284905	0.0828495	1.54001	0	1	1	no
1559	9430069I07Rik	9430069I07Rik	9430069I07Rik	chr15:34306680-34436240	q1	q2	OK	0.795547	1.19254	0.584024	0.148217	0.85645	0.999585	no
1560	9430076C15Rik	9430076C15Rik	9430076C15Rik	chr6:53287294-53397216	q1	q2	OK	0.562592	0.610142	0.117056	0.18107	0.84495	0.999585	no
1561	9430076G02Rik	9430076G02Rik	9430076G02Rik	chr18:54422294-54453294	q1	q2	NOTEST	0	0.0296051	Inf	0	1	1	no
1562	9430083A17Rik	9430083A17Rik	9430083A17Rik	chr13:51097737-51100727	q1	q2	NOTEST	0.0300246	0.0347813	0.212165	0	1	1	no
1563	9430091E24Rik	9430091E24Rik	9430091E24Rik	chr8:111094744-111145498	q1	q2	OK	0.660191	0.861055	0.383221	0.301108	0.7237	0.999585	no
1564	9530002B09Rik	9530002B09Rik	9530002B09Rik	chr4:122689258-122705135	q1	q2	NOTEST	0	0	0	0	1	1	no
1565	9530003J23Rik	9530003J23Rik	9530003J23Rik	chr10:117233752-117238681	q1	q2	NOTEST	0	0	0	0	1	1	no
1566	9530026F06Rik	9530026F06Rik	9530026F06Rik	chr1:61378431-61395904	q1	q2	NOTEST	0	0	0	0	1	1	no
1567	9530026P05Rik	9530026P05Rik	9530026P05Rik	chr6:92940581-93111749	q1	q2	NOTEST	0	0	0	0	1	1	no
1568	9530027J09Rik	9530027J09Rik	9530027J09Rik	chrX:48256933-48285426	q1	q2	OK	29.2769	28.3341	-0.0472253	-0.107448	0.8989	0.999585	no
1569	9530036O11Rik	9530036O11Rik	9530036O11Rik	chr5:28456839-28719209	q1	q2	NOTEST	0	0	0	0	1	1	no
1570	9530048J24Rik	9530048J24Rik	9530048J24Rik	chr11:85353163-85832388	q1	q2	NOTEST	0	0	0	0	1	1	no
1571	9530051G07Rik	9530051G07Rik	9530051G07Rik	chrX:153037628-153072915	q1	q2	NOTEST	0	0	0	0	1	1	no
1572	9530052E02Rik	9530052E02Rik	9530052E02Rik	chr8:10986963-11054541	q1	q2	NOTEST	0.167295	0.211473	0.338077	0	1	1	no
1573	9530053A07Rik	9530053A07Rik	9530053A07Rik	chr7:28129465-28164811	q1	q2	NOTEST	0.0216763	0.103694	2.25815	0	1	1	no
1574	9530059O14Rik	9530059O14Rik	9530059O14Rik	chr9:122572500-122580647	q1	q2	NOTEST	0	0	0	0	1	1	no
1575	9530068E07Rik	9530068E07Rik	9530068E07Rik	chr11:52396427-52408723	q1	q2	OK	59.308	64.9888	0.131965	0.48627	0.6021	0.999585	no
1576	9530077C05Rik	9530077C05Rik	9530077C05Rik	chr9:22411576-22444679	q1	q2	OK	1.392	1.07041	-0.378993	-0.651605	0.49485	0.999585	no
1577	9530080O11Rik	9530080O11Rik	9530080O11Rik	chr4:95959710-96024274	q1	q2	NOTEST	0	0	0	0	1	1	no
1578	9530082P21Rik	9530082P21Rik	9530082P21Rik	chr17:23749235-23754065	q1	q2	OK	2.71476	2.11884	-0.357554	-0.782166	0.39275	0.999585	no
1579	9530091C08Rik	9530091C08Rik	9530091C08Rik	chr9:68653801-69379028	q1	q2	NOTEST	0.215229	0.177072	-0.281539	0	1	1	no
1580	9630001P10Rik	9630001P10Rik	9630001P10Rik	chr5:45529704-45645469	q1	q2	NOTEST	0.0641723	0.0155506	-2.04498	0	1	1	no
1581	9630013A20Rik	9630013A20Rik	9630013A20Rik	chr14:84443562-84537060	q1	q2	NOTEST	0	0	0	0	1	1	no
1582	9630028B13Rik	9630028B13Rik	9630028B13Rik	chr1:185429356-185441819	q1	q2	NOTEST	0.0522477	0.0247659	-1.07701	0	1	1	no
1583	9630028H03Rik	9630028H03Rik	9630028H03Rik	chr2:135580529-135583220	q1	q2	NOTEST	0	0	0	0	1	1	no
1584	9630033F20Rik	9630033F20Rik	9630033F20Rik	chr6:127085115-127109552	q1	q2	OK	8.25815	6.79122	-0.282149	-0.824228	0.372	0.999585	no
1585	9830001H06Rik	9830001H06Rik	9830001H06Rik	chr2:157010441-157079265	q1	q2	OK	8.98898	8.55195	-0.0719036	-0.243168	0.7802	0.999585	no
1586	9830107B12Rik	9830107B12Rik	9830107B12Rik	chr17:48125604-48146307	q1	q2	NOTEST	0	0	0	0	1	1	no
1587	9830132P13Rik	9830132P13Rik	9830132P13Rik	chr3:127916170-127955220	q1	q2	NOTEST	0	0.00972899	Inf	0	1	1	no
1588	9830147E19Rik	9830147E19Rik	9830147E19Rik	chr7:42609525-42642604	q1	q2	OK	1.08759	1.53938	0.501218	1.02928	0.25635	0.999585	no
1589	9830166K06Rik	9830166K06Rik	9830166K06Rik	chr19:8651795-8663335	q1	q2	NOTEST	0	0	0	0	1	1	no
1590	9930012K11Rik	9930012K11Rik	9930012K11Rik	chr14:70154404-70159502	q1	q2	OK	2.60522	2.60375	-0.000811241	-0.00148663	0.994	0.999585	no
1591	9930013L23Rik	9930013L23Rik	9930013L23Rik	chr7:83932856-84086505	q1	q2	OK	0.690012	0.51505	-0.42191	-0.76636	0.39605	0.999585	no
1592	9930014A18Rik	9930014A18Rik	9930014A18Rik	chr15:60818995-60831400	q1	q2	NOTEST	0.0933959	0.12164	0.381192	0	1	1	no
1593	9930021J03Rik	9930021J03Rik	9930021J03Rik	chr19:29714401-29806009	q1	q2	OK	6.36831	7.59627	0.254383	0.819036	0.35245	0.999585	no
1594	9930104L06Rik	9930104L06Rik	9930104L06Rik	chr4:124937047-124944661	q1	q2	OK	4.58265	5.58359	0.285011	0.737212	0.4235	0.999585	no
1595	9930111J21Rik1	9930111J21Rik1	9930111J21Rik1	chr11:48945351-48979398	q1	q2	OK	6.69565	5.51438	-0.280025	-0.639479	0.47855	0.999585	no
1596	9930111J21Rik2	9930111J21Rik2	9930111J21Rik2	chr11:49037659-49135387	q1	q2	NOTEST	0.0190197	0.00962274	-0.982972	0	1	1	no
1597	A030009H04Rik	A030009H04Rik	A030009H04Rik	chr11:69340768-69342647	q1	q2	NOTEST	0.185885	0.37054	0.995217	0	1	1	no
1598	A130010J15Rik	A130010J15Rik	A130010J15Rik	chr1:193173468-193201546	q1	q2	OK	4.00406	3.51679	-0.187208	-0.462376	0.60005	0.999585	no
1599	A130049A11Rik	A130049A11Rik	A130049A11Rik	chr3:103914119-104007491	q1	q2	NOTEST	0.0467703	0.0734193	0.650567	0	1	1	no
1600	A130077B15Rik	A130077B15Rik	A130077B15Rik	chr10:122565022-122569891	q1	q2	OK	14.584	13.7646	-0.0834323	-0.261216	0.7873	0.999585	no
1601	A1bg	A1bg	A1bg	chr15:60917588-60921270	q1	q2	NOTEST	0	0	0	0	1	1	no
1602	A1cf	A1cf	A1cf	chr19:31868760-31949406	q1	q2	NOTEST	0	0	0	0	1	1	no
1603	A230001M10Rik	A230001M10Rik	A230001M10Rik	chr3:102262404-102288771	q1	q2	NOTEST	0	0	0	0	1	1	no
1604	A230009B12Rik	A230009B12Rik	A230009B12Rik	chr17:10403011-10840191	q1	q2	NOTEST	0	0	0	0	1	1	no
1605	A230020J21Rik	A230020J21Rik	A230020J21Rik	chr1:191005831-191029781	q1	q2	NOTEST	0.028944	0.0280561	-0.0449515	0	1	1	no
1606	A230028O05Rik	A230028O05Rik	A230028O05Rik	chr16:25059638-25069058	q1	q2	NOTEST	0.129237	0.187904	0.53998	0	1	1	no
1607	A230046K03Rik	A230046K03Rik	A230046K03Rik	chr10:83543940-83596473	q1	q2	OK	39.2427	37.5258	-0.0645413	-0.226807	0.8002	0.999585	no
1608	A230050P20Rik	A230050P20Rik	A230050P20Rik	chr9:20868641-20879710	q1	q2	OK	0.989753	2.22901	1.17126	1.85498	0.06555	0.934259	no
1609	A230056J06Rik	A230056J06Rik	A230056J06Rik	chr13:59580175-59585223	q1	q2	NOTEST	0	0	0	0	1	1	no
1610	A230056P14Rik	A230056P14Rik	A230056P14Rik	chr7:55962530-56019573	q1	q2	OK	0.766136	0.906972	0.243458	0.231752	0.8205	0.999585	no
1611	A230057D06Rik	A230057D06Rik	A230057D06Rik	chr7:61705849-61927574	q1	q2	NOTEST	0.0232357	0.0900905	1.95503	0	1	1	no
1612	A230065H16Rik	A230065H16Rik	A230065H16Rik	chr12:111406808-111412077	q1	q2	NOTEST	0	0	0	0	1	1	no
1613	A230070E04Rik	A230070E04Rik	A230070E04Rik	chr14:68119544-68131371	q1	q2	OK	28.543	43.2076	0.598147	0.886514	0.29975	0.999585	no
1614	A230072C01Rik	A230072C01Rik	A230072C01Rik	chrX:20951664-20987349	q1	q2	OK	2.61774	2.40168	-0.124279	-0.177996	0.83785	0.999585	no
1615	A230072E10Rik	A230072E10Rik	A230072E10Rik	chrX:151198077-151341879	q1	q2	NOTEST	0.203294	0.303236	0.576874	0	1	1	no
1616	A230073K19Rik	A230073K19Rik	A230073K19Rik	chr7:59228749-59306727	q1	q2	OK	1.48782	1.77971	0.25844	0.230957	0.78735	0.999585	no
1617	A230077H06Rik	A230077H06Rik	A230077H06Rik	chr7:40849152-40898324	q1	q2	NOTEST	0	0	0	0	1	1	no
1618	A230108P19Rik	A230108P19Rik	A230108P19Rik	chr2:6188464-6321611	q1	q2	NOTEST	0	0.0268732	Inf	0	1	1	no
1619	A2m	A2m	A2m	chr6:121636172-121679238	q1	q2	NOTEST	0	0	0	0	1	1	no
1620	A330009N23Rik	A330009N23Rik	A330009N23Rik	chr15:101221190-101232756	q1	q2	NOTEST	0.112623	0.170012	0.594141	0	1	1	no
1621	A330021E22Rik	A330021E22Rik	A330021E22Rik	chr5:5580981-5664232	q1	q2	OK	1.22406	1.78229	0.542055	1.04802	0.2593	0.999585	no
1622	A330023F24Rik	A330023F24Rik	A330023F24Rik	chr1:195017398-195037908	q1	q2	NOTEST	0.184886	0.169505	-0.125312	0	1	1	no
1623	A330032B11Rik	A330032B11Rik	A330032B11Rik	chr19:37021290-37207293	q1	q2	OK	2.43873	2.55979	0.0698979	0.0961046	0.90795	0.999585	no
1624	A330033J07Rik	A330033J07Rik	A330033J07Rik	chr13:48044230-48264036	q1	q2	NOTEST	0	0	0	0	1	1	no
1625	A330035P11Rik	A330035P11Rik	A330035P11Rik	chr14:122097938-122106974	q1	q2	NOTEST	0.183513	0.275615	0.586772	0	1	1	no
1626	A330040F15Rik	A330040F15Rik	A330040F15Rik	chr19:12573524-12596566	q1	q2	NOTEST	0.0927359	0.13484	0.540053	0	1	1	no
1627	A330041J22Rik	A330041J22Rik	A330041J22Rik	chr9:86581362-86701253	q1	q2	NOTEST	0	0	0	0	1	1	no
1628	A330048O09Rik	A330048O09Rik	A330048O09Rik	chr13:48272417-48273884	q1	q2	NOTEST	0	0	0	0	1	1	no
1629	A330049N07Rik	A330049N07Rik	A330049N07Rik	chr10:72973302-73086705	q1	q2	NOTEST	0.0234309	0.0760003	1.69759	0	1	1	no
1630	A330050B17Rik	A330050B17Rik	A330050B17Rik	chr3:35959305-36053547	q1	q2	OK	0.590879	0.493901	-0.258639	-0.242048	0.78925	0.999585	no
1631	A330050F15Rik	A330050F15Rik	A330050F15Rik	chr17:69439325-69489233	q1	q2	NOTEST	0	0	0	0	1	1	no
1632	A330069E16Rik	A330069E16Rik	A330069E16Rik	chr2:91237145-91238357	q1	q2	OK	27.9635	16.3998	-0.769869	-2.40811	0.0329	0.711246	no
1633	A330070K13Rik	A330070K13Rik	A330070K13Rik	chr5:130369457-130840645	q1	q2	NOTEST	0	0	0	0	1	1	no
1634	A330076C08Rik	A330076C08Rik	A330076C08Rik	chr13:44193588-44216487	q1	q2	NOTEST	0	0	0	0	1	1	no
1635	A330076H08Rik	A330076H08Rik	A330076H08Rik	chr7:61943900-61982359	q1	q2	NOTEST	0	0.0237501	Inf	0	1	1	no
1636	A330093E20Rik	A330093E20Rik	A330093E20Rik	chr18:45560153-46045260	q1	q2	NOTEST	0	0	0	0	1	1	no
1637	A330102I10Rik	A330102I10Rik	A330102I10Rik	chr13:29014413-29040336	q1	q2	NOTEST	0	0.0942858	Inf	0	1	1	no
1638	A3galt2	A3galt2	A3galt2	chr4:128759257-128769298	q1	q2	NOTEST	0.0262551	0.0852231	1.69865	0	1	1	no
1639	A430005L14Rik	A430005L14Rik	A430005L14Rik	chr4:153957236-153961924	q1	q2	OK	14.7071	10.8618	-0.437253	-1.00595	0.2452	0.999585	no
1640	A430033K04Rik	A430033K04Rik	A430033K04Rik	chr5:138622858-138648905	q1	q2	OK	3.2742	3.0544	-0.100251	-0.233834	0.7984	0.999585	no
1641	A430035B10Rik	A430035B10Rik	A430035B10Rik	chr6:8507058-8509161	q1	q2	NOTEST	0.12074	0.267637	1.14838	0	1	1	no
1642	A430071A18Rik	A430071A18Rik	A430071A18Rik	chr11:119602994-119899591	q1	q2	NOTEST	0.0430576	0.0635305	0.561182	0	1	1	no
1643	A430078G23Rik	A430078G23Rik	A430078G23Rik	chr8:3353414-3390299	q1	q2	OK	0.983923	1.17817	0.25993	0.455921	0.61885	0.999585	no
1644	A430088P11Rik	A430088P11Rik	A430088P11Rik	chr15:80671846-80700425	q1	q2	NOTEST	0.0100685	0.00509387	-0.983013	0	1	1	no
1645	A430089I19Rik	A430089I19Rik	A430089I19Rik	chr5_JH584298_random:167741-172019	q1	q2	NOTEST	0	0	0	0	1	1	no
1646	A430090L17Rik	A430090L17Rik	A430090L17Rik	chr13:113794507-114157461	q1	q2	NOTEST	0.0120081	0.0121504	0.0169955	0	1	1	no
1647	A430092G05Rik	A430092G05Rik	A430092G05Rik	chr2:43748823-44387623	q1	q2	NOTEST	0	0.0124471	Inf	0	1	1	no
1648	A430093F15Rik	A430093F15Rik	A430093F15Rik	chr19:10740946-10786043	q1	q2	NOTEST	0	0.011073	Inf	0	1	1	no
1649	A430105I19Rik	A430105I19Rik	A430105I19Rik	chr2:118754144-118762661	q1	q2	OK	14.7201	15.8595	0.107559	0.362527	0.684	0.999585	no
1650	A430107P09Rik	A430107P09Rik	A430107P09Rik	chr14:53665939-53668335	q1	q2	NOTEST	0.123436	0.231413	0.90671	0	1	1	no
1651	A4galt	A4galt	A4galt	chr15:83226721-83251774	q1	q2	OK	4.52182	2.12166	-1.09171	-2.11206	0.0158	0.500791	no
1652	A4gnt	A4gnt	A4gnt	chr9:99612501-99622367	q1	q2	NOTEST	0	0	0	0	1	1	no
1653	A530006G24Rik	A530006G24Rik	A530006G24Rik	chr2:147710692-147717632	q1	q2	NOTEST	0	0	0	0	1	1	no
1654	A530013C23Rik	A530013C23Rik	A530013C23Rik	chr2:167691207-167697413	q1	q2	NOTEST	0.0216034	0.0309508	0.518717	0	1	1	no
1655	A530016L24Rik	A530016L24Rik	A530016L24Rik	chr12:112489447-112499927	q1	q2	NOTEST	0.0171975	0.00870078	-0.982981	0	1	1	no
1656	A530032D15Rik	A530032D15Rik	A530032D15Rik	chr1:85088138-85109853	q1	q2	NOTEST	0	0	0	0	1	1	no
1657	A530046M15Rik	A530046M15Rik	A530046M15Rik	chr13:15807242-15827537	q1	q2	NOTEST	0	0.258988	Inf	0	1	1	no
1658	A530050N04Rik	A530050N04Rik	A530050N04Rik	chr18:61470224-61484607	q1	q2	NOTEST	0	0.0131925	Inf	0	1	1	no
1659	A530053G22Rik	A530053G22Rik	A530053G22Rik	chr6:60279042-60403707	q1	q2	NOTEST	0	0	0	0	1	1	no
1660	A530054K11Rik	A530054K11Rik	A530054K11Rik	chr13:67617000-67637753	q1	q2	OK	1.73182	1.98964	0.200217	0.45556	0.6087	0.999585	no
1661	A530058N18Rik	A530058N18Rik	A530058N18Rik	chr2:114009600-114032292	q1	q2	NOTEST	0	0	0	0	1	1	no
1662	A530064D06Rik	A530064D06Rik	A530064D06Rik	chr17:48151895-48167257	q1	q2	NOTEST	0.0829823	0.0268107	-1.63	0	1	1	no
1663	A530065N20Rik	A530065N20Rik	A530065N20Rik	chr13:60029710-60116669	q1	q2	NOTEST	0	0.00549324	Inf	0	1	1	no
1664	A530072M11Rik	A530072M11Rik	A530072M11Rik	chr4:16164109-16266225	q1	q2	NOTEST	0.253787	0.40428	0.671734	0	1	1	no
1665	A530088E08Rik	A530088E08Rik	A530088E08Rik	chr17:32390660-32404808	q1	q2	NOTEST	0	0	0	0	1	1	no
1666	A530099J19Rik	A530099J19Rik	A530099J19Rik	chr13:19727416-19732951	q1	q2	NOTEST	0.0162804	0.0857539	2.39707	0	1	1	no
1667	A630001G21Rik	A630001G21Rik	A630001G21Rik	chr1:85717082-85736606	q1	q2	NOTEST	0.265627	0.39689	0.579336	0	1	1	no
1668	A630007B06Rik	A630007B06Rik	A630007B06Rik	chr19:56790962-56813683	q1	q2	OK	27.6204	29.1449	0.0775059	0.271426	0.7722	0.999585	no
1669	A630010A05Rik	A630010A05Rik	A630010A05Rik	chr16:14562316-14621284	q1	q2	NOTEST	0	0	0	0	1	1	no
1670	A630012P03Rik	A630012P03Rik	A630012P03Rik	chrX:52272426-52619047	q1	q2	NOTEST	0	0	0	0	1	1	no
1671	A630019I02Rik	A630019I02Rik	A630019I02Rik	chr13:93040714-93144724	q1	q2	NOTEST	0	0.00695626	Inf	0	1	1	no
1672	A630020A06	A630020A06	A630020A06	chr15:3996038-4015858	q1	q2	NOTEST	0.0503604	0.0419087	-0.26504	0	1	1	no
1673	A630023A22Rik	A630023A22Rik	A630023A22Rik	chr14:34051129-34102754	q1	q2	NOTEST	0.0370124	0.124783	1.75334	0	1	1	no
1674	A630023P12Rik	A630023P12Rik	A630023P12Rik	chr5:110514922-110525979	q1	q2	NOTEST	0	0	0	0	1	1	no
1675	A630033H20Rik	A630033H20Rik	A630033H20Rik	chrX:107148926-107173661	q1	q2	OK	0.943341	1.34168	0.508192	0.845378	0.3228	0.999585	no
1676	A630066F11Rik	A630066F11Rik	A630066F11Rik	chr10:7630235-7664623	q1	q2	OK	0.598055	0.420032	-0.50978	-0.1444	0.87795	0.999585	no
1677	A630072M18Rik	A630072M18Rik	A630072M18Rik	chr5:20893023-20956398	q1	q2	OK	0.819456	0.821032	0.00277162	0.00277803	0.9968	0.999585	no
1678	A630073D07Rik	A630073D07Rik	A630073D07Rik	chr6:132625110-132627511	q1	q2	NOTEST	0	0	0	0	1	1	no
1679	A630075F10Rik	A630075F10Rik	A630075F10Rik	chr2:170061239-170070778	q1	q2	NOTEST	0.176892	0.176719	-0.00141563	0	1	1	no
1680	A630076J17Rik	A630076J17Rik	A630076J17Rik	chr3:107230613-107234031	q1	q2	NOTEST	0	0.0916223	Inf	0	1	1	no
1681	A630077J23Rik	A630077J23Rik	A630077J23Rik	chr4:43751858-43759464	q1	q2	NOTEST	0	0	0	0	1	1	no
1682	A630089N07Rik	A630089N07Rik	A630089N07Rik	chr16:98062511-98082439	q1	q2	OK	15.9527	17.1541	0.104754	0.33218	0.7278	0.999585	no
1683	A630095E13Rik	A630095E13Rik	A630095E13Rik	chr9:36635753-36638602	q1	q2	NOTEST	0	0	0	0	1	1	no
1684	A630095N17Rik	A630095N17Rik	A630095N17Rik	chr1:75220094-75232093	q1	q2	NOTEST	0	0	0	0	1	1	no
1685	A730008H23Rik	A730008H23Rik	A730008H23Rik	chr1:88227019-88277579	q1	q2	OK	23.3755	24.9662	0.0949782	0.175312	0.8413	0.999585	no
1686	A730017C20Rik	A730017C20Rik	A730017C20Rik	chr18:59062380-59076960	q1	q2	NOTEST	0.0252346	0.0131718	-0.93795	0	1	1	no
1687	A730017L22Rik	A730017L22Rik	A730017L22Rik	chr2:130872540-130906396	q1	q2	OK	1.23296	0.799687	-0.624615	-1.04267	0.2702	0.999585	no
1688	A730018C14Rik	A730018C14Rik	A730018C14Rik	chr12:112411022-112423198	q1	q2	NOTEST	0	0	0	0	1	1	no
1689	A730020E08Rik	A730020E08Rik	A730020E08Rik	chr6:61175603-62382863	q1	q2	OK	0.688935	0.76321	0.147711	0.134064	0.8887	0.999585	no
1690	A730020M07Rik	A730020M07Rik	A730020M07Rik	chr3:121634935-121646453	q1	q2	NOTEST	0.0192827	0	#NAME?	0	1	1	no
1691	A730036I17Rik	A730036I17Rik	A730036I17Rik	chr2:129218968-129235606	q1	q2	NOTEST	0	0.0120038	Inf	0	1	1	no
1692	A730043L09Rik	A730043L09Rik	A730043L09Rik	chr9:62242595-62244100	q1	q2	NOTEST	0	0	0	0	1	1	no
1693	A730046J19Rik	A730046J19Rik	A730046J19Rik	chrX:144153694-144166274	q1	q2	NOTEST	0	0	0	0	1	1	no
1694	A730056A06Rik	A730056A06Rik	A730056A06Rik	chr7:73313805-73419899	q1	q2	NOTEST	0	0	0	0	1	1	no
1695	A730082K24Rik	A730082K24Rik	A730082K24Rik	chr7:114948649-114983967	q1	q2	NOTEST	0	0.025165	Inf	0	1	1	no
1696	A730085A09Rik	A730085A09Rik	A730085A09Rik	chr4:98754891-98817537	q1	q2	OK	1.85758	1.37977	-0.428991	-0.712669	0.41135	0.999585	no
1697	A730085K08Rik	A730085K08Rik	A730085K08Rik	chr9:122382021-122398801	q1	q2	NOTEST	0	0	0	0	1	1	no
1698	A730090H04Rik	A730090H04Rik	A730090H04Rik	chr11:95140446-95159047	q1	q2	NOTEST	0	0.0145038	Inf	0	1	1	no
1699	A730090N16Rik	A730090N16Rik	A730090N16Rik	chr3:65109642-65378219	q1	q2	NOTEST	0.0709483	0.239193	1.75333	0	1	1	no
1700	A730098P11Rik	A730098P11Rik	A730098P11Rik	chr16:24392555-24992578	q1	q2	NOTEST	0.286989	0.337203	0.232623	0	1	1	no
1701	A830009L08Rik	A830009L08Rik	A830009L08Rik	chr13:91368989-91388085	q1	q2	NOTEST	0	0.0237036	Inf	0	1	1	no
1702	A830010M20Rik	A830010M20Rik	A830010M20Rik	chr5:107497744-107512556	q1	q2	OK	1.08519	1.10507	0.0261933	0.0539197	0.94955	0.999585	no
1703	A830018L16Rik	A830018L16Rik	A830018L16Rik	chr1:11414104-11975902	q1	q2	NOTEST	0.0210378	0.0236412	0.168317	0	1	1	no
1704	A830019L24Rik	A830019L24Rik	A830019L24Rik	chr3:143243054-143257996	q1	q2	NOTEST	0	0	0	0	1	1	no
1705	A830052D11Rik	A830052D11Rik	A830052D11Rik	chr18:32359056-32435740	q1	q2	NOTEST	0.135499	0.0418573	-1.69473	0	1	1	no
1706	A830080D01Rik	A830080D01Rik	A830080D01Rik	chrX:159532667-159593081	q1	q2	OK	10.3436	12.0846	0.224421	0.700601	0.45065	0.999585	no
1707	A830082K12Rik	A830082K12Rik	A830082K12Rik	chr13:78188972-78236564	q1	q2	OK	3.70267	3.78114	0.0302546	0.0468999	0.956	0.999585	no
1708	A830082N09Rik	A830082N09Rik	A830082N09Rik	chr10:33987215-33995055	q1	q2	NOTEST	0.290295	0.235902	-0.299331	0	1	1	no
1709	A930001A20Rik	A930001A20Rik	A930001A20Rik	chr3:14971200-15002727	q1	q2	NOTEST	0.0359915	0.0166772	-1.10978	0	1	1	no
1710	A930001C03Rik	A930001C03Rik	A930001C03Rik	chr19:4425456-4477143	q1	q2	OK	0.706339	0.819866	0.215028	0.123209	0.9127	0.999585	no
1711	A930003A15Rik	A930003A15Rik	A930003A15Rik	chr16:19876567-19884274	q1	q2	OK	0.411936	0.213208	-0.950161	-0.843224	0.32675	0.999585	no
1712	A930003O13Rik	A930003O13Rik	A930003O13Rik	chr5:22738910-23275597	q1	q2	NOTEST	0.0478811	0.0121126	-1.98295	0	1	1	no
1713	A930004D18Rik	A930004D18Rik	A930004D18Rik	chr2:18025188-18037741	q1	q2	OK	1.81363	2.89344	0.673901	1.34579	0.1337	0.999585	no
1714	A930005H10Rik	A930005H10Rik	A930005H10Rik	chr3:115881578-115888130	q1	q2	OK	5.01124	3.45591	-0.536104	-0.805583	0.35305	0.999585	no
1715	A930006I01Rik	A930006I01Rik	A930006I01Rik	chr2:103338600-103372764	q1	q2	NOTEST	0	0	0	0	1	1	no
1716	A930006K02Rik	A930006K02Rik	A930006K02Rik	chr16:91465103-91470123	q1	q2	NOTEST	0.145727	0.0706332	-1.04485	0	1	1	no
1717	A930007I19Rik	A930007I19Rik	A930007I19Rik	chr19:29503662-29521987	q1	q2	NOTEST	0.0197938	0	#NAME?	0	1	1	no
1718	A930009A15Rik	A930009A15Rik	A930009A15Rik	chr10:115450313-115587780	q1	q2	NOTEST	0	0	0	0	1	1	no
1719	A930011G23Rik	A930011G23Rik	A930011G23Rik	chr5:99297243-99729060	q1	q2	NOTEST	0	0	0	0	1	1	no
1720	A930011O12Rik	A930011O12Rik	A930011O12Rik	chr14:64588114-64593961	q1	q2	NOTEST	0	0	0	0	1	1	no
1721	A930012L18Rik	A930012L18Rik	A930012L18Rik	chr18:44425059-44812182	q1	q2	NOTEST	0	0.128545	Inf	0	1	1	no
1722	A930013F10Rik	A930013F10Rik	A930013F10Rik	chr8:22628118-22653437	q1	q2	OK	0.677621	1.02804	0.601348	0.39542	0.65875	0.999585	no
1723	A930015D03Rik	A930015D03Rik	A930015D03Rik	chr17:35994503-36038174	q1	q2	OK	2.24934	2.93602	0.384361	0.47285	0.68745	0.999585	no
1724	A930016O22Rik	A930016O22Rik	A930016O22Rik	chr7:19411093-19421583	q1	q2	NOTEST	0.038995	0.0986802	1.33947	0	1	1	no
1725	A930017M01Rik	A930017M01Rik	A930017M01Rik	chr15:44881393-44884743	q1	q2	NOTEST	0	0.00616025	Inf	0	1	1	no
1726	A930018P22Rik	A930018P22Rik	A930018P22Rik	chr2:104122768-104124746	q1	q2	NOTEST	0	0.0315119	Inf	0	1	1	no
1727	A930019D19Rik	A930019D19Rik	A930019D19Rik	chr2:146241298-146512004	q1	q2	NOTEST	0.166408	0.0537699	-1.62985	0	1	1	no
1728	A930024E05Rik	A930024E05Rik	A930024E05Rik	chr5:122989353-122998341	q1	q2	OK	0.569879	0.612963	0.105144	0.155293	0.8747	0.999585	no
1729	A930041C12Rik	A930041C12Rik	A930041C12Rik	chr5:107534710-107661838	q1	q2	NOTEST	0	0.238278	Inf	0	1	1	no
1730	AA387883	AA387883	AA387883	chr19:52923180-52926931	q1	q2	NOTEST	0	0	0	0	1	1	no
1731	AA388235	AA388235	AA388235	chr17:33981491-33985358	q1	q2	NOTEST	0.137017	0.0596563	-1.19961	0	1	1	no
1732	AA413626	AA413626	AA413626	chr11:4895342-4928865	q1	q2	NOTEST	0.210095	0.292056	0.4752	0	1	1	no
1733	AA414768	AA414768	AA414768	chrX:12936872-12938541	q1	q2	OK	4.71057	5.24236	0.154317	0.363066	0.71125	0.999585	no
1734	AA415398	AA415398	AA415398	chr4:119530314-119538769	q1	q2	NOTEST	0.270946	0.420445	0.633914	0	1	1	no
1735	AA465934	AA465934	AA465934	chr11:83291698-83298977	q1	q2	OK	20.6912	20.2186	-0.0333366	-0.0778934	0.96475	0.999585	no
1736	AA467197	AA467197	AA467197	chr2:122637886-122641076	q1	q2	OK	14.005	11.0017	-0.348219	-0.647332	0.44835	0.999585	no
1737	AA474331	AA474331	AA474331	chr10:39892759-39899238	q1	q2	NOTEST	0.217453	0.140532	-0.62981	0	1	1	no
1738	AA536875	AA536875	AA536875	chr14:123168502-123176176	q1	q2	NOTEST	0	0	0	0	1	1	no
1739	AA543186	AA543186	AA543186	chr2:25327449-25332571	q1	q2	NOTEST	0.168194	0.124066	-0.439019	0	1	1	no
1740	AA543401	AA543401	AA543401	chr9:106892824-107231909	q1	q2	NOTEST	0	0	0	0	1	1	no
1741	AA545190	AA545190	AA545190	chr6:10971467-10974378	q1	q2	NOTEST	0	0	0	0	1	1	no
1742	AA619741	AA619741	AA619741	chr1:34633534-34636210	q1	q2	NOTEST	0	0	0	0	1	1	no
1743	AA792892	AA792892	AA792892	chr5:94377339-94384334	q1	q2	NOTEST	0	0	0	0	1	1	no
1744	AA986860	AA986860	AA986860	chr1:130731975-130744622	q1	q2	OK	0.386546	0.616523	0.673513	0.988021	0.2951	0.999585	no
1745	AA987161	AA987161	AA987161	chr13:67589438-67609707	q1	q2	OK	2.06819	2.45186	0.245508	0.5796	0.5233	0.999585	no
1746	AB099516	AB099516	AB099516	chr15:100353199-100384435	q1	q2	NOTEST	0	0	0	0	1	1	no
1747	AB124611	AB124611	AB124611	chr9:21526176-21545331	q1	q2	NOTEST	0.0379184	0.0400169	0.0777097	0	1	1	no
1748	AF067061	AF067061	AF067061	chr13:120263113-120264517	q1	q2	NOTEST	0	0.242178	Inf	0	1	1	no
1749	AF067063	AF067063	AF067063	chr13:119827960-119830217	q1	q2	NOTEST	0	0.0904777	Inf	0	1	1	no
1750	AF251705	AF251705	AF251705	chr11:114996768-115001880	q1	q2	NOTEST	0	0	0	0	1	1	no
1751	AF357355	AF357355	AF357355	chr12:109603944-109661711	q1	q2	NOTEST	0	0	0	0	1	1	no
1752	AF357359	AF357359	AF357359	chr12:109603944-109661711	q1	q2	NOTEST	0	0	0	0	1	1	no
1753	AF357399	AF357399	AF357399	chr7:28350688-28352698	q1	q2	OK	30.4789	14.123	-1.10976	-0.0456179	0.2583	0.999585	no
1754	AF357425	AF357425	AF357425	chr12:109603944-109661711	q1	q2	NOTEST	0	0	0	0	1	1	no
1755	AF357426	AF357426	AF357426	chr12:109603944-109661711	q1	q2	NOTEST	0	0	0	0	1	1	no
1756	AF366264	AF366264	AF366264	chr8:13835230-13838089	q1	q2	NOTEST	0.0315061	0.0152694	-1.04498	0	1	1	no
1757	AF529169	AF529169	AF529169	chr9:89590034-89622986	q1	q2	NOTEST	0	0	0	0	1	1	no
1758	AI115009	AI115009	AI115009	chr3:152396009-152681432	q1	q2	NOTEST	0.0253633	0.025665	0.0170567	0	1	1	no
1759	AI118078	AI118078	AI118078	chr9:55326948-55438344	q1	q2	NOTEST	0	0	0	0	1	1	no
1760	AI182371	AI182371	AI182371	chr2:35081860-35100685	q1	q2	NOTEST	0	0.109914	Inf	0	1	1	no
1761	AI197445	AI197445	AI197445	chr13:107469821-107479188	q1	q2	NOTEST	0.0468356	0.075055	0.680342	0	1	1	no
1762	AI314180	AI314180	AI314180	chr4:58800030-58912725	q1	q2	OK	30.937	32.747	0.0820309	0.289029	0.7447	0.999585	no
1763	AI314278	AI314278	AI314278	chr7:89426305-89432077	q1	q2	NOTEST	0.0192827	0	#NAME?	0	1	1	no
1764	AI314831	AI314831	AI314831	chr2:105076537-105126510	q1	q2	NOTEST	0	0	0	0	1	1	no
1765	AI317395	AI317395	AI317395	chr10:40001572-40025268	q1	q2	NOTEST	0.0168987	0.0327599	0.95502	0	1	1	no
1766	AI413582	AI413582	AI413582	chr17:27563768-27565727	q1	q2	OK	10.5283	15.1515	0.525192	1.47266	0.2456	0.999585	no
1767	AI414108	AI414108	AI414108	chr9:27352684-27357543	q1	q2	OK	1.186	1.28412	0.11468	0.228421	0.79875	0.999585	no
1768	AI427809	AI427809	AI427809	chr4:53261355-53270232	q1	q2	NOTEST	0.0228627	0	#NAME?	0	1	1	no
1769	AI429214	AI429214	AI429214	chr8:36993574-36995533	q1	q2	OK	2.45464	2.38326	-0.0425764	-0.0850001	0.9273	0.999585	no
1770	AI450353	AI450353	AI450353	chr11:83291698-83298977	q1	q2	OK	0.690642	1.42315	1.04308	0.813712	0.41705	0.999585	no
1771	AI462493	AI462493	AI462493	chr19:8880013-8880933	q1	q2	OK	14.2747	10.7623	-0.407471	-1.13233	0.32185	0.999585	no
1772	AI463170	AI463170	AI463170	chr12:76533559-76579039	q1	q2	NOTEST	0.124473	0	#NAME?	0	1	1	no
1773	AI464131	AI464131	AI464131	chr4:41495600-41503075	q1	q2	OK	3.06494	2.0683	-0.567415	-1.33092	0.139	0.999585	no
1774	AI467606	AI467606	AI467606	chr7:127091435-127094049	q1	q2	OK	6.5396	5.06664	-0.368174	-0.919615	0.3345	0.999585	no
1775	AI504432	AI504432	AI504432	chr3:107039503-107054322	q1	q2	NOTEST	0.27413	0.20657	-0.408227	0	1	1	no
1776	AI506816	AI506816	AI506816	chr5:23692260-23712667	q1	q2	OK	17.132	28.0636	0.712004	1.34	0.1195	0.999585	no
1777	AI507597	AI507597	AI507597	chr4:141614232-141618633	q1	q2	NOTEST	0	0	0	0	1	1	no
1778	AI593442	AI593442	AI593442	chr9:52673041-52679429	q1	q2	NOTEST	0	0	0	0	1	1	no
1779	AI597468	AI597468	AI597468	chr10:85102626-85117747	q1	q2	OK	24.1186	20.8705	-0.208681	-0.721207	0.4219	0.999585	no
1780	AI597479	AI597479	AI597479	chr1:43098709-43115946	q1	q2	OK	9.90001	10.1607	0.0374952	0.115074	0.89875	0.999585	no
1781	AI606473	AI606473	AI606473	chr3:154330820-154334687	q1	q2	NOTEST	0	0	0	0	1	1	no
1782	AI607873	AI607873	AI607873	chr1:173723427-173741809	q1	q2	NOTEST	0.229594	0.323021	0.492544	0	1	1	no
1783	AI646519	AI646519	AI646519	chr2:147361542-147362793	q1	q2	NOTEST	0	0	0	0	1	1	no
1784	AI661453	AI661453	AI661453	chr17:47412733-47470638	q1	q2	NOTEST	0.0259886	0.0160565	-0.694725	0	1	1	no
1785	AI662270	AI662270	AI662270	chr11:83223575-83226584	q1	q2	OK	38.0029	36.6657	-0.0516798	-0.184044	0.85625	0.999585	no
1786	AI747448	AI747448	AI747448	chr3:144910920-144932529	q1	q2	NOTEST	0	0	0	0	1	1	no
1787	AI836003	AI836003	AI836003	chr15:98167805-98170134	q1	q2	NOTEST	0.059046	0.109536	0.8915	0	1	1	no
1788	AI837181	AI837181	AI837181	chr19:5425143-5427316	q1	q2	OK	9.12133	8.11302	-0.169005	-0.392887	0.64025	0.999585	no
1789	AI839979	AI839979	AI839979	chr5:31569591-31571397	q1	q2	NOTEST	0.129486	0.167355	0.37012	0	1	1	no
1790	AI846148	AI846148	AI846148	chr19:7356463-7383557	q1	q2	OK	5.29023	4.0112	-0.399294	-0.90442	0.34875	0.999585	no
1791	AI847159	AI847159	AI847159	chr2:129178147-129180673	q1	q2	NOTEST	0	0	0	0	1	1	no
1792	AI848285	AI848285	AI848285	chr15:82206951-82212815	q1	q2	NOTEST	0	0	0	0	1	1	no
1793	AI854517	AI854517	AI854517	chr7:79500025-79534403	q1	q2	NOTEST	0	0	0	0	1	1	no
1794	AI854703	AI854703	AI854703	chr6:48628166-48633688	q1	q2	NOTEST	0	0	0	0	1	1	no
1795	AI987944	AI987944	AI987944	chr7:41372929-41393379	q1	q2	OK	6.96311	6.91614	-0.00976324	-0.0252787	0.976	0.999585	no
1796	AK010878	AK010878	AK010878	chr12:102739829-102757810	q1	q2	OK	11.1467	13.4404	0.269955	0.41469	0.62975	0.999585	no
1797	AK129341	AK129341	AK129341	chr9:8076632-8134294	q1	q2	OK	0.959664	1.34357	0.485475	0.886602	0.3316	0.999585	no
1798	AU015228	AU015228	AU015228	chr2:130100393-130103375	q1	q2	NOTEST	0	0.0152341	Inf	0	1	1	no
1799	AU015791	AU015791	AU015791	chr12:105513432-105515248	q1	q2	NOTEST	0	0	0	0	1	1	no
1800	AU015836	AU015836	AU015836	chrX:93968655-93975470	q1	q2	NOTEST	0.0598345	0.0491563	-0.283601	0	1	1	no
1801	AU016765	AU016765	AU016765	chr17:64514088-64555590	q1	q2	NOTEST	0	0	0	0	1	1	no
1802	AU018091	AU018091	AU018091	chr7:3154658-3169203	q1	q2	OK	3.98388	4.60741	0.209782	0.518095	0.56915	0.999585	no
1803	AU018829	AU018829	AU018829	chr5_JH584299_random:829033-841747	q1	q2	NOTEST	0	0	0	0	1	1	no
1804	AU019823	AU019823	AU019823	chr9:50603900-50625000	q1	q2	OK	10.5552	10.2562	-0.0414593	-0.0935179	0.91875	0.999585	no
1805	AU019990	AU019990	AU019990	chr2:132598195-132653064	q1	q2	NOTEST	0	0	0	0	1	1	no
1806	AU021063	AU021063	AU021063	chr15:101221190-101232756	q1	q2	NOTEST	0	0	0	0	1	1	no
1807	AU021092	AU021092	AU021092	chr16:5211818-5222299	q1	q2	NOTEST	0.465507	0.481366	0.0483315	0	1	1	no
1808	AU022252	AU022252	AU022252	chr4:119225137-119232724	q1	q2	OK	4.50182	3.71046	-0.278912	-0.634138	0.50895	0.999585	no
1809	AU022751	AU022751	AU022751	chrX:6081217-6083420	q1	q2	NOTEST	0	0	0	0	1	1	no
1810	AU022754	AU022754	AU022754	chr15:85535436-85593708	q1	q2	NOTEST	0.10562	0.0794739	-0.410331	0	1	1	no
1811	AU022793	AU022793	AU022793	chr15:39962648-39967515	q1	q2	NOTEST	0	0	0	0	1	1	no
1812	AU023762	AU023762	AU023762	chr9:113496745-113587152	q1	q2	NOTEST	0.275299	0.305199	0.148753	0	1	1	no
1813	AU023871	AU023871	AU023871	chr17:35062692-35066184	q1	q2	NOTEST	0.0816849	0.0585132	-0.481305	0	1	1	no
1814	AU040320	AU040320	AU040320	chr4:126753554-126967923	q1	q2	OK	19.2889	20.6479	0.0982263	0.237802	0.7917	0.999585	no
1815	AU040972	AU040972	AU040972	chr11:79339891-79581609	q1	q2	NOTEST	0	0.0507545	Inf	0	1	1	no
1816	AU041133	AU041133	AU041133	chr10:82128012-82153065	q1	q2	OK	1.68674	2.45887	0.543759	1.09529	0.2445	0.999585	no
1817	AV039307	AV039307	AV039307	chr2:120850655-120970715	q1	q2	OK	0.506445	0.318289	-0.670066	-0.157842	0.8456	0.999585	no
1818	AV051173	AV051173	AV051173	chr4:116684964-116700000	q1	q2	NOTEST	0.298737	0.243465	-0.295165	0	1	1	no
1819	AV320801	AV320801	AV320801	chrX:135494587-135504594	q1	q2	NOTEST	0	0	0	0	1	1	no
1820	AW011738	AW011738	AW011738	chr4:156203283-156206028	q1	q2	NOTEST	0.197517	0.18803	-0.0710133	0	1	1	no
1821	AW046200	AW046200	AW046200	chr8:57523824-57663430	q1	q2	OK	0.808038	0.786007	-0.0398815	-0.0153436	0.98545	0.999585	no
1822	AW112010	AW112010	AW112010	chr19:11047611-11050566	q1	q2	NOTEST	0	0	0	0	1	1	no
1823	AW146154	AW146154	AW146154	chr7:41478873-41499890	q1	q2	OK	0.66512	0.730412	0.135095	0.220792	0.80875	0.999585	no
1824	AW209491	AW209491	AW209491	chr13:14630244-14638202	q1	q2	OK	9.09585	10.5695	0.216621	0.555449	0.51175	0.999585	no
1825	AW495222	AW495222	AW495222	chr13:93674435-93752823	q1	q2	NOTEST	0	0	0	0	1	1	no
1826	AW549542	AW549542	AW549542	chr5:119570128-119580358	q1	q2	NOTEST	0.0534494	0.0135213	-1.98294	0	1	1	no
1827	AW549877	AW549877	AW549877	chr15:3982034-3995752	q1	q2	OK	7.37069	9.79147	0.409726	1.27679	0.1603	0.999585	no
1828	AW551984	AW551984	AW551984	chr9:39587395-39604124	q1	q2	NOTEST	0	0	0	0	1	1	no
1829	AW554918	AW554918	AW554918	chr18:25169019-25467321	q1	q2	OK	3.10412	3.15091	0.0215844	0.0561305	0.94895	0.999585	no
1830	AY074887	AY074887	AY074887	chr9:54950256-54958030	q1	q2	OK	7.02701	9.60927	0.451516	0.272917	0.8364	0.999585	no
1831	AY358078	AY358078	AY358078	chr14:51800045-51826359	q1	q2	NOTEST	0.332729	0.344857	0.0516504	0	1	1	no
1832	AY512915	AY512915	AY512915	chr6:95290573-95333993	q1	q2	NOTEST	0	0	0	0	1	1	no
1833	AY512931	AY512931	AY512931	chr8:45060701-45065418	q1	q2	NOTEST	0.400871	0.33387	-0.263852	0	1	1	no
1834	AY761184	AY761184	AY761184	chr8:21702523-21703647	q1	q2	NOTEST	0	0	0	0	1	1	no
1835	AY761185	AY761185	AY761185	chr8:20943693-20944748	q1	q2	NOTEST	0.148307	0	#NAME?	0	1	1	no
1836	Aaas	Aaas	Aaas	chr15:102338246-102350759	q1	q2	OK	38.9701	42.8239	0.136047	0.491554	0.6182	0.999585	no
1837	Aacs	Aacs	Aacs	chr5:125475872-125517403	q1	q2	OK	14.5237	13.1715	-0.140993	-0.453642	0.6248	0.999585	no
1838	Aadac	Aadac	Aadac	chr3:60031787-60040157	q1	q2	NOTEST	0	0	0	0	1	1	no
1839	Aadacl2	Aadacl2	Aadacl2	chr3:60006742-60025420	q1	q2	NOTEST	0	0.0152677	Inf	0	1	1	no
1840	Aadacl3	Aadacl3	Aadacl3	chr4:144453770-144463756	q1	q2	NOTEST	0	0	0	0	1	1	no
1841	Aadat	Aadat	Aadat	chr8:60506123-60545677	q1	q2	NOTEST	0.106153	0.0660048	-0.685499	0	1	1	no
1842	Aaed1	Aaed1	Aaed1	chr13:64291835-64312710	q1	q2	OK	17.9712	13.8094	-0.380033	-1.12525	0.3012	0.999585	no
1843	Aagab	Aagab	Aagab	chr9:63602654-63641889	q1	q2	OK	17.5606	18.2326	0.0541788	0.179152	0.84815	0.999585	no
1844	Aak1	Aak1	Aak1	chr6:86849516-87003227	q1	q2	OK	4.80594	4.95004	0.0426197	0.14007	0.86965	0.999585	no
1845	Aamdc	Aamdc	Aamdc	chr7:97550330-97579497	q1	q2	OK	5.54119	3.85583	-0.523156	-0.830859	0.33215	0.999585	no
1846	Aamp	Aamp	Aamp	chr1:74279839-74284738	q1	q2	OK	48.2229	39.0112	-0.305829	-0.987855	0.251	0.999585	no
1847	Aanat	Aanat	Aanat	chr11:116593686-116597680	q1	q2	NOTEST	0	0	0	0	1	1	no
1848	Aar2	Aar2	Aar2	chr2:156547575-156568972	q1	q2	OK	3.47025	3.39623	-0.0311047	-0.0719697	0.932	0.999585	no
1849	Aard	Aard	Aard	chr15:52040106-52045722	q1	q2	NOTEST	0	0	0	0	1	1	no
1850	Aars	Aars	Aars	chr8:111033841-111055569	q1	q2	OK	171.455	154.529	-0.149948	-0.523205	0.5638	0.999585	no
1851	Aars2	Aars2	Aars2	chr17:45506840-45520843	q1	q2	OK	4.09599	3.35156	-0.28938	-0.714193	0.42995	0.999585	no
1852	Aarsd1	Aarsd1	Aarsd1	chr11:101406839-101417433	q1	q2	OK	49.6405	45.6909	-0.119612	-0.441093	0.66835	0.999585	no
1853	Aasdh	Aasdh	Aasdh	chr5:76875934-76905514	q1	q2	OK	2.26499	2.53021	0.159755	0.361484	0.69185	0.999585	no
1854	Aasdhppt	Aasdhppt	Aasdhppt	chr9:4294792-4309494	q1	q2	OK	15.3743	14.7494	-0.0598603	-0.193706	0.8346	0.999585	no
1855	Aass	Aass	Aass	chr6:23072172-23132986	q1	q2	NOTEST	0	0	0	0	1	1	no
1856	Aatf	Aatf	Aatf	chr11:84422855-84513501	q1	q2	OK	91.9031	95.1256	0.0497211	0.188878	0.84095	0.999585	no
1857	Aatk	Aatk	Aatk	chr11:120007315-120047145	q1	q2	NOTEST	0	0.00425149	Inf	0	1	1	no
1858	Abat	Abat	Abat	chr16:8513428-8621567	q1	q2	NOTEST	0.0490527	0.0190171	-1.36704	0	1	1	no
1859	Abca1	Abca1	Abca1	chr4:53030788-53159895	q1	q2	NOTEST	0.0083183	0.00578168	-0.5248	0	1	1	no
1860	Abca12	Abca12	Abca12	chr1:71243089-71414910	q1	q2	NOTEST	0	0.0049932	Inf	0	1	1	no
1861	Abca13	Abca13	Abca13	chr11:9191941-9684259	q1	q2	NOTEST	0	0.0129359	Inf	0	1	1	no
1862	Abca14	Abca14	Abca14	chr7:120203963-120325352	q1	q2	NOTEST	0	0	0	0	1	1	no
1863	Abca15	Abca15	Abca15	chr7:120328683-120407687	q1	q2	NOTEST	0	0.0041239	Inf	0	1	1	no
1864	Abca16	Abca16	Abca16	chr7:120409646-120544813	q1	q2	NOTEST	0	0.0087828	Inf	0	1	1	no
1865	Abca17	Abca17	Abca17	chr17:24264278-24347252	q1	q2	NOTEST	0	0	0	0	1	1	no
1866	Abca2	Abca2	Abca2	chr2:25428673-25448539	q1	q2	OK	1.62358	1.41685	-0.196485	-0.458809	0.591	0.999585	no
1867	Abca3	Abca3	Abca3	chr17:24352045-24414513	q1	q2	OK	1.07961	1.07372	-0.00789019	-0.0141345	0.98635	0.999585	no
1868	Abca4	Abca4	Abca4	chr3:122044459-122180061	q1	q2	NOTEST	0.0593759	0.030517	-0.960267	0	1	1	no
1869	Abca5	Abca5	Abca5	chr11:110269368-110337716	q1	q2	OK	4.19541	4.38534	0.0638781	0.190034	0.83095	0.999585	no
1870	Abca6	Abca6	Abca6	chr11:110176820-110251776	q1	q2	NOTEST	0.101428	0.0881616	-0.20223	0	1	1	no
1871	Abca7	Abca7	Abca7	chr10:79697304-80369637	q1	q2	OK	5.30823	2.95262	-0.846234	-0.204032	0.8516	0.999585	no
1872	Abca8a	Abca8a	Abca8a	chr11:110025633-110095937	q1	q2	NOTEST	0.0154562	0.0250667	0.697592	0	1	1	no
1873	Abca8b	Abca8b	Abca8b	chr11:109933405-109995816	q1	q2	OK	0.623095	0.606839	-0.038138	-0.0676988	0.9369	0.999585	no
1874	Abca9	Abca9	Abca9	chr11:110100821-110168153	q1	q2	NOTEST	0.00689716	0.036916	2.42017	0	1	1	no
1875	Abcb10	Abcb10	Abcb10	chr8:123952458-123983122	q1	q2	OK	4.45569	4.18055	-0.0919554	-0.247608	0.78715	0.999585	no
1876	Abcb11	Abcb11	Abcb11	chr2:69238281-69342616	q1	q2	NOTEST	0.0445794	0.0946834	1.08674	0	1	1	no
1877	Abcb1a	Abcb1a	Abcb1a	chr5:8660091-8748570	q1	q2	NOTEST	0.0262881	0.0971171	1.88532	0	1	1	no
1878	Abcb1b	Abcb1b	Abcb1b	chr5:8798146-8866314	q1	q2	OK	11.0016	15.8352	0.525419	1.71483	0.0597	0.896192	no
1879	Abcb4	Abcb4	Abcb4	chr5:8893720-8959226	q1	q2	NOTEST	0	0.00546626	Inf	0	1	1	no
1880	Abcb5	Abcb5	Abcb5	chr12:118867823-118966421	q1	q2	NOTEST	0.0113901	0.00527782	-1.10976	0	1	1	no
1881	Abcb6	Abcb6	Abcb6	chr1:75171640-75180283	q1	q2	OK	13.9312	11.8122	-0.238044	-0.748505	0.4229	0.999585	no
1882	Abcb7	Abcb7	Abcb7	chrX:104280564-104413846	q1	q2	OK	11.3615	12.3039	0.114967	0.382453	0.6697	0.999585	no
1883	Abcb8	Abcb8	Abcb8	chr5:24394155-24409947	q1	q2	OK	3.92867	3.17445	-0.307533	-0.731817	0.4318	0.999585	no
1884	Abcb9	Abcb9	Abcb9	chr5:124061856-124095798	q1	q2	NOTEST	0.0400872	0.032096	-0.320747	0	1	1	no
1885	Abcc1	Abcc1	Abcc1	chr16:14361557-14474878	q1	q2	OK	19.4636	19.8414	0.0277355	0.095243	0.9141	0.999585	no
1886	Abcc10	Abcc10	Abcc10	chr17:46297420-46328023	q1	q2	OK	0.353334	0.42758	0.275162	0.322869	0.69245	0.999585	no
1887	Abcc12	Abcc12	Abcc12	chr8:86504840-86566590	q1	q2	NOTEST	0	0	0	0	1	1	no
1888	Abcc2	Abcc2	Abcc2	chr19:43782307-43838218	q1	q2	NOTEST	0.0161328	0	#NAME?	0	1	1	no
1889	Abcc3	Abcc3	Abcc3	chr11:94343294-94392976	q1	q2	NOTEST	0	0	0	0	1	1	no
1890	Abcc4	Abcc4	Abcc4	chr14:118482691-118706219	q1	q2	OK	7.24015	8.02947	0.149285	0.446809	0.6045	0.999585	no
1891	Abcc5	Abcc5	Abcc5	chr16:20331303-20426394	q1	q2	OK	7.98604	9.15872	0.197665	0.56302	0.50385	0.999585	no
1892	Abcc6	Abcc6	Abcc6	chr7:45976379-46030286	q1	q2	NOTEST	0.00879772	0.0040766	-1.10976	0	1	1	no
1893	Abcc8	Abcc8	Abcc8	chr7:46104522-46180033	q1	q2	NOTEST	0	0	0	0	1	1	no
1894	Abcc9	Abcc9	Abcc9	chr6:142587861-142702274	q1	q2	NOTEST	0.0292096	0.0504693	0.788964	0	1	1	no
1895	Abcd1	Abcd1	Abcd1	chrX:73716596-73738287	q1	q2	OK	3.1136	2.73006	-0.189652	-0.441811	0.63095	0.999585	no
1896	Abcd2	Abcd2	Abcd2	chr15:91145870-91191807	q1	q2	NOTEST	0.360555	0.424456	0.235394	0	1	1	no
1897	Abcd3	Abcd3	Abcd3	chr3:121758909-121815215	q1	q2	OK	17.2534	16.3121	-0.0809363	-0.268602	0.76795	0.999585	no
1898	Abcd4	Abcd4	Abcd4	chr12:84602530-84617466	q1	q2	OK	9.11023	9.29146	0.0284176	0.081544	0.93245	0.999585	no
1899	Abce1	Abce1	Abce1	chr8:79683441-79711740	q1	q2	OK	95.4694	131.297	0.459726	1.62496	0.0773	0.981679	no
1900	Abcf1	Abcf1	Abcf1	chr17:35956818-35969750	q1	q2	OK	107.4	119.422	0.153076	0.51865	0.5353	0.999585	no
1901	Abcf2	Abcf2	Abcf2	chr5:24565340-24577467	q1	q2	OK	164.234	160.393	-0.0341431	-0.114389	0.89225	0.999585	no
1902	Abcf3	Abcf3	Abcf3	chr16:20548602-20561603	q1	q2	OK	10.0764	9.55742	-0.0762794	-0.231667	0.80655	0.999585	no
1903	Abcg1	Abcg1	Abcg1	chr17:31057693-31117981	q1	q2	NOTEST	0.0447001	0.155098	1.79483	0	1	1	no
1904	Abcg2	Abcg2	Abcg2	chr6:58596671-58692451	q1	q2	OK	17.4832	18.6915	0.0964163	0.317392	0.73985	0.999585	no
1905	Abcg3	Abcg3	Abcg3	chr5:104935056-104982717	q1	q2	NOTEST	0	0	0	0	1	1	no
1906	Abcg4	Abcg4	Abcg4	chr9:44273189-44288244	q1	q2	NOTEST	0	0.0180304	Inf	0	1	1	no
1907	Abcg5	Abcg5	Abcg5	chr17:84658233-84682923	q1	q2	NOTEST	0	0	0	0	1	1	no
1908	Abcg8	Abcg8	Abcg8	chr17:84683130-84700333	q1	q2	NOTEST	0	0	0	0	1	1	no
1909	Abhd1	Abhd1	Abhd1	chr5:30950065-30960361	q1	q2	OK	3.66064	3.62013	-0.0160577	-0.0145657	0.98805	0.999585	no
1910	Abhd10	Abhd10	Abhd10	chr16:45729724-45742955	q1	q2	OK	8.01405	8.95871	0.160759	0.337555	0.69485	0.999585	no
1911	Abhd11	Abhd11	Abhd11	chr5:135009151-135013157	q1	q2	OK	9.31194	8.48009	-0.135002	-0.308706	0.73725	0.999585	no
1912	Abhd12	Abhd12	Abhd12	chr2:150832514-150904731	q1	q2	OK	22.5371	25.1708	0.159447	0.537672	0.57995	0.999585	no
1913	Abhd12b	Abhd12b	Abhd12b	chr12:70154170-70183206	q1	q2	NOTEST	0	0	0	0	1	1	no
1914	Abhd13	Abhd13	Abhd13	chr8:9977716-9992154	q1	q2	OK	10.3764	10.3398	-0.00510107	-0.0157821	0.98555	0.999585	no
1915	Abhd14a	Abhd14a	Abhd14a	chr9:106440050-106447678	q1	q2	OK	4.21211	3.95858	-0.0895591	-0.160397	0.856	0.999585	no
1916	Abhd14b	Abhd14b	Abhd14b	chr9:106448639-106452918	q1	q2	OK	2.30345	3.0693	0.414114	0.808471	0.42615	0.999585	no
1917	Abhd15	Abhd15	Abhd15	chr11:77515116-77520628	q1	q2	NOTEST	0.0961478	0.133137	0.469585	0	1	1	no
1918	Abhd16a	Abhd16a	Abhd16a	chr17:35089290-35102987	q1	q2	OK	15.5189	9.84868	-0.656024	-1.95203	0.0466	0.811296	no
1919	Abhd16b	Abhd16b	Abhd16b	chr2:181493205-181494980	q1	q2	NOTEST	0	0.0258058	Inf	0	1	1	no
1920	Abhd17a	Abhd17a	Abhd17a	chr10:80583648-80590341	q1	q2	OK	20.5989	18.7314	-0.13711	-0.437981	0.6629	0.999585	no
1921	Abhd17b	Abhd17b	Abhd17b	chr19:21653308-21685637	q1	q2	OK	14.4018	16.4463	0.191514	0.610659	0.5174	0.999585	no
1922	Abhd17c	Abhd17c	Abhd17c	chr7:84109355-84151893	q1	q2	OK	14.1882	16.3503	0.20463	0.643976	0.5028	0.999585	no
1923	Abhd2	Abhd2	Abhd2	chr7:79273265-79361601	q1	q2	OK	18.394	18.0167	-0.0299036	-0.0994313	0.9125	0.999585	no
1924	Abhd3	Abhd3	Abhd3	chr18:10644410-10706696	q1	q2	NOTEST	0.0497019	0.215738	2.11791	0	1	1	no
1925	Abhd4	Abhd4	Abhd4	chr14:54254128-54269169	q1	q2	OK	16.5246	14.4474	-0.193804	-0.56329	0.50735	0.999585	no
1926	Abhd5	Abhd5	Abhd5	chr9:122351615-122381523	q1	q2	OK	18.4402	19.0842	0.049522	0.165853	0.85425	0.999585	no
1927	Abhd6	Abhd6	Abhd6	chr14:8002901-8056555	q1	q2	OK	9.22253	9.80958	0.0890274	0.251531	0.7926	0.999585	no
1928	Abhd8	Abhd8	Abhd8	chr8:71456699-71463657	q1	q2	OK	9.58128	7.13233	-0.425846	-1.16234	0.2264	0.999585	no
1929	Abi1	Abi1	Abi1	chr2:22895521-23040240	q1	q2	OK	34.2117	41.913	0.292906	0.90244	0.29175	0.999585	no
1930	Abi2	Abi2	Abi2	chr1:60409618-60481163	q1	q2	OK	13.2781	13.6013	0.0346978	0.112778	0.8956	0.999585	no
1931	Abi3	Abi3	Abi3	chr11:95824499-95845731	q1	q2	OK	3.2258	1.50187	-1.10289	-2.28303	0.0141	0.478088	no
1932	Abi3bp	Abi3bp	Abi3bp	chr16:56477845-56690135	q1	q2	NOTEST	0	0.021065	Inf	0	1	1	no
1933	Abl1	Abl1	Abl1	chr2:31688555-31804227	q1	q2	OK	18.9122	16.299	-0.214531	-0.711369	0.3973	0.999585	no
1934	Abl2	Abl2	Abl2	chr1:156558786-156649619	q1	q2	OK	17.3482	17.301	-0.00393526	-0.013266	0.98705	0.999585	no
1935	Ablim1	Ablim1	Ablim1	chr19:57033263-57216032	q1	q2	OK	3.44151	7.14053	1.05299	2.93883	0.00115	0.114646	no
1936	Ablim2	Ablim2	Ablim2	chr5:35757879-35884979	q1	q2	NOTEST	0.0128929	0.00575634	-1.16335	0	1	1	no
1937	Ablim3	Ablim3	Ablim3	chr18:61799392-61911852	q1	q2	NOTEST	0.239829	0.372662	0.63586	0	1	1	no
1938	Abo	Abo	Abo	chr2:26842502-26864979	q1	q2	NOTEST	0	0	0	0	1	1	no
1939	Abr	Abr	Abr	chr11:76416733-76577727	q1	q2	OK	24.2114	23.1312	-0.0658487	-0.218398	0.7967	0.999585	no
1940	Abra	Abra	Abra	chr15:41865292-41869720	q1	q2	NOTEST	0	0.0260211	Inf	0	1	1	no
1941	Abracl	Abracl	Abracl	chr10:18011259-18023252	q1	q2	OK	127.472	102.828	-0.309951	-1.3334	0.24905	0.999585	no
1942	Abt1	Abt1	Abt1	chr13:23418360-23423866	q1	q2	OK	12.3053	9.50624	-0.372337	-1.17562	0.19645	0.999585	no
1943	Abtb1	Abtb1	Abtb1	chr6:88835913-88841935	q1	q2	OK	1.47233	0.922371	-0.674683	-1.12925	0.24675	0.999585	no
1944	Abtb2	Abtb2	Abtb2	chr2:103566309-103718423	q1	q2	OK	3.6983	2.77994	-0.411805	-1.03099	0.2438	0.999585	no
1945	Acaa1a	Acaa1a	Acaa1a	chr9:119341293-119350295	q1	q2	OK	2.36842	1.68083	-0.494751	-0.922736	0.3441	0.999585	no
1946	Acaa1b	Acaa1b	Acaa1b	chr9:119148042-119157093	q1	q2	NOTEST	0.171293	0.0974635	-0.813535	0	1	1	no
1947	Acaa2	Acaa2	Acaa2	chr18:74779211-74806207	q1	q2	OK	52.3769	45.732	-0.195728	-0.719493	0.46885	0.999585	no
1948	Acaca	Acaca	Acaca	chr11:84195437-84401651	q1	q2	OK	25.1904	17.4585	-0.528943	-1.83572	0.04105	0.763428	no
1949	Acacb	Acacb	Acacb	chr5:114165517-114250758	q1	q2	NOTEST	0.0151519	0.0195821	0.370029	0	1	1	no
1950	Acad10	Acad10	Acad10	chr5:121621028-121660510	q1	q2	OK	0.991446	0.598305	-0.728652	-1.22271	0.17945	0.999585	no
1951	Acad11	Acad11	Acad11	chr9:104063702-104127646	q1	q2	OK	2.11516	2.44762	0.210612	0.458808	0.6157	0.999585	no
1952	Acad12	Acad12	Acad12	chr5:121598280-121618938	q1	q2	NOTEST	0.0577949	0.0543809	-0.087842	0	1	1	no
1953	Acad8	Acad8	Acad8	chr9:26974138-26999549	q1	q2	OK	6.27364	4.46018	-0.492202	-1.27936	0.168	0.999585	no
1954	Acad9	Acad9	Acad9	chr3:36065999-36092857	q1	q2	OK	12.4266	13.3887	0.107583	0.349596	0.69645	0.999585	no
1955	Acadl	Acadl	Acadl	chr1:66830838-66863309	q1	q2	OK	159.431	147.783	-0.109452	-0.411628	0.66645	0.999585	no
1956	Acadm	Acadm	Acadm	chr3:153922352-153944643	q1	q2	OK	36.4667	40.1673	0.13944	0.502957	0.59635	0.999585	no
1957	Acads	Acads	Acads	chr5:115110298-115119346	q1	q2	OK	8.41002	5.88864	-0.514176	-1.34112	0.16685	0.999585	no
1958	Acadsb	Acadsb	Acadsb	chr7:131410600-131446211	q1	q2	OK	13.9947	14.4424	0.045438	0.148408	0.8698	0.999585	no
1959	Acadvl	Acadvl	Acadvl	chr11:70010182-70015428	q1	q2	OK	63.5163	49.6811	-0.35443	-1.18083	0.16435	0.999585	no
1960	Acan	Acan	Acan	chr7:79053482-79115099	q1	q2	NOTEST	0	0	0	0	1	1	no
1961	Acap1	Acap1	Acap1	chr11:69881566-69895539	q1	q2	NOTEST	0.348841	0.0441006	-2.9837	0	1	1	no
1962	Acap2	Acap2	Acap2	chr16:30312423-31275697	q1	q2	OK	14.1853	14.3305	0.0146932	0.0196088	0.98235	0.999585	no
1963	Acap3	Acap3	Acap3	chr4:155891874-155907251	q1	q2	OK	8.28749	6.36878	-0.379918	-1.13108	0.21545	0.999585	no
1964	Acat1	Acat1	Acat1	chr9:53580521-53610350	q1	q2	OK	21.0639	22.6698	0.105996	0.365565	0.689	0.999585	no
1965	Acat2	Acat2	Acat2	chr17:12943041-12960725	q1	q2	OK	10.6348	6.92367	-0.619183	-1.69954	0.07715	0.981679	no
1966	Acat3	Acat3	Acat3	chr17:12916464-12940396	q1	q2	OK	31.8772	42.8075	0.42534	0.323557	0.7151	0.999585	no
1967	Acbd3	Acbd3	Acbd3	chr1:180726042-180754204	q1	q2	OK	28.1517	33.3598	0.244886	0.861817	0.3445	0.999585	no
1968	Acbd4	Acbd4	Acbd4	chr11:103101687-103112199	q1	q2	OK	6.50152	5.01348	-0.374964	-0.941353	0.31705	0.999585	no
1969	Acbd5	Acbd5	Acbd5	chr2:23068200-23114512	q1	q2	OK	20.1542	23.168	0.201054	0.648706	0.4458	0.999585	no
1970	Acbd6	Acbd6	Acbd6	chr1:155558119-155687233	q1	q2	OK	23.2107	24.7573	0.0930609	0.26458	0.7535	0.999585	no
1971	Acbd7	Acbd7	Acbd7	chr2:3336167-3340997	q1	q2	NOTEST	0	0.117096	Inf	0	1	1	no
1972	Accs	Accs	Accs	chr2:93835452-93849776	q1	q2	OK	1.0491	0.773178	-0.440282	-0.70557	0.4664	0.999585	no
1973	Accsl	Accsl	Accsl	chr2:93855359-93869157	q1	q2	NOTEST	0.0827793	0.0784768	-0.0770034	0	1	1	no
1974	Acd	Acd	Acd	chr8:105690905-105701095	q1	q2	OK	19.7645	14.5215	-0.444722	-1.14942	0.1802	0.999585	no
1975	Ace	Ace	Ace	chr11:105965606-105989964	q1	q2	NOTEST	0.128645	0.0288696	-2.15578	0	1	1	no
1976	Ace2	Ace2	Ace2	chrX:164139341-164188418	q1	q2	NOTEST	0	0.00658234	Inf	0	1	1	no
1977	Ace3	Ace3	Ace3	chr11:105994674-106005443	q1	q2	NOTEST	0	0	0	0	1	1	no
1978	Acer1	Acer1	Acer1	chr17:56953489-56982126	q1	q2	NOTEST	0.169177	0.0736819	-1.19915	0	1	1	no
1979	Acer2	Acer2	Acer2	chr4:86874413-86920881	q1	q2	NOTEST	0.0836487	0.0515649	-0.697954	0	1	1	no
1980	Acer3	Acer3	Acer3	chr7:98213659-98309527	q1	q2	OK	4.25406	5.32018	0.322635	0.868913	0.33625	0.999585	no
1981	Ache	Ache	Ache	chr5:137288276-137294463	q1	q2	NOTEST	0.021134	0.0418705	0.986367	0	1	1	no
1982	Acin1	Acin1	Acin1	chr14:54642160-54690742	q1	q2	OK	74.6547	69.968	-0.0935384	-0.310037	0.73015	0.999585	no
1983	Ackr2	Ackr2	Ackr2	chr9:121898354-121911071	q1	q2	NOTEST	0	0	0	0	1	1	no
1984	Ackr3	Ackr3	Ackr3	chr1:90203979-90215722	q1	q2	OK	30.9621	21.5041	-0.525887	-1.53879	0.0739	0.972218	no
1985	Ackr4	Ackr4	Ackr4	chr9:104063702-104127646	q1	q2	NOTEST	0.0439099	0.0740168	0.753307	0	1	1	no
1986	Acly	Acly	Acly	chr11:100476351-100528000	q1	q2	OK	84.9898	54.6137	-0.638026	-2.14939	0.01175	0.4374	no
1987	Acmsd	Acmsd	Acmsd	chr1:127729412-127774054	q1	q2	NOTEST	0.0398516	0.114189	1.51871	0	1	1	no
1988	Acn9	Acn9	Acn9	chr6:6956017-7039220	q1	q2	OK	17.1643	13.4437	-0.352483	-1.05696	0.43625	0.999585	no
1989	Acnat1	Acnat1	Acnat1	chr4:49443531-49451109	q1	q2	NOTEST	0.0604399	0.0651159	0.10751	0	1	1	no
1990	Acnat2	Acnat2	Acnat2	chr4:49379844-49408151	q1	q2	NOTEST	0	0	0	0	1	1	no
1991	Aco1	Aco1	Aco1	chr4:40143264-40199009	q1	q2	OK	13.5383	12.2243	-0.147291	-0.48177	0.58855	0.999585	no
1992	Aco2	Aco2	Aco2	chr15:81872462-81926213	q1	q2	OK	178.226	151.564	-0.233781	-0.807553	0.38025	0.999585	no
1993	Acot1	Acot1	Acot1	chr12:84009501-84017669	q1	q2	NOTEST	0.0308893	0.0911407	1.56099	0	1	1	no
1994	Acot10	Acot10	Acot10	chr15:20665213-20666750	q1	q2	NOTEST	0	0.043616	Inf	0	1	1	no
1995	Acot11	Acot11	Acot11	chr4:106733914-106799831	q1	q2	NOTEST	0.0459272	0.0661237	0.525818	0	1	1	no
1996	Acot12	Acot12	Acot12	chr13:91461096-91786148	q1	q2	NOTEST	0	0	0	0	1	1	no
1997	Acot13	Acot13	Acot13	chr13:24817954-24831489	q1	q2	OK	82.6055	68.0144	-0.280398	-1.17219	0.33545	0.999585	no
1998	Acot2	Acot2	Acot2	chr12:83987860-83993875	q1	q2	OK	1.5941	1.75454	0.138346	0.256111	0.79045	0.999585	no
1999	Acot3	Acot3	Acot3	chr12:84052150-84059564	q1	q2	NOTEST	0	0	0	0	1	1	no
[truncated: 21,418 more rows]
