# Supplementary material for: A specific E3 ligase/deubiquitinase pair modulates TBP protein levels during muscle differentiation
Source: eLife. 2015 Sep 22;4:e08536. doi: 10.7554/eLife.08536 (PMC4576175; doi:10.7554/eLife.08536)
Supplement: Figure 7—source data 1. — DOI: http://dx.doi.org/10.7554/eLife.08536.021 [file elife08536s004.xlsx]

## Sheet: Differential_Gene_Expression_Su
	test_id	gene_id	gene	locus	sample_1	sample_2	status	control	usp10_overexpression	log2.fold_change.	test_stat	p_value	q_value	significant
1	0610005C13Rik	0610005C13Rik	0610005C13Rik	chr7:45567794-45589710	q1	q2	NOTEST	0	0	0	0	1	1	no
2	0610007N19Rik	0610007N19Rik	0610007N19Rik	chr15:32240567-32244662	q1	q2	OK	6.39795	33.2402	2.37725	2.82244	0.00635	0.308305	no
3	0610007P14Rik	0610007P14Rik	0610007P14Rik	chr12:85815454-85824545	q1	q2	OK	8.57977	16.3563	0.930837	1.01304	0.3122	0.999132	no
4	0610008F07Rik	0610008F07Rik	0610008F07Rik	chr2:163492317-163541721	q1	q2	NOTEST	0	0	0	0	1	1	no
5	0610009B14Rik	0610009B14Rik	0610009B14Rik	chr12:80686374-80692466	q1	q2	NOTEST	0	0	0	0	1	1	no
6	0610009B22Rik	0610009B22Rik	0610009B22Rik	chr11:51685384-51688634	q1	q2	OK	9.09869	6.84303	-0.411023	-0.356547	0.73265	0.999132	no
7	0610009D07Rik	0610009D07Rik	0610009D07Rik	chr12:4817607-4827659	q1	q2	OK	51.2716	44.7055	-0.197707	-0.28152	0.7741	0.999132	no
8	0610009L18Rik	0610009L18Rik	0610009L18Rik	chr11:120348677-120351190	q1	q2	OK	0.845041	1.10919	0.392417	0.190489	0.8633	0.999132	no
9	0610009O20Rik	0610009O20Rik	0610009O20Rik	chr18:38238404-38262629	q1	q2	OK	14.0812	12.091	-0.21983	-0.291835	0.76405	0.999132	no
10	0610010B08Rik	0610010B08Rik	0610010B08Rik	chr2:176470368-176486749	q1	q2	NOTEST	0.0269667	0.159283	2.56234	0	1	1	no
11	0610010F05Rik	0610010F05Rik	0610010F05Rik	chr11:23573775-23633631	q1	q2	OK	7.00928	5.98967	-0.226789	-0.300827	0.75955	0.999132	no
12	0610010K14Rik	0610010K14Rik	0610010K14Rik	chr11:70235203-70237914	q1	q2	OK	10.5018	12.4019	0.239927	0.245098	0.8415	0.999132	no
13	0610011F06Rik	0610011F06Rik	0610011F06Rik	chr17:25875499-25877163	q1	q2	OK	4.8146	3.57509	-0.429438	-0.330932	0.73125	0.999132	no
14	0610012G03Rik	0610012G03Rik	0610012G03Rik	chr16:31947050-31948521	q1	q2	OK	3.87513	5.68334	0.552494	0.51526	0.6144	0.999132	no
15	0610012H03Rik	0610012H03Rik	0610012H03Rik	chr2:105224341-105379860	q1	q2	NOTEST	0	0	0	0	1	1	no
16	0610030E20Rik	0610030E20Rik	0610030E20Rik	chr6:72347316-72353160	q1	q2	OK	3.85271	4.7057	0.288539	0.364394	0.7074	0.999132	no
17	0610031J06Rik	0610031J06Rik	0610031J06Rik	chr3:88325022-88328631	q1	q2	OK	20.1703	25.7024	0.349674	0.477494	0.6311	0.999132	no
18	0610031O16Rik	0610031O16Rik	0610031O16Rik	chr3:138210716-138239663	q1	q2	NOTEST	0	0	0	0	1	1	no
19	0610037L13Rik	0610037L13Rik	0610037L13Rik	chr4:107889898-107897802	q1	q2	OK	13.5385	15.0122	0.149065	0.182005	0.86055	0.999132	no
20	0610038B21Rik	0610038B21Rik	0610038B21Rik	chr8:77250365-77518578	q1	q2	NOTEST	0.0886276	0.224354	1.33995	0	1	1	no
21	0610038L08Rik	0610038L08Rik	0610038L08Rik	chr17:29549801-29606808	q1	q2	NOTEST	0	0	0	0	1	1	no
22	0610039K10Rik	0610039K10Rik	0610039K10Rik	chr2:163623272-163645800	q1	q2	NOTEST	0.156491	0	#NAME?	0	1	1	no
23	0610040B10Rik	0610040B10Rik	0610040B10Rik	chr5:143329307-143332704	q1	q2	OK	2.47658	0.97522	-1.34455	-0.727116	0.48085	0.999132	no
24	0610040F04Rik	0610040F04Rik	0610040F04Rik	chr6:108577038-108666925	q1	q2	OK	1.29889	1.86967	0.525505	0.0947301	0.8424	0.999132	no
25	0610040J01Rik	0610040J01Rik	0610040J01Rik	chr5:63812494-63899619	q1	q2	NOTEST	0	0.0197361	Inf	0	1	1	no
26	0610043K17Rik	0610043K17Rik	0610043K17Rik	chr4:101346523-101399185	q1	q2	NOTEST	0.564721	0.238258	-1.24501	0	1	1	no
27	1100001G20Rik	1100001G20Rik	1100001G20Rik	chr11:83746939-83752646	q1	q2	NOTEST	0	0	0	0	1	1	no
28	1110001A16Rik	1110001A16Rik	1110001A16Rik	chr17:78916498-78937070	q1	q2	OK	18.5571	10.8189	-0.778422	-0.302044	0.6881	0.999132	no
29	1110001J03Rik	1110001J03Rik	1110001J03Rik	chr6:38534860-38539449	q1	q2	OK	1.9729	11.0983	2.49195	1.39069	0.2526	0.999132	no
30	1110002L01Rik	1110002L01Rik	1110002L01Rik	chr12:3365131-3426747	q1	q2	OK	4.77353	5.75042	0.268612	0.192807	0.8487	0.999132	no
31	1110004E09Rik	1110004E09Rik	1110004E09Rik	chr16:90925810-90934849	q1	q2	OK	18.6503	27.3602	0.552881	0.7081	0.4793	0.999132	no
32	1110004F10Rik	1110004F10Rik	1110004F10Rik	chr7:116093379-116105210	q1	q2	OK	85.3289	107.108	0.327964	0.483824	0.6138	0.999132	no
33	1110006O24Rik	1110006O24Rik	1110006O24Rik	chr5:115631048-115631816	q1	q2	NOTEST	0	0.116595	Inf	0	1	1	no
34	1110007C09Rik	1110007C09Rik	1110007C09Rik	chr13:49202950-49216026	q1	q2	OK	35.654	24.9888	-0.512786	-0.642108	0.50435	0.999132	no
35	1110008F13Rik	1110008F13Rik	1110008F13Rik	chr2:156863121-156887078	q1	q2	OK	31.6429	25.7678	-0.296314	-0.381062	0.70295	0.999132	no
36	1110008J03Rik	1110008J03Rik	1110008J03Rik	chr5:120609059-120612589	q1	q2	OK	0.940665	2.48629	1.40224	1.0657	0.30775	0.999132	no
37	1110008L16Rik	1110008L16Rik	1110008L16Rik	chr12:55280813-55492647	q1	q2	OK	5.01632	3.49956	-0.519455	-0.15826	0.75355	0.999132	no
38	1110008P14Rik	1110008P14Rik	1110008P14Rik	chr2:32379100-32381915	q1	q2	OK	16.5153	8.27437	-0.997086	-0.931974	0.364	0.999132	no
39	1110012L19Rik	1110012L19Rik	1110012L19Rik	chrX:70385912-70389416	q1	q2	OK	14.6638	19.3118	0.397224	0.461867	0.6452	0.999132	no
40	1110015O18Rik	1110015O18Rik	1110015O18Rik	chr3:4798707-4814911	q1	q2	NOTEST	0	0	0	0	1	1	no
41	1110017D15Rik	1110017D15Rik	1110017D15Rik	chr4:41505008-41517333	q1	q2	NOTEST	0	0	0	0	1	1	no
42	1110019D14Rik	1110019D14Rik	1110019D14Rik	chr6:13871568-13896421	q1	q2	OK	1.62612	2.5918	0.672525	0.524774	0.59795	0.999132	no
43	1110020A21Rik	1110020A21Rik	1110020A21Rik	chr17:84917181-85023992	q1	q2	OK	1.08073	0.658613	-0.714498	-0.0628852	0.77175	0.999132	no
44	1110025L11Rik	1110025L11Rik	1110025L11Rik	chr16:89063409-89064002	q1	q2	NOTEST	0	0	0	0	1	1	no
45	1110028F11Rik	1110028F11Rik	1110028F11Rik	chr11:87663086-87735539	q1	q2	NOTEST	0	0	0	0	1	1	no
46	1110028F18Rik	1110028F18Rik	1110028F18Rik	chr8:106587142-106594820	q1	q2	NOTEST	0.102814	0	#NAME?	0	1	1	no
47	1110032A03Rik	1110032A03Rik	1110032A03Rik	chr9:50762827-50768152	q1	q2	OK	6.59322	6.2927	-0.0673044	-0.0752163	0.9377	0.999132	no
48	1110032F04Rik	1110032F04Rik	1110032F04Rik	chr3:68869585-68872163	q1	q2	NOTEST	0	0	0	0	1	1	no
49	1110034G24Rik	1110034G24Rik	1110034G24Rik	chr2:132690282-132751055	q1	q2	OK	1.47624	2.07611	0.491952	0.34951	0.7495	0.999132	no
50	1110035M17Rik	1110035M17Rik	1110035M17Rik	chr11:95700105-95712754	q1	q2	OK	1.05312	0.789895	-0.414938	-0.196691	0.85765	0.999132	no
51	1110036E04Rik	1110036E04Rik	1110036E04Rik	chr9:64049828-64054100	q1	q2	NOTEST	0	0	0	0	1	1	no
52	1110037F02Rik	1110037F02Rik	1110037F02Rik	chr4:11485957-11551143	q1	q2	OK	13.3292	14.8298	0.153915	0.227658	0.8148	0.999132	no
53	1110038B12Rik	1110038B12Rik	1110038B12Rik	chr17:34950235-34952471	q1	q2	OK	69.4735	103.078	0.569208	0.75958	0.44575	0.999132	no
54	1110038F14Rik	1110038F14Rik	1110038F14Rik	chr15:76948543-76950731	q1	q2	OK	20.4277	24.6509	0.27111	0.342952	0.726	0.999132	no
55	1110046J04Rik	1110046J04Rik	1110046J04Rik	chr13:33917917-34002794	q1	q2	OK	10.6086	9.18135	-0.208453	-0.0196148	0.93415	0.999132	no
56	1110051M20Rik	1110051M20Rik	1110051M20Rik	chr2:91277827-91444642	q1	q2	OK	8.89099	15.9678	0.844753	1.07669	0.28585	0.999132	no
57	1110054M08Rik	1110054M08Rik	1110054M08Rik	chr16:24392555-24992578	q1	q2	OK	0.89922	1.36578	0.602984	0.0544413	0.8095	0.999132	no
58	1110057K04Rik	1110057K04Rik	1110057K04Rik	chr12:8208106-8285759	q1	q2	OK	16.7343	22.0263	0.396419	0.547444	0.572	0.999132	no
59	1110058L19Rik	1110058L19Rik	1110058L19Rik	chr1:23995938-24005640	q1	q2	OK	12.119	15.8362	0.385962	0.381819	0.69775	0.999132	no
60	1110059E24Rik	1110059E24Rik	1110059E24Rik	chr19:21597312-21652791	q1	q2	OK	14.3259	24.6334	0.781984	0.994616	0.3325	0.999132	no
61	1110059G10Rik	1110059G10Rik	1110059G10Rik	chr9:122945088-122951000	q1	q2	OK	4.99891	5.38461	0.107229	0.13233	0.8937	0.999132	no
62	1110059M19Rik	1110059M19Rik	1110059M19Rik	chrX:45090903-45092790	q1	q2	OK	1.55005	0	#NAME?	NA	0.00155	0.137328	no
63	1110065P20Rik	1110065P20Rik	1110065P20Rik	chr4:124802548-124850730	q1	q2	OK	2.09495	1.82666	-0.197707	-0.0434599	0.8907	0.999132	no
64	1190002F15Rik	1190002F15Rik	1190002F15Rik	chr6:134929091-134951718	q1	q2	OK	0	0.956787	Inf	NA	0.05	0.840582	no
65	1190002N15Rik	1190002N15Rik	1190002N15Rik	chr9:94517863-94538081	q1	q2	OK	46.03	30.8617	-0.576756	-0.841006	0.39725	0.999132	no
66	1190003K10Rik	1190003K10Rik	1190003K10Rik	chr13:64481245-64497792	q1	q2	NOTEST	0	0	0	0	1	1	no
67	1190005I06Rik	1190005I06Rik	1190005I06Rik	chr8:120608601-120634382	q1	q2	OK	0.661687	0.806487	0.285502	0.136208	0.88635	0.999132	no
68	1190007I07Rik	1190007I07Rik	1190007I07Rik	chr10:82619850-82623228	q1	q2	OK	3.23734	6.04848	0.901761	0.658659	0.5393	0.999132	no
69	1200014J11Rik	1200014J11Rik	1200014J11Rik	chr11:73047866-73083579	q1	q2	OK	8.07538	9.1395	0.178586	0.254209	0.8021	0.999132	no
70	1300002E11Rik	1300002E11Rik	1300002E11Rik	chr16:21794346-21809039	q1	q2	OK	7.3674	11.9082	0.692727	0.443421	0.66255	0.999132	no
71	1300002K09Rik	1300002K09Rik	1300002K09Rik	chr4:45848946-45887008	q1	q2	NOTEST	0.0343623	0	#NAME?	0	1	1	no
72	1300015D01Rik	1300015D01Rik	1300015D01Rik	chr2:173124748-173133204	q1	q2	NOTEST	0	0	0	0	1	1	no
73	1300017J02Rik	1300017J02Rik	1300017J02Rik	chr9:103250529-103288297	q1	q2	NOTEST	0.0564463	0	#NAME?	0	1	1	no
74	1500002O10Rik	1500002O10Rik	1500002O10Rik	chr2:70489939-70602012	q1	q2	NOTEST	0	0	0	0	1	1	no
75	1500004A13Rik	1500004A13Rik	1500004A13Rik	chr3:88777056-88832487	q1	q2	NOTEST	0.511973	0.364806	-0.488939	0	1	1	no
76	1500009C09Rik	1500009C09Rik	1500009C09Rik	chr15:82252396-82260753	q1	q2	NOTEST	0	0	0	0	1	1	no
77	1500009L16Rik	1500009L16Rik	1500009L16Rik	chr10:83722864-83762762	q1	q2	NOTEST	0.11808	0.265699	1.17002	0	1	1	no
78	1500011B03Rik	1500011B03Rik	1500011B03Rik	chr5:114808195-114813976	q1	q2	OK	4.53515	8.76458	0.950535	0.704029	0.44455	0.999132	no
79	1500011K16Rik	1500011K16Rik	1500011K16Rik	chr2:127791376-127792488	q1	q2	OK	24.8433	20.2588	-0.294308	-0.339031	0.7317	0.999132	no
80	1500012F01Rik	1500012F01Rik	1500012F01Rik	chr2:167035796-167065862	q1	q2	OK	16.1994	28.8161	0.830936	0.330273	0.4839	0.999132	no
81	1500012K07Rik	1500012K07Rik	1500012K07Rik	chr7:75114894-75331419	q1	q2	NOTEST	0	0	0	0	1	1	no
82	1500015A07Rik	1500015A07Rik	1500015A07Rik	chr18:61726389-61728253	q1	q2	OK	1.05633	1.12903	0.0960237	0.0697213	0.9493	0.999132	no
83	1500015L24Rik	1500015L24Rik	1500015L24Rik	chr19:20405287-20422785	q1	q2	NOTEST	0	0	0	0	1	1	no
84	1500015O10Rik	1500015O10Rik	1500015O10Rik	chr1:43730601-43742564	q1	q2	OK	0.170905	3.31685	4.27855	2.13601	0.23275	0.999132	no
85	1500016L03Rik	1500016L03Rik	1500016L03Rik	chr11:84525659-84535831	q1	q2	NOTEST	0	0	0	0	1	1	no
86	1500017E21Rik	1500017E21Rik	1500017E21Rik	chr19:36554638-36689479	q1	q2	OK	5.55936	2.57369	-1.11108	-0.900928	0.30835	0.999132	no
87	1600002D24Rik	1600002D24Rik	1600002D24Rik	chr16:95831122-95929077	q1	q2	NOTEST	0	0	0	0	1	1	no
88	1600002H07Rik	1600002H07Rik	1600002H07Rik	chr17:24215055-24220769	q1	q2	OK	3.49676	2.8658	-0.287077	-0.282631	0.77245	0.999132	no
89	1600002K03Rik	1600002K03Rik	1600002K03Rik	chr10:79697304-80369637	q1	q2	OK	11.5069	12.6545	0.13716	0.00491148	0.953	0.999132	no
90	1600010M07Rik	1600010M07Rik	1600010M07Rik	chr7:109998376-110006646	q1	q2	NOTEST	0	0	0	0	1	1	no
91	1600012H06Rik	1600012H06Rik	1600012H06Rik	chr17:14943183-14961260	q1	q2	OK	8.8753	12.0445	0.440504	0.189014	0.8102	0.999132	no
92	1600014C10Rik	1600014C10Rik	1600014C10Rik	chr7:38183216-38197565	q1	q2	OK	1.62914	2.2391	0.458815	0.418161	0.67605	0.999132	no
93	1600014C23Rik	1600014C23Rik	1600014C23Rik	chr17:45732863-45733844	q1	q2	NOTEST	0	0	0	0	1	1	no
94	1600014K23Rik	1600014K23Rik	1600014K23Rik	chrX:85249676-85270291	q1	q2	NOTEST	0	0	0	0	1	1	no
95	1600015I10Rik	1600015I10Rik	1600015I10Rik	chr6:48929895-48933687	q1	q2	NOTEST	0	0	0	0	1	1	no
96	1600016N20Rik	1600016N20Rik	1600016N20Rik	chr7:141194129-141214080	q1	q2	NOTEST	0	0	0	0	1	1	no
97	1600019K03Rik	1600019K03Rik	1600019K03Rik	chr16:35503169-35509419	q1	q2	NOTEST	0	0	0	0	1	1	no
98	1600020E01Rik	1600020E01Rik	1600020E01Rik	chr6:86527329-86564449	q1	q2	OK	8.63618	7.67227	-0.170739	-0.136133	0.88755	0.999132	no
99	1600023N17Rik	1600023N17Rik	1600023N17Rik	chr5:45668700-45669708	q1	q2	NOTEST	0	0.245374	Inf	0	1	1	no
100	1600025M17Rik	1600025M17Rik	1600025M17Rik	chrX:56317607-56320664	q1	q2	NOTEST	0	0	0	0	1	1	no
101	1600029D21Rik	1600029D21Rik	1600029D21Rik	chr9:50488798-50505639	q1	q2	OK	0.925518	1.3817	0.578109	0.339052	0.74075	0.999132	no
102	1600029I14Rik	1600029I14Rik	1600029I14Rik	chr9:99456242-99568899	q1	q2	NOTEST	0	0	0	0	1	1	no
103	1600029O15Rik	1600029O15Rik	1600029O15Rik	chr9:58196296-58208808	q1	q2	OK	0.946855	0.594102	-0.672433	-0.371194	0.69885	0.999132	no
104	1700001C02Rik	1700001C02Rik	1700001C02Rik	chr5:30466076-30484087	q1	q2	NOTEST	0	0	0	0	1	1	no
105	1700001C19Rik	1700001C19Rik	1700001C19Rik	chr17:47412733-47470638	q1	q2	NOTEST	0	0.0289419	Inf	0	1	1	no
106	1700001D01Rik	1700001D01Rik	1700001D01Rik	chr8:61224170-61396072	q1	q2	NOTEST	0	0	0	0	1	1	no
107	1700001F09Rik	1700001F09Rik	1700001F09Rik	chr14:43342383-43347811	q1	q2	NOTEST	0	0	0	0	1	1	no
108	1700001G11Rik	1700001G11Rik	1700001G11Rik	chr14:66295328-66311424	q1	q2	OK	3.51729	1.97861	-0.829976	-0.0992675	0.75905	0.999132	no
109	1700001G17Rik	1700001G17Rik	1700001G17Rik	chr1:33669823-33670712	q1	q2	NOTEST	0.170655	0.288	0.754987	0	1	1	no
110	1700001J03Rik	1700001J03Rik	1700001J03Rik	chr5:146182449-146185304	q1	q2	NOTEST	0	0	0	0	1	1	no
111	1700001J11Rik	1700001J11Rik	1700001J11Rik	chr9:40050557-40053025	q1	q2	NOTEST	0.154903	0.0726159	-1.09301	0	1	1	no
112	1700001K19Rik	1700001K19Rik	1700001K19Rik	chr12:110667688-110682619	q1	q2	NOTEST	0.31173	0.0438401	-2.82998	0	1	1	no
113	1700001K23Rik	1700001K23Rik	1700001K23Rik	chr19:53248735-53255205	q1	q2	NOTEST	0	0.115772	Inf	0	1	1	no
114	1700001L05Rik	1700001L05Rik	1700001L05Rik	chr15:83353846-83367297	q1	q2	NOTEST	0.181429	0.351543	0.954296	0	1	1	no
115	1700001L19Rik	1700001L19Rik	1700001L19Rik	chr13:68597438-68614231	q1	q2	NOTEST	0	0.020499	Inf	0	1	1	no
116	1700001O22Rik	1700001O22Rik	1700001O22Rik	chr2:30795562-30803664	q1	q2	NOTEST	0.155227	0.567634	1.87058	0	1	1	no
117	1700001P01Rik	1700001P01Rik	1700001P01Rik	chr11:97771480-97775918	q1	q2	NOTEST	0	0	0	0	1	1	no
118	1700003C15Rik	1700003C15Rik	1700003C15Rik	chr5:11749832-11769308	q1	q2	NOTEST	0	0	0	0	1	1	no
119	1700003D09Rik	1700003D09Rik	1700003D09Rik	chr11:98348737-98358283	q1	q2	NOTEST	0	0	0	0	1	1	no
120	1700003E16Rik	1700003E16Rik	1700003E16Rik	chr6:83156403-83162975	q1	q2	OK	0.569936	0.694657	0.285502	0.200339	0.83835	0.999132	no
121	1700003E24Rik	1700003E24Rik	1700003E24Rik	chrX:93183293-93183944	q1	q2	NOTEST	0	0	0	0	1	1	no
122	1700003F12Rik	1700003F12Rik	1700003F12Rik	chr2:154544404-154558853	q1	q2	OK	0.662938	2.85912	2.10862	1.20493	0.28675	0.999132	no
123	1700003F17Rik	1700003F17Rik	1700003F17Rik	chr11:82911252-82964850	q1	q2	OK	6.31875	0.266591	-4.56694	-0.604347	0.4552	0.999132	no
124	1700003G13Rik	1700003G13Rik	1700003G13Rik	chr9:45318265-45347580	q1	q2	NOTEST	0	0	0	0	1	1	no
125	1700003G18Rik	1700003G18Rik	1700003G18Rik	chr7:116081761-116093149	q1	q2	NOTEST	0	0	0	0	1	1	no
126	1700003H04Rik	1700003H04Rik	1700003H04Rik	chr3:124565890-124581091	q1	q2	NOTEST	0.211389	0	#NAME?	0	1	1	no
127	1700003L19Rik	1700003L19Rik	1700003L19Rik	chr16:12811389-12848653	q1	q2	NOTEST	0	0	0	0	1	1	no
128	1700003M02Rik	1700003M02Rik	1700003M02Rik	chr4:34711331-34730206	q1	q2	NOTEST	0.0773148	0	#NAME?	0	1	1	no
129	1700003M07Rik	1700003M07Rik	1700003M07Rik	chr4:129960373-129965138	q1	q2	NOTEST	0.0657452	0.110955	0.755012	0	1	1	no
130	1700003P14Rik	1700003P14Rik	1700003P14Rik	chr13:118556167-118588629	q1	q2	NOTEST	0	0	0	0	1	1	no
131	1700006A11Rik	1700006A11Rik	1700006A11Rik	chr3:124401154-124426028	q1	q2	NOTEST	0	0	0	0	1	1	no
132	1700006E09Rik	1700006E09Rik	1700006E09Rik	chr11:101987055-101992264	q1	q2	NOTEST	0	0	0	0	1	1	no
133	1700006F04Rik	1700006F04Rik	1700006F04Rik	chr14:119138264-119869815	q1	q2	NOTEST	0	0	0	0	1	1	no
134	1700006H21Rik	1700006H21Rik	1700006H21Rik	chr13:107687396-107692168	q1	q2	NOTEST	0	0	0	0	1	1	no
135	1700007B14Rik	1700007B14Rik	1700007B14Rik	chr8:75448693-75984507	q1	q2	NOTEST	0.0635622	0	#NAME?	0	1	1	no
136	1700007F19Rik	1700007F19Rik	1700007F19Rik	chr3:58141706-58163807	q1	q2	NOTEST	0	0	0	0	1	1	no
137	1700007G11Rik	1700007G11Rik	1700007G11Rik	chr5:98329303-98802019	q1	q2	NOTEST	0.177928	0.150137	-0.245013	0	1	1	no
138	1700007J10Rik	1700007J10Rik	1700007J10Rik	chr11:59662494-59780860	q1	q2	OK	2.06217	3.3714	0.709183	0.0755237	0.7828	0.999132	no
139	1700007K09Rik	1700007K09Rik	1700007K09Rik	chr7:131325930-131329499	q1	q2	NOTEST	0	0	0	0	1	1	no
140	1700007K13Rik	1700007K13Rik	1700007K13Rik	chr2:28462000-28466324	q1	q2	NOTEST	0	0	0	0	1	1	no
141	1700007L15Rik	1700007L15Rik	1700007L15Rik	chr16:33379853-33380736	q1	q2	OK	0.861128	0.605522	-0.508048	-0.242733	0.82605	0.999132	no
142	1700007P06Rik	1700007P06Rik	1700007P06Rik	chr1:187048406-187215446	q1	q2	NOTEST	0.377701	0.0531179	-2.82998	0	1	1	no
143	1700008A04Rik	1700008A04Rik	1700008A04Rik	chr11:32820375-32824594	q1	q2	NOTEST	0	0	0	0	1	1	no
144	1700008F21Rik	1700008F21Rik	1700008F21Rik	chr8:129067133-129183732	q1	q2	NOTEST	0	0.194786	Inf	0	1	1	no
145	1700008I05Rik	1700008I05Rik	1700008I05Rik	chrX:135654697-135693790	q1	q2	OK	6.32093	2.8237	-1.16255	-1.14137	0.2628	0.999132	no
146	1700008J07Rik	1700008J07Rik	1700008J07Rik	chr7:127510437-127512869	q1	q2	OK	0.629624	1.37248	1.12422	0.866483	0.3821	0.999132	no
147	1700008K24Rik	1700008K24Rik	1700008K24Rik	chr17:49112263-49113533	q1	q2	NOTEST	0	0	0	0	1	1	no
148	1700008O03Rik	1700008O03Rik	1700008O03Rik	chr7:44360044-44375030	q1	q2	NOTEST	0	0.0465064	Inf	0	1	1	no
149	1700008P02Rik	1700008P02Rik	1700008P02Rik	chr3:6615412-6620443	q1	q2	NOTEST	0	0	0	0	1	1	no
150	1700009C05Rik	1700009C05Rik	1700009C05Rik	chr6:81900464-81910800	q1	q2	NOTEST	0	0.0563978	Inf	0	1	1	no
151	1700009J07Rik	1700009J07Rik	1700009J07Rik	chr10:77893419-77896111	q1	q2	NOTEST	0	0	0	0	1	1	no
152	1700009N14Rik	1700009N14Rik	1700009N14Rik	chr4:39450292-39451778	q1	q2	NOTEST	0	0.0310777	Inf	0	1	1	no
153	1700009P17Rik	1700009P17Rik	1700009P17Rik	chr1:171121660-171126967	q1	q2	OK	1.40842	0.792293	-0.829976	-0.555304	0.57265	0.999132	no
154	1700010B08Rik	1700010B08Rik	1700010B08Rik	chr2:173719414-173722086	q1	q2	NOTEST	0	0	0	0	1	1	no
155	1700010D01Rik	1700010D01Rik	1700010D01Rik	chrX:95711677-95927970	q1	q2	OK	0.792514	0	#NAME?	NA	0.2141	0.999132	no
156	1700010I02Rik	1700010I02Rik	1700010I02Rik	chr3:7925302-7954887	q1	q2	NOTEST	0	0.141719	Inf	0	1	1	no
157	1700010I14Rik	1700010I14Rik	1700010I14Rik	chr17:8988332-9008319	q1	q2	NOTEST	0	0.0196418	Inf	0	1	1	no
158	1700010J16Rik	1700010J16Rik	1700010J16Rik	chr10:112726925-112785599	q1	q2	NOTEST	0	0	0	0	1	1	no
159	1700010K23Rik	1700010K23Rik	1700010K23Rik	chr16:66655420-67620908	q1	q2	OK	0.678535	0	#NAME?	NA	0.1401	0.999132	no
160	1700011A15Rik	1700011A15Rik	1700011A15Rik	chr15:101431013-101491512	q1	q2	NOTEST	0	0	0	0	1	1	no
161	1700011B04Rik	1700011B04Rik	1700011B04Rik	chr13:35181622-35188014	q1	q2	NOTEST	0	0	0	0	1	1	no
162	1700011E24Rik	1700011E24Rik	1700011E24Rik	chr17:87389570-87427741	q1	q2	NOTEST	0	0.102271	Inf	0	1	1	no
163	1700011H14Rik	1700011H14Rik	1700011H14Rik	chr14:49226358-49245428	q1	q2	NOTEST	0	0.102431	Inf	0	1	1	no
164	1700011I03Rik	1700011I03Rik	1700011I03Rik	chr18:57533825-57731065	q1	q2	OK	10.8779	2.5425	-2.09708	-1.255	0.1521	0.999132	no
165	1700011J10Rik	1700011J10Rik	1700011J10Rik	chr2:72936431-72989249	q1	q2	OK	2.97517	3.31243	0.154917	0.0459919	0.8238	0.999132	no
166	1700011L22Rik	1700011L22Rik	1700011L22Rik	chr8:79210429-79248583	q1	q2	NOTEST	0	0	0	0	1	1	no
167	1700011M02Rik	1700011M02Rik	1700011M02Rik	chrX:102908904-102909651	q1	q2	NOTEST	0	0	0	0	1	1	no
168	1700012A03Rik	1700012A03Rik	1700012A03Rik	chr6:32050287-32058915	q1	q2	NOTEST	0	0	0	0	1	1	no
169	1700012B07Rik	1700012B07Rik	1700012B07Rik	chr11:109788290-109828046	q1	q2	NOTEST	0	0.0894687	Inf	0	1	1	no
170	1700012B09Rik	1700012B09Rik	1700012B09Rik	chr9:14758193-14771030	q1	q2	OK	1.45818	3.89636	1.41795	0.966585	0.34335	0.999132	no
171	1700012B15Rik	1700012B15Rik	1700012B15Rik	chr12:3235790-3309969	q1	q2	OK	2.55591	4.91878	0.944465	0.0754759	0.70715	0.999132	no
172	1700012D01Rik	1700012D01Rik	1700012D01Rik	chr10:127667122-127668851	q1	q2	OK	0.952325	1.60716	0.754987	0.412838	0.6796	0.999132	no
173	1700012D14Rik	1700012D14Rik	1700012D14Rik	chr7:111117672-111122675	q1	q2	OK	1.10021	0.773639	-0.508048	-0.242733	0.82605	0.999132	no
174	1700012I11Rik	1700012I11Rik	1700012I11Rik	chr15:67226768-67377094	q1	q2	NOTEST	0	0.0393774	Inf	0	1	1	no
175	1700012L04Rik	1700012L04Rik	1700012L04Rik	chrX:9272783-9313245	q1	q2	NOTEST	0	0	0	0	1	1	no
176	1700012P22Rik	1700012P22Rik	1700012P22Rik	chr4:144418190-144438772	q1	q2	NOTEST	0	0	0	0	1	1	no
177	1700013D24Rik	1700013D24Rik	1700013D24Rik	chr6:124347593-124357086	q1	q2	NOTEST	0	0	0	0	1	1	no
178	1700013F07Rik	1700013F07Rik	1700013F07Rik	chr3:108537583-108544697	q1	q2	NOTEST	0.301281	0.254223	-0.245013	0	1	1	no
179	1700013G23Rik	1700013G23Rik	1700013G23Rik	chr11:59946891-59948147	q1	q2	OK	0.359681	1.11284	1.62946	0.713478	0.52815	0.999132	no
180	1700013G24Rik	1700013G24Rik	1700013G24Rik	chr4:137453295-137455461	q1	q2	NOTEST	0.140504	0.0395194	-1.82998	0	1	1	no
181	1700013H16Rik	1700013H16Rik	1700013H16Rik	chrX:53742900-53757831	q1	q2	NOTEST	0.229215	0.0967066	-1.24501	0	1	1	no
182	1700015E13Rik	1700015E13Rik	1700015E13Rik	chr1:170308860-170312125	q1	q2	NOTEST	0	0	0	0	1	1	no
183	1700015F17Rik	1700015F17Rik	1700015F17Rik	chr5:5437826-5479143	q1	q2	NOTEST	0	0	0	0	1	1	no
184	1700015G11Rik	1700015G11Rik	1700015G11Rik	chr7:52011679-52015716	q1	q2	NOTEST	0	0	0	0	1	1	no
185	1700016C15Rik	1700016C15Rik	1700016C15Rik	chr1:177729813-177753305	q1	q2	NOTEST	0	0.06033	Inf	0	1	1	no
186	1700016D06Rik	1700016D06Rik	1700016D06Rik	chr8:11654923-11678750	q1	q2	OK	0.551933	0.745161	0.433059	0.278328	0.76425	0.999132	no
187	1700016G22Rik	1700016G22Rik	1700016G22Rik	chr13:5855508-5858092	q1	q2	NOTEST	0	0	0	0	1	1	no
188	1700016H13Rik	1700016H13Rik	1700016H13Rik	chr5:103648586-103655732	q1	q2	NOTEST	0.200507	0	#NAME?	0	1	1	no
189	1700016K19Rik	1700016K19Rik	1700016K19Rik	chr11:75999911-76003569	q1	q2	NOTEST	0	0	0	0	1	1	no
190	1700016L04Rik	1700016L04Rik	1700016L04Rik	chr10:14705608-14759019	q1	q2	NOTEST	0	0.0465723	Inf	0	1	1	no
191	1700016L21Rik	1700016L21Rik	1700016L21Rik	chr1:80445931-80475660	q1	q2	NOTEST	0	0	0	0	1	1	no
192	1700016P04Rik	1700016P04Rik	1700016P04Rik	chr6:13413336-13415996	q1	q2	NOTEST	0	0	0	0	1	1	no
193	1700017B05Rik	1700017B05Rik	1700017B05Rik	chr9:57252321-57262599	q1	q2	OK	7.2167	4.81738	-0.583089	-0.785227	0.42075	0.999132	no
194	1700017D01Rik	1700017D01Rik	1700017D01Rik	chr19:11096815-11130878	q1	q2	NOTEST	0	0	0	0	1	1	no
195	1700017G19Rik	1700017G19Rik	1700017G19Rik	chr3:40504864-40522912	q1	q2	NOTEST	0	0.0147116	Inf	0	1	1	no
196	1700017J07Rik	1700017J07Rik	1700017J07Rik	chr2:168978268-168978906	q1	q2	NOTEST	0	0	0	0	1	1	no
197	1700017N19Rik	1700017N19Rik	1700017N19Rik	chr10:100592385-100618391	q1	q2	NOTEST	0	0	0	0	1	1	no
198	1700018A04Rik	1700018A04Rik	1700018A04Rik	chr13:31565491-31582513	q1	q2	NOTEST	0.458423	0.193411	-1.24501	0	1	1	no
199	1700018B08Rik	1700018B08Rik	1700018B08Rik	chr8:121530783-121541954	q1	q2	NOTEST	0	0	0	0	1	1	no
200	1700018B24Rik	1700018B24Rik	1700018B24Rik	chr3:48605730-48609100	q1	q2	NOTEST	0.0738474	0.020771	-1.82998	0	1	1	no
201	1700018C11Rik	1700018C11Rik	1700018C11Rik	chr4:63607090-63622429	q1	q2	NOTEST	0	0	0	0	1	1	no
202	1700018F24Rik	1700018F24Rik	1700018F24Rik	chr5:145042989-145045678	q1	q2	NOTEST	0	0	0	0	1	1	no
203	1700018G05Rik	1700018G05Rik	1700018G05Rik	chrX:102928371-102929107	q1	q2	NOTEST	0	0	0	0	1	1	no
204	1700018L02Rik	1700018L02Rik	1700018L02Rik	chr19:29020831-29048729	q1	q2	OK	0.78456	0.725068	-0.113769	-0.0184164	0.93175	0.999132	no
205	1700019A02Rik	1700019A02Rik	1700019A02Rik	chr1:53158576-53187617	q1	q2	NOTEST	0	0.0777297	Inf	0	1	1	no
206	1700019B03Rik	1700019B03Rik	1700019B03Rik	chr8:3470861-3487178	q1	q2	NOTEST	0.0829665	0.0700078	-0.245013	0	1	1	no
207	1700019B21Rik	1700019B21Rik	1700019B21Rik	chrX:62510538-62527011	q1	q2	NOTEST	0	0.16861	Inf	0	1	1	no
208	1700019D03Rik	1700019D03Rik	1700019D03Rik	chr1:52925126-52952840	q1	q2	NOTEST	0	0	0	0	1	1	no
209	1700019E08Rik	1700019E08Rik	1700019E08Rik	chr2:45696604-45698447	q1	q2	NOTEST	0	0	0	0	1	1	no
210	1700019G17Rik	1700019G17Rik	1700019G17Rik	chr6:85899049-85904938	q1	q2	NOTEST	0.244391	0.142192	-0.781348	0	1	1	no
211	1700019G24Rik	1700019G24Rik	1700019G24Rik	chr6:5725638-6028039	q1	q2	NOTEST	0	0	0	0	1	1	no
212	1700019L03Rik	1700019L03Rik	1700019L03Rik	chr2:32775820-32784405	q1	q2	OK	0.476818	1.00926	1.08179	0.423917	0.44375	0.999132	no
213	1700019M22Rik	1700019M22Rik	1700019M22Rik	chr12:96046620-96047222	q1	q2	NOTEST	0	0	0	0	1	1	no
214	1700019N19Rik	1700019N19Rik	1700019N19Rik	chr19:58785802-58794414	q1	q2	NOTEST	0	0.0457303	Inf	0	1	1	no
215	1700019O17Rik	1700019O17Rik	1700019O17Rik	chr1:86426328-86428049	q1	q2	NOTEST	0	0	0	0	1	1	no
216	1700020A23Rik	1700020A23Rik	1700020A23Rik	chr2:130405258-130406074	q1	q2	NOTEST	0	0	0	0	1	1	no
217	1700020D05Rik	1700020D05Rik	1700020D05Rik	chr19:5495277-5510489	q1	q2	NOTEST	0.143434	0.161375	0.170024	0	1	1	no
218	1700020G17Rik	1700020G17Rik	1700020G17Rik	chr10:110801173-110896507	q1	q2	NOTEST	0	0	0	0	1	1	no
219	1700020I14Rik	1700020I14Rik	1700020I14Rik	chr2:119594295-119600744	q1	q2	OK	19.1935	13.3974	-0.518662	-0.639239	0.5132	0.999132	no
220	1700020L24Rik	1700020L24Rik	1700020L24Rik	chr11:83437693-83441232	q1	q2	OK	1.92955	4.29657	1.15492	0.891833	0.3653	0.999132	no
221	1700020M21Rik	1700020M21Rik	1700020M21Rik	chr9:120913773-120915250	q1	q2	NOTEST	0	0	0	0	1	1	no
222	1700020N01Rik	1700020N01Rik	1700020N01Rik	chr10:21593144-21622375	q1	q2	NOTEST	0	0	0	0	1	1	no
223	1700020N15Rik	1700020N15Rik	1700020N15Rik	chrX:69929259-70143588	q1	q2	NOTEST	0	0	0	0	1	1	no
224	1700020N18Rik	1700020N18Rik	1700020N18Rik	chr1:91404878-91406029	q1	q2	NOTEST	0	0	0	0	1	1	no
225	1700021F05Rik	1700021F05Rik	1700021F05Rik	chr10:43525120-43540994	q1	q2	OK	81.6944	76.7991	-0.0891482	-0.126242	0.90285	0.999132	no
226	1700021F07Rik	1700021F07Rik	1700021F07Rik	chr2:173522591-173528502	q1	q2	NOTEST	0	0	0	0	1	1	no
227	1700021K19Rik	1700021K19Rik	1700021K19Rik	chr16:32821701-32868366	q1	q2	OK	10.1433	9.58749	-0.0813052	-0.116384	0.9049	0.999132	no
228	1700021N21Rik	1700021N21Rik	1700021N21Rik	chr4:134448764-134450171	q1	q2	NOTEST	0	0	0	0	1	1	no
229	1700022A21Rik	1700022A21Rik	1700022A21Rik	chr5:24645452-24648860	q1	q2	NOTEST	0	0	0	0	1	1	no
230	1700022A22Rik	1700022A22Rik	1700022A22Rik	chr15:46324584-46373899	q1	q2	NOTEST	0	0	0	0	1	1	no
231	1700022E09Rik	1700022E09Rik	1700022E09Rik	chr16:59466871-59469238	q1	q2	NOTEST	0	0	0	0	1	1	no
232	1700022H16Rik	1700022H16Rik	1700022H16Rik	chr12:9565235-9570585	q1	q2	NOTEST	0	0	0	0	1	1	no
233	1700022I11Rik	1700022I11Rik	1700022I11Rik	chr4:42969945-42974325	q1	q2	NOTEST	0	0	0	0	1	1	no
234	1700022P22Rik	1700022P22Rik	1700022P22Rik	chr1:191036821-191042941	q1	q2	NOTEST	0	0	0	0	1	1	no
235	1700023C21Rik	1700023C21Rik	1700023C21Rik	chr11:109845877-109848476	q1	q2	NOTEST	0	0	0	0	1	1	no
236	1700023E05Rik	1700023E05Rik	1700023E05Rik	chr5:77004054-77061522	q1	q2	NOTEST	0	0	0	0	1	1	no
237	1700023F02Rik	1700023F02Rik	1700023F02Rik	chr10:66120608-66124064	q1	q2	NOTEST	0	0	0	0	1	1	no
238	1700023F06Rik	1700023F06Rik	1700023F06Rik	chr11:103198946-103218432	q1	q2	NOTEST	0	0	0	0	1	1	no
239	1700023L04Rik	1700023L04Rik	1700023L04Rik	chr6:29985328-29993531	q1	q2	NOTEST	0	0.144659	Inf	0	1	1	no
240	1700024B18Rik	1700024B18Rik	1700024B18Rik	chr14:123978290-124677127	q1	q2	NOTEST	0	0	0	0	1	1	no
241	1700024F13Rik	1700024F13Rik	1700024F13Rik	chr13:3498049-3501393	q1	q2	NOTEST	0.251393	0.0707091	-1.82998	0	1	1	no
242	1700024G13Rik	1700024G13Rik	1700024G13Rik	chr14:32376501-32388373	q1	q2	NOTEST	0	0	0	0	1	1	no
243	1700024P03Rik	1700024P03Rik	1700024P03Rik	chr2:110017816-110050479	q1	q2	NOTEST	0	0	0	0	1	1	no
244	1700024P04Rik	1700024P04Rik	1700024P04Rik	chr13:98984089-98984565	q1	q2	NOTEST	0	0	0	0	1	1	no
245	1700024P16Rik	1700024P16Rik	1700024P16Rik	chr4:104913455-105016863	q1	q2	OK	1.27586	2.61295	1.03421	0.966647	0.3495	0.999132	no
246	1700025B11Rik	1700025B11Rik	1700025B11Rik	chr15:77558239-77561892	q1	q2	NOTEST	0	0	0	0	1	1	no
247	1700025C18Rik	1700025C18Rik	1700025C18Rik	chr2:165078692-165090750	q1	q2	NOTEST	0	0	0	0	1	1	no
248	1700025F22Rik	1700025F22Rik	1700025F22Rik	chr19:11139682-11165320	q1	q2	NOTEST	0.273764	0	#NAME?	0	1	1	no
249	1700025F24Rik	1700025F24Rik	1700025F24Rik	chr10:119413443-119426864	q1	q2	NOTEST	0	0.333566	Inf	0	1	1	no
250	1700025G04Rik	1700025G04Rik	1700025G04Rik	chr1:151884523-152090320	q1	q2	OK	0.66101	0.633511	-0.0613012	-0.0604929	0.95095	0.999132	no
251	1700025K24Rik	1700025K24Rik	1700025K24Rik	chr17:54352582-54370074	q1	q2	NOTEST	0	0	0	0	1	1	no
252	1700025M24Rik	1700025M24Rik	1700025M24Rik	chr5:73268579-73284184	q1	q2	NOTEST	0	0.0886138	Inf	0	1	1	no
253	1700025N23Rik	1700025N23Rik	1700025N23Rik	chr6:38918985-39084579	q1	q2	NOTEST	0.334954	0.23553	-0.508048	0	1	1	no
254	1700026D08Rik	1700026D08Rik	1700026D08Rik	chr7:83775616-83794839	q1	q2	OK	1.28697	7.33019	2.50987	2.0807	0.06385	0.925559	no
255	1700026D11Rik	1700026D11Rik	1700026D11Rik	chr2:132490727-132524057	q1	q2	NOTEST	0	0	0	0	1	1	no
256	1700026F02Rik	1700026F02Rik	1700026F02Rik	chr8:71006727-71026755	q1	q2	NOTEST	0	0	0	0	1	1	no
257	1700026L06Rik	1700026L06Rik	1700026L06Rik	chr2:28692079-28699651	q1	q2	NOTEST	0	0	0	0	1	1	no
258	1700027A15Rik	1700027A15Rik	1700027A15Rik	chr1:73016035-73025508	q1	q2	NOTEST	0	0	0	0	1	1	no
259	1700027F09Rik	1700027F09Rik	1700027F09Rik	chr5:64454812-64467942	q1	q2	NOTEST	0	0	0	0	1	1	no
260	1700027H10Rik	1700027H10Rik	1700027H10Rik	chr3:45378397-45439309	q1	q2	NOTEST	0	0	0	0	1	1	no
261	1700027I24Rik	1700027I24Rik	1700027I24Rik	chr9:36668855-36693189	q1	q2	NOTEST	0	0	0	0	1	1	no
262	1700027J07Rik	1700027J07Rik	1700027J07Rik	chr10:43746157-43765836	q1	q2	NOTEST	0	0	0	0	1	1	no
263	1700028B04Rik	1700028B04Rik	1700028B04Rik	chr7:28496940-28497492	q1	q2	NOTEST	0	0	0	0	1	1	no
264	1700028D13Rik	1700028D13Rik	1700028D13Rik	chr5:112206762-112210002	q1	q2	NOTEST	0	0	0	0	1	1	no
265	1700028E10Rik	1700028E10Rik	1700028E10Rik	chr5:151368674-151414083	q1	q2	NOTEST	0	0.0432177	Inf	0	1	1	no
266	1700028I16Rik	1700028I16Rik	1700028I16Rik	chr10:82812122-82824242	q1	q2	NOTEST	0	0.154367	Inf	0	1	1	no
267	1700028J19Rik	1700028J19Rik	1700028J19Rik	chr7:44229929-44236122	q1	q2	NOTEST	0.118921	0.133795	0.170024	0	1	1	no
268	1700028K03Rik	1700028K03Rik	1700028K03Rik	chr5:107534710-107661838	q1	q2	NOTEST	0	0.0227389	Inf	0	1	1	no
269	1700028M03Rik	1700028M03Rik	1700028M03Rik	chr3:83555366-83574118	q1	q2	NOTEST	0	0	0	0	1	1	no
270	1700028P14Rik	1700028P14Rik	1700028P14Rik	chr19:23558759-23652812	q1	q2	NOTEST	0	0	0	0	1	1	no
271	1700028P15Rik	1700028P15Rik	1700028P15Rik	chr2:171956878-171962799	q1	q2	NOTEST	0	0	0	0	1	1	no
272	1700029B22Rik	1700029B22Rik	1700029B22Rik	chr7:131146438-131150578	q1	q2	NOTEST	0	0	0	0	1	1	no
273	1700029F12Rik	1700029F12Rik	1700029F12Rik	chr13:97021863-97034362	q1	q2	NOTEST	0.175786	0	#NAME?	0	1	1	no
274	1700029H14Rik	1700029H14Rik	1700029H14Rik	chr8:13550732-13562448	q1	q2	NOTEST	0	0	0	0	1	1	no
275	1700029I15Rik	1700029I15Rik	1700029I15Rik	chr2:92382917-92383603	q1	q2	OK	0.72849	0.204902	-1.82998	-0.566486	0.48745	0.999132	no
276	1700029J03Rik	1700029J03Rik	1700029J03Rik	chr16:93396814-93458872	q1	q2	NOTEST	0	0.056205	Inf	0	1	1	no
277	1700029J07Rik	1700029J07Rik	1700029J07Rik	chr8:45953605-45975252	q1	q2	OK	1.15241	0.609378	-0.919243	-0.71144	0.46505	0.999132	no
278	1700029M20Rik	1700029M20Rik	1700029M20Rik	chr4:135626654-135630198	q1	q2	NOTEST	0	0	0	0	1	1	no
279	1700029N11Rik	1700029N11Rik	1700029N11Rik	chr13:44439726-44457567	q1	q2	NOTEST	0	0	0	0	1	1	no
280	1700029P11Rik	1700029P11Rik	1700029P11Rik	chr15:81980539-81981563	q1	q2	NOTEST	0	0	0	0	1	1	no
281	1700030A11Rik	1700030A11Rik	1700030A11Rik	chr17:28896394-28915324	q1	q2	NOTEST	0	0	0	0	1	1	no
282	1700030C10Rik	1700030C10Rik	1700030C10Rik	chr12:20804391-20815779	q1	q2	NOTEST	0	0.0216318	Inf	0	1	1	no
283	1700030F04Rik	1700030F04Rik	1700030F04Rik	chr6:117679206-117751769	q1	q2	NOTEST	0	0	0	0	1	1	no
284	1700030F18Rik	1700030F18Rik	1700030F18Rik	chr15:99918347-99931658	q1	q2	NOTEST	0	0	0	0	1	1	no
285	1700030J22Rik	1700030J22Rik	1700030J22Rik	chr8:116969598-116978943	q1	q2	OK	0.253488	0.986296	1.9601	1.31682	0.2131	0.999132	no
286	1700030K09Rik	1700030K09Rik	1700030K09Rik	chr8:72443879-72475233	q1	q2	OK	3.83883	3.35756	-0.193252	-0.0835673	0.33105	0.999132	no
287	1700030L20Rik	1700030L20Rik	1700030L20Rik	chr3:136435269-136449349	q1	q2	NOTEST	0	0	0	0	1	1	no
288	1700030M09Rik	1700030M09Rik	1700030M09Rik	chr8:121544387-121547652	q1	q2	NOTEST	0	0	0	0	1	1	no
289	1700030N03Rik	1700030N03Rik	1700030N03Rik	chr19:3153798-3197703	q1	q2	NOTEST	0	0	0	0	1	1	no
290	1700030O20Rik	1700030O20Rik	1700030O20Rik	chr10:116723066-116729177	q1	q2	NOTEST	0	0	0	0	1	1	no
291	1700031A10Rik	1700031A10Rik	1700031A10Rik	chr17:36923791-36933432	q1	q2	OK	0.258623	2.40051	3.21442	1.5924	0.25455	0.999132	no
292	1700031F05Rik	1700031F05Rik	1700031F05Rik	chrX:102859186-102866353	q1	q2	NOTEST	0	0	0	0	1	1	no
293	1700031M16Rik	1700031M16Rik	1700031M16Rik	chr15:98398444-98416135	q1	q2	NOTEST	0	0	0	0	1	1	no
294	1700031P21Rik	1700031P21Rik	1700031P21Rik	chr12:52599983-52602322	q1	q2	NOTEST	0	0	0	0	1	1	no
295	1700034E13Rik	1700034E13Rik	1700034E13Rik	chr18:52646219-52663731	q1	q2	NOTEST	0.428188	0.240872	-0.829976	0	1	1	no
296	1700034F02Rik	1700034F02Rik	1700034F02Rik	chr11:29545841-29578352	q1	q2	NOTEST	0	0.11736	Inf	0	1	1	no
297	1700034G24Rik	1700034G24Rik	1700034G24Rik	chr5:112582935-112589996	q1	q2	NOTEST	0	0	0	0	1	1	no
298	1700034H15Rik	1700034H15Rik	1700034H15Rik	chr1:191894071-191913247	q1	q2	NOTEST	0.140573	0.292588	1.05755	0	1	1	no
299	1700034I23Rik	1700034I23Rik	1700034I23Rik	chr3:40894276-40936307	q1	q2	NOTEST	0	0.0460726	Inf	0	1	1	no
300	1700034J05Rik	1700034J05Rik	1700034J05Rik	chr6:146888493-147032023	q1	q2	NOTEST	0	0	0	0	1	1	no
301	1700034K08Rik	1700034K08Rik	1700034K08Rik	chr9:92979915-93005733	q1	q2	NOTEST	0	0	0	0	1	1	no
302	1700034O15Rik	1700034O15Rik	1700034O15Rik	chr6:41684430-41685717	q1	q2	NOTEST	0	0	0	0	1	1	no
303	1700034P13Rik	1700034P13Rik	1700034P13Rik	chr1:9723195-9771256	q1	q2	NOTEST	0.36248	0.204476	-0.825971	0	1	1	no
304	1700036G14Rik	1700036G14Rik	1700036G14Rik	chr3:85317518-85332027	q1	q2	NOTEST	0	0	0	0	1	1	no
305	1700037C18Rik	1700037C18Rik	1700037C18Rik	chr16:3905797-3908689	q1	q2	NOTEST	0	0.552299	Inf	0	1	1	no
306	1700037H04Rik	1700037H04Rik	1700037H04Rik	chr2:131127411-131604824	q1	q2	OK	20.9675	135.516	2.69224	1.5928	0.10655	0.999132	no
307	1700039E15Rik	1700039E15Rik	1700039E15Rik	chr7:45282872-45288993	q1	q2	NOTEST	0	0	0	0	1	1	no
308	1700039E22Rik	1700039E22Rik	1700039E22Rik	chr19:44757393-44837869	q1	q2	NOTEST	0	0	0	0	1	1	no
309	1700040L02Rik	1700040L02Rik	1700040L02Rik	chr10:68430955-68541875	q1	q2	NOTEST	0.113056	0	#NAME?	0	1	1	no
310	1700040N02Rik	1700040N02Rik	1700040N02Rik	chr2:170346990-170427845	q1	q2	NOTEST	0	0	0	0	1	1	no
311	1700041C23Rik	1700041C23Rik	1700041C23Rik	chr9:57175274-57186110	q1	q2	NOTEST	0	0	0	0	1	1	no
312	1700041M19Rik	1700041M19Rik	1700041M19Rik	chr16:77004227-77010881	q1	q2	NOTEST	0	0	0	0	1	1	no
313	1700042B14Rik	1700042B14Rik	1700042B14Rik	chrX:155124980-155147849	q1	q2	NOTEST	0	0	0	0	1	1	no
314	1700042G07Rik	1700042G07Rik	1700042G07Rik	chr4:116173371-116174297	q1	q2	NOTEST	0	0	0	0	1	1	no
315	1700042G15Rik	1700042G15Rik	1700042G15Rik	chr4:57359791-57364292	q1	q2	NOTEST	0	0	0	0	1	1	no
316	1700042O10Rik	1700042O10Rik	1700042O10Rik	chr11:11814100-11898144	q1	q2	NOTEST	0	0.0377499	Inf	0	1	1	no
317	1700044C05Rik	1700044C05Rik	1700044C05Rik	chr14:118365877-118398165	q1	q2	NOTEST	0	0	0	0	1	1	no
318	1700044K03Rik	1700044K03Rik	1700044K03Rik	chr18:49523288-49524441	q1	q2	NOTEST	0	0	0	0	1	1	no
319	1700045H11Rik	1700045H11Rik	1700045H11Rik	chr4:150828224-150854949	q1	q2	NOTEST	0	0	0	0	1	1	no
320	1700046C09Rik	1700046C09Rik	1700046C09Rik	chr11:14560335-14599225	q1	q2	NOTEST	0	0	0	0	1	1	no
321	1700047E10Rik	1700047E10Rik	1700047E10Rik	chr14:44191606-44213237	q1	q2	OK	1.28458	3.07116	1.25749	0.700208	0.50205	0.999132	no
322	1700047G03Rik	1700047G03Rik	1700047G03Rik	chr15:11967061-11970083	q1	q2	NOTEST	0	0.0516981	Inf	0	1	1	no
323	1700047I17Rik2	1700047I17Rik2	1700047I17Rik2	chr12:55199591-55217146	q1	q2	NOTEST	0	0	0	0	1	1	no
324	1700047L14Rik	1700047L14Rik	1700047L14Rik	chr5:108763841-108768917	q1	q2	NOTEST	0	0	0	0	1	1	no
325	1700047M11Rik	1700047M11Rik	1700047M11Rik	chr1:182300833-182303289	q1	q2	NOTEST	0	0	0	0	1	1	no
326	1700048M11Rik	1700048M11Rik	1700048M11Rik	chr16:92301302-92313041	q1	q2	NOTEST	0	0.235693	Inf	0	1	1	no
327	1700048O20Rik	1700048O20Rik	1700048O20Rik	chr9:121937274-121947016	q1	q2	NOTEST	0.0711071	0.160002	1.17002	0	1	1	no
328	1700049E15Rik	1700049E15Rik	1700049E15Rik	chr6:147690240-147702374	q1	q2	NOTEST	0	0	0	0	1	1	no
329	1700049E22Rik	1700049E22Rik	1700049E22Rik	chr6:100527399-100533426	q1	q2	NOTEST	0	0	0	0	1	1	no
330	1700049G17Rik	1700049G17Rik	1700049G17Rik	chr7:27907391-27929430	q1	q2	OK	1.17986	0.809735	-0.543095	-0.502365	0.60355	0.999132	no
331	1700049L16Rik	1700049L16Rik	1700049L16Rik	chr10:71979884-71980690	q1	q2	NOTEST	0	0.0546179	Inf	0	1	1	no
332	1700051A21Rik	1700051A21Rik	1700051A21Rik	chr11:72266843-72268556	q1	q2	NOTEST	0	0	0	0	1	1	no
333	1700052I22Rik	1700052I22Rik	1700052I22Rik	chr12:80923431-80924447	q1	q2	NOTEST	0	0	0	0	1	1	no
334	1700052K11Rik	1700052K11Rik	1700052K11Rik	chr11:105179020-105181433	q1	q2	OK	2.22264	3.11092	0.485066	0.452592	0.657	0.999132	no
335	1700052N19Rik	1700052N19Rik	1700052N19Rik	chr10:4432604-4455140	q1	q2	OK	12.441	14.3753	0.208498	0.276316	0.785	0.999132	no
336	1700054A03Rik	1700054A03Rik	1700054A03Rik	chr19:53076251-53084392	q1	q2	NOTEST	0	0	0	0	1	1	no
337	1700054K19Rik	1700054K19Rik	1700054K19Rik	chr6:112210707-112212518	q1	q2	NOTEST	0	0	0	0	1	1	no
338	1700054M17Rik	1700054M17Rik	1700054M17Rik	chr2:118277097-118373419	q1	q2	NOTEST	0	0	0	0	1	1	no
339	1700054O13Rik	1700054O13Rik	1700054O13Rik	chrX:9846946-9847500	q1	q2	NOTEST	0	0	0	0	1	1	no
340	1700055C04Rik	1700055C04Rik	1700055C04Rik	chr9:64038464-64041465	q1	q2	NOTEST	0	0	0	0	1	1	no
341	1700055N04Rik	1700055N04Rik	1700055N04Rik	chr19:3958807-3970438	q1	q2	NOTEST	0.325627	0.183178	-0.829976	0	1	1	no
342	1700056E22Rik	1700056E22Rik	1700056E22Rik	chr1:184033031-184033998	q1	q2	OK	0.766048	1.07733	0.491952	0.316687	0.73525	0.999132	no
343	1700057G04Rik	1700057G04Rik	1700057G04Rik	chr9:92309376-92357876	q1	q2	NOTEST	0	0.0387738	Inf	0	1	1	no
344	1700057H15Rik	1700057H15Rik	1700057H15Rik	chr4:124449625-124485959	q1	q2	NOTEST	0	0	0	0	1	1	no
345	1700058G18Rik	1700058G18Rik	1700058G18Rik	chr10:116417867-116473523	q1	q2	NOTEST	0.425859	0.0598905	-2.82998	0	1	1	no
346	1700060C16Rik	1700060C16Rik	1700060C16Rik	chr6:143593352-143651288	q1	q2	NOTEST	0	0	0	0	1	1	no
347	1700060C20Rik	1700060C20Rik	1700060C20Rik	chr2:158182532-158229224	q1	q2	NOTEST	0	0	0	0	1	1	no
348	1700061F12Rik	1700061F12Rik	1700061F12Rik	chr2:9189514-9197484	q1	q2	NOTEST	0	0	0	0	1	1	no
349	1700061G19Rik	1700061G19Rik	1700061G19Rik	chr17:56875632-56888838	q1	q2	NOTEST	0.103865	0.0438211	-1.24501	0	1	1	no
350	1700061I17Rik	1700061I17Rik	1700061I17Rik	chr3:117060521-117077765	q1	q2	NOTEST	0.132992	0.0187033	-2.82998	0	1	1	no
351	1700063A18Rik	1700063A18Rik	1700063A18Rik	chr1:95990658-96021758	q1	q2	NOTEST	0	0	0	0	1	1	no
352	1700063D05Rik	1700063D05Rik	1700063D05Rik	chr9:41206154-41217627	q1	q2	NOTEST	0	0.585977	Inf	0	1	1	no
353	1700063O14Rik	1700063O14Rik	1700063O14Rik	chr5:91766241-91767300	q1	q2	NOTEST	0	0	0	0	1	1	no
354	1700064J06Rik	1700064J06Rik	1700064J06Rik	chr10:119092904-119103107	q1	q2	NOTEST	0	0	0	0	1	1	no
355	1700064M15Rik	1700064M15Rik	1700064M15Rik	chr12:99626052-99627974	q1	q2	NOTEST	0	0	0	0	1	1	no
356	1700065D16Rik	1700065D16Rik	1700065D16Rik	chr9:95855417-95951644	q1	q2	NOTEST	0	0	0	0	1	1	no
357	1700065I16Rik	1700065I16Rik	1700065I16Rik	chr15:63817187-63819540	q1	q2	NOTEST	0	0	0	0	1	1	no
358	1700065I17Rik	1700065I17Rik	1700065I17Rik	chr18:56588347-56594779	q1	q2	NOTEST	0	0	0	0	1	1	no
359	1700065J11Rik	1700065J11Rik	1700065J11Rik	chr6:35330845-35336829	q1	q2	NOTEST	0	0	0	0	1	1	no
360	1700065J18Rik	1700065J18Rik	1700065J18Rik	chr1:192841704-192842739	q1	q2	NOTEST	0	0.164346	Inf	0	1	1	no
361	1700065O20Rik	1700065O20Rik	1700065O20Rik	chr18:49803331-49817956	q1	q2	NOTEST	0	0	0	0	1	1	no
362	1700066B17Rik	1700066B17Rik	1700066B17Rik	chr1:39842427-39847330	q1	q2	NOTEST	0	0	0	0	1	1	no
363	1700066B19Rik	1700066B19Rik	1700066B19Rik	chr18:35726988-35730869	q1	q2	NOTEST	0.101652	0.0142959	-2.82998	0	1	1	no
364	1700066J24Rik	1700066J24Rik	1700066J24Rik	chr4:41517436-41569527	q1	q2	OK	2.08746	5.61044	1.42636	0.646893	0.39715	0.999132	no
365	1700066M21Rik	1700066M21Rik	1700066M21Rik	chr1:57377619-57385422	q1	q2	OK	3.8369	4.79776	0.322419	0.373765	0.6972	0.999132	no
366	1700066N21Rik	1700066N21Rik	1700066N21Rik	chr5:87908587-87979351	q1	q2	NOTEST	0	0	0	0	1	1	no
367	1700066O22Rik	1700066O22Rik	1700066O22Rik	chr18:57504421-57533752	q1	q2	NOTEST	0	0	0	0	1	1	no
368	1700067G17Rik	1700067G17Rik	1700067G17Rik	chr1:89016112-89022210	q1	q2	NOTEST	0	0	0	0	1	1	no
369	1700067K01Rik	1700067K01Rik	1700067K01Rik	chr8:84001705-84004770	q1	q2	NOTEST	0.13284	0.224183	0.754987	0	1	1	no
370	1700067P10Rik	1700067P10Rik	1700067P10Rik	chr17:48089631-48090920	q1	q2	NOTEST	0	0	0	0	1	1	no
371	1700069L16Rik	1700069L16Rik	1700069L16Rik	chr5:113692423-113724772	q1	q2	NOTEST	0	0	0	0	1	1	no
372	1700069P05Rik	1700069P05Rik	1700069P05Rik	chr6:118246694-118248454	q1	q2	NOTEST	0	0	0	0	1	1	no
373	1700071K01Rik	1700071K01Rik	1700071K01Rik	chr11:80880164-81968396	q1	q2	NOTEST	0	0.0394246	Inf	0	1	1	no
374	1700071M16Rik	1700071M16Rik	1700071M16Rik	chr17:43568450-43612201	q1	q2	NOTEST	0.0508262	0.0142959	-1.82998	0	1	1	no
375	1700072B07Rik	1700072B07Rik	1700072B07Rik	chr9:58370503-58374183	q1	q2	NOTEST	0	0	0	0	1	1	no
376	1700072O05Rik	1700072O05Rik	1700072O05Rik	chr6:120554795-120574204	q1	q2	NOTEST	0	0	0	0	1	1	no
377	1700073E17Rik	1700073E17Rik	1700073E17Rik	chr6:145387624-145392223	q1	q2	NOTEST	0.0265985	0	#NAME?	0	1	1	no
378	1700074H08Rik	1700074H08Rik	1700074H08Rik	chr13:119680041-119681582	q1	q2	NOTEST	0	0	0	0	1	1	no
379	1700074P13Rik	1700074P13Rik	1700074P13Rik	chr6:40920459-40940557	q1	q2	NOTEST	0	0	0	0	1	1	no
380	1700080E11Rik	1700080E11Rik	1700080E11Rik	chr9:105143343-105145082	q1	q2	NOTEST	0	0	0	0	1	1	no
381	1700080N15Rik	1700080N15Rik	1700080N15Rik	chr2:4132064-4141141	q1	q2	NOTEST	0	0	0	0	1	1	no
382	1700080O16Rik	1700080O16Rik	1700080O16Rik	chrX:51968694-51972772	q1	q2	NOTEST	0	0	0	0	1	1	no
383	1700081H04Rik	1700081H04Rik	1700081H04Rik	chr5:119108235-119114543	q1	q2	NOTEST	0	0	0	0	1	1	no
384	1700081H22Rik	1700081H22Rik	1700081H22Rik	chr7:49975349-50863289	q1	q2	NOTEST	0	0	0	0	1	1	no
385	1700084C01Rik	1700084C01Rik	1700084C01Rik	chr1:169928938-169934653	q1	q2	NOTEST	0	0	0	0	1	1	no
386	1700084E18Rik	1700084E18Rik	1700084E18Rik	chr2:30237197-30237631	q1	q2	NOTEST	0	0.142951	Inf	0	1	1	no
387	1700084F23Rik	1700084F23Rik	1700084F23Rik	chr13:70004049-70028348	q1	q2	NOTEST	0	0	0	0	1	1	no
388	1700084J12Rik	1700084J12Rik	1700084J12Rik	chr15:33083128-33653436	q1	q2	NOTEST	0	0.0623906	Inf	0	1	1	no
389	1700085B03Rik	1700085B03Rik	1700085B03Rik	chr5:127241825-127565790	q1	q2	NOTEST	0	0	0	0	1	1	no
390	1700085C21Rik	1700085C21Rik	1700085C21Rik	chr12:82617037-83158813	q1	q2	NOTEST	0	0	0	0	1	1	no
391	1700086L19Rik	1700086L19Rik	1700086L19Rik	chr12:74284275-74295950	q1	q2	NOTEST	0	0	0	0	1	1	no
392	1700086O06Rik	1700086O06Rik	1700086O06Rik	chr18:38238404-38262629	q1	q2	NOTEST	0.120606	0.348886	1.53246	0	1	1	no
393	1700088E04Rik	1700088E04Rik	1700088E04Rik	chr15:79108982-79141251	q1	q2	OK	2.11734	1.32408	-0.677261	-0.13848	0.8034	0.999132	no
394	1700091E21Rik	1700091E21Rik	1700091E21Rik	chr18:64157723-64277180	q1	q2	NOTEST	0	0	0	0	1	1	no
395	1700091H14Rik	1700091H14Rik	1700091H14Rik	chr14:42089749-42095277	q1	q2	NOTEST	0.0987328	0.222164	1.17002	0	1	1	no
396	1700092C02Rik	1700092C02Rik	1700092C02Rik	chr8:77624171-77628956	q1	q2	NOTEST	0	0	0	0	1	1	no
397	1700092C10Rik	1700092C10Rik	1700092C10Rik	chr14:69164798-69175540	q1	q2	NOTEST	0	0	0	0	1	1	no
398	1700092E19Rik	1700092E19Rik	1700092E19Rik	chr13:26283158-26312406	q1	q2	NOTEST	0	0	0	0	1	1	no
399	1700092K14Rik	1700092K14Rik	1700092K14Rik	chr11:114198257-114199199	q1	q2	NOTEST	0	0	0	0	1	1	no
400	1700092M07Rik	1700092M07Rik	1700092M07Rik	chr19:8740717-8741225	q1	q2	NOTEST	0	0	0	0	1	1	no
401	1700093K21Rik	1700093K21Rik	1700093K21Rik	chr11:23516202-23519942	q1	q2	NOTEST	0.209499	0.471527	1.1704	0	1	1	no
402	1700094D03Rik	1700094D03Rik	1700094D03Rik	chr3:90062795-90068347	q1	q2	OK	1.13142	1.36386	0.26956	0.232112	0.80935	0.999132	no
403	1700094J05Rik	1700094J05Rik	1700094J05Rik	chr10:76351253-76442912	q1	q2	NOTEST	0	0.124857	Inf	0	1	1	no
404	1700094M24Rik	1700094M24Rik	1700094M24Rik	chr6:52492450-52500085	q1	q2	NOTEST	0	0	0	0	1	1	no
405	1700095A21Rik	1700095A21Rik	1700095A21Rik	chr4:146501999-146546873	q1	q2	NOTEST	0	0	0	0	1	1	no
406	1700095B10Rik	1700095B10Rik	1700095B10Rik	chr5:112688875-112896362	q1	q2	OK	1.66404	1.30067	-0.355438	-0.0397915	0.879	0.999132	no
407	1700095B22Rik	1700095B22Rik	1700095B22Rik	chr3:105448189-105674002	q1	q2	NOTEST	0	0	0	0	1	1	no
408	1700096J18Rik	1700096J18Rik	1700096J18Rik	chr11:109346866-109353651	q1	q2	NOTEST	0	0	0	0	1	1	no
409	1700096K18Rik	1700096K18Rik	1700096K18Rik	chr5:25530017-25531466	q1	q2	OK	1.12674	6.70811	2.57375	2.12808	0.0605	0.904371	no
410	1700097N02Rik	1700097N02Rik	1700097N02Rik	chr17:30622440-30626905	q1	q2	NOTEST	0	0	0	0	1	1	no
411	1700100L14Rik	1700100L14Rik	1700100L14Rik	chr13:70573240-70576104	q1	q2	NOTEST	0	0	0	0	1	1	no
412	1700101E01Rik	1700101E01Rik	1700101E01Rik	chr2:28955480-29055066	q1	q2	NOTEST	0	0	0	0	1	1	no
413	1700101I11Rik	1700101I11Rik	1700101I11Rik	chr6:129532183-129542331	q1	q2	OK	0.970917	0	#NAME?	NA	0.10535	0.999132	no
414	1700101O22Rik	1700101O22Rik	1700101O22Rik	chr12:7372038-7380330	q1	q2	NOTEST	0	0	0	0	1	1	no
415	1700102H20Rik	1700102H20Rik	1700102H20Rik	chr17:3557823-3559863	q1	q2	NOTEST	0	0.165995	Inf	0	1	1	no
416	1700102P08Rik	1700102P08Rik	1700102P08Rik	chr9:108392833-108397767	q1	q2	OK	0.653799	0.478123	-0.451464	-0.242926	0.79985	0.999132	no
417	1700104A03Rik	1700104A03Rik	1700104A03Rik	chr9:54268579-54341777	q1	q2	NOTEST	0	0	0	0	1	1	no
418	1700105P06Rik	1700105P06Rik	1700105P06Rik	chr19:7356463-7383557	q1	q2	NOTEST	0	0.281021	Inf	0	1	1	no
419	1700106J16Rik	1700106J16Rik	1700106J16Rik	chr11:88294042-88295261	q1	q2	NOTEST	0	0	0	0	1	1	no
420	1700108F19Rik	1700108F19Rik	1700108F19Rik	chr14:76677567-76687108	q1	q2	NOTEST	0.176052	0.0495181	-1.82998	0	1	1	no
421	1700108J01Rik	1700108J01Rik	1700108J01Rik	chr14:122181693-122451146	q1	q2	NOTEST	0	0	0	0	1	1	no
422	1700109F18Rik	1700109F18Rik	1700109F18Rik	chr2:74710043-74748271	q1	q2	NOTEST	0	0	0	0	1	1	no
423	1700109G14Rik	1700109G14Rik	1700109G14Rik	chr14:61292982-61305334	q1	q2	NOTEST	0	0	0	0	1	1	no
424	1700109G15Rik	1700109G15Rik	1700109G15Rik	chr11:84716975-84720432	q1	q2	NOTEST	0	0	0	0	1	1	no
425	1700109H08Rik	1700109H08Rik	1700109H08Rik	chr5:3571715-3637101	q1	q2	OK	1.37258	2.70245	0.977379	0.254814	0.7161	0.999132	no
426	1700109I08Rik	1700109I08Rik	1700109I08Rik	chr14:39655662-39685293	q1	q2	NOTEST	0	0	0	0	1	1	no
427	1700110C19Rik	1700110C19Rik	1700110C19Rik	chr17:10324601-10329312	q1	q2	NOTEST	0	0	0	0	1	1	no
428	1700110I01Rik	1700110I01Rik	1700110I01Rik	chr14:3634511-3800987	q1	q2	NOTEST	0	0	0	0	1	1	no
429	1700110K17Rik	1700110K17Rik	1700110K17Rik	chr9:40297906-40455764	q1	q2	NOTEST	0.23194	0.391426	0.754987	0	1	1	no
430	1700110M21Rik	1700110M21Rik	1700110M21Rik	chr14:101197689-101200069	q1	q2	NOTEST	0	0	0	0	1	1	no
431	1700111N16Rik	1700111N16Rik	1700111N16Rik	chrX:69929259-70143588	q1	q2	NOTEST	0	0.0354312	Inf	0	1	1	no
432	1700112E06Rik	1700112E06Rik	1700112E06Rik	chr14:22019711-23094571	q1	q2	OK	4.29897	5.90632	0.458269	0.387648	0.69785	0.999132	no
433	1700112H15Rik	1700112H15Rik	1700112H15Rik	chr1:184527840-184557691	q1	q2	NOTEST	0	0	0	0	1	1	no
434	1700112J05Rik	1700112J05Rik	1700112J05Rik	chr5:77004054-77061522	q1	q2	NOTEST	0	0	0	0	1	1	no
435	1700113A16Rik	1700113A16Rik	1700113A16Rik	chr3:88171559-88177785	q1	q2	OK	3.60151	5.10718	0.503925	0.388564	0.70245	0.999132	no
436	1700113H08Rik	1700113H08Rik	1700113H08Rik	chr10:87058045-87230599	q1	q2	NOTEST	0	0	0	0	1	1	no
437	1700119H24Rik	1700119H24Rik	1700119H24Rik	chr16:34784949-35002434	q1	q2	NOTEST	0	0	0	0	1	1	no
438	1700120C14Rik	1700120C14Rik	1700120C14Rik	chr15:99224975-99262041	q1	q2	OK	1.26954	3.0352	1.25749	0.205913	0.66625	0.999132	no
439	1700120E14Rik	1700120E14Rik	1700120E14Rik	chr18:74442618-74771477	q1	q2	NOTEST	0	0	0	0	1	1	no
440	1700120G07Rik	1700120G07Rik	1700120G07Rik	chr7:135191764-135196002	q1	q2	NOTEST	0	0	0	0	1	1	no
441	1700120K04Rik	1700120K04Rik	1700120K04Rik	chr7:127603902-127604445	q1	q2	NOTEST	0.344827	0.484947	0.491952	0	1	1	no
442	1700121L16Rik	1700121L16Rik	1700121L16Rik	chrX:104816775-104842455	q1	q2	OK	0	1.47359	Inf	NA	0.0473	0.809485	no
443	1700121N20Rik	1700121N20Rik	1700121N20Rik	chr12:106442651-106447666	q1	q2	NOTEST	0	0	0	0	1	1	no
444	1700122O11Rik	1700122O11Rik	1700122O11Rik	chr17:48036744-48038293	q1	q2	NOTEST	0	0	0	0	1	1	no
445	1700123I01Rik	1700123I01Rik	1700123I01Rik	chr19:6184409-6224219	q1	q2	NOTEST	0	0	0	0	1	1	no
446	1700123K08Rik	1700123K08Rik	1700123K08Rik	chr5:138561839-138564694	q1	q2	NOTEST	0	0	0	0	1	1	no
447	1700123L14Rik	1700123L14Rik	1700123L14Rik	chr6:96113153-96657198	q1	q2	NOTEST	0	0	0	0	1	1	no
448	1700123M08Rik	1700123M08Rik	1700123M08Rik	chr4:11966573-11994295	q1	q2	OK	1.22053	0.801025	-0.607583	-0.404491	0.67195	0.999132	no
449	1700123O12Rik	1700123O12Rik	1700123O12Rik	chr4:10508030-10797802	q1	q2	NOTEST	0	0	0	0	1	1	no
450	1700123O20Rik	1700123O20Rik	1700123O20Rik	chr14:54642160-54690742	q1	q2	OK	6.17457	5.95165	-0.0530503	-0.0181912	0.71085	0.999132	no
451	1700123O21Rik	1700123O21Rik	1700123O21Rik	chr16:5884792-7412480	q1	q2	NOTEST	0	0	0	0	1	1	no
452	1700125G02Rik	1700125G02Rik	1700125G02Rik	chr4:124881784-124917800	q1	q2	NOTEST	0	0	0	0	1	1	no
453	1700125G22Rik	1700125G22Rik	1700125G22Rik	chr3:27154025-27157019	q1	q2	NOTEST	0	0	0	0	1	1	no
454	1700125H03Rik	1700125H03Rik	1700125H03Rik	chr8:68356780-68735146	q1	q2	NOTEST	0	0.0747266	Inf	0	1	1	no
455	1700125H20Rik	1700125H20Rik	1700125H20Rik	chr11:85171095-85181154	q1	q2	NOTEST	0	0	0	0	1	1	no
456	1700126H18Rik	1700126H18Rik	1700126H18Rik	chr5:66166606-66191335	q1	q2	NOTEST	0	0	0	0	1	1	no
457	1700128A07Rik	1700128A07Rik	1700128A07Rik	chr14:106417186-106486520	q1	q2	NOTEST	0	0.050122	Inf	0	1	1	no
458	1700128F08Rik	1700128F08Rik	1700128F08Rik	chr9:8221888-8241987	q1	q2	NOTEST	0.516112	0.290333	-0.829976	0	1	1	no
459	1700129C05Rik	1700129C05Rik	1700129C05Rik	chr14:59133039-59142893	q1	q2	NOTEST	0	0	0	0	1	1	no
460	1810006J02Rik	1810006J02Rik	1810006J02Rik	chr1:98131466-98144655	q1	q2	NOTEST	0	0	0	0	1	1	no
461	1810007C17Rik	1810007C17Rik	1810007C17Rik	chr12:49476992-49480862	q1	q2	NOTEST	0	0	0	0	1	1	no
462	1810007D17Rik	1810007D17Rik	1810007D17Rik	chr19:58606328-58629753	q1	q2	NOTEST	0	0	0	0	1	1	no
463	1810007I06Rik	1810007I06Rik	1810007I06Rik	chr16:13715061-13739471	q1	q2	NOTEST	0	0	0	0	1	1	no
464	1810008I18Rik	1810008I18Rik	1810008I18Rik	chr7:65804051-65806223	q1	q2	OK	1.68026	0.607635	-1.46741	-0.790976	0.45575	0.999132	no
465	1810009A15Rik	1810009A15Rik	1810009A15Rik	chr19:8888902-8890740	q1	q2	OK	44.9386	39.9195	-0.17086	-0.209786	0.83155	0.999132	no
466	1810009J06Rik	1810009J06Rik	1810009J06Rik	chr6:40964771-40968427	q1	q2	NOTEST	0	0	0	0	1	1	no
467	1810010D01Rik	1810010D01Rik	1810010D01Rik	chr7:145205817-145208119	q1	q2	NOTEST	0	0	0	0	1	1	no
468	1810010H24Rik	1810010H24Rik	1810010H24Rik	chr11:107028222-107030442	q1	q2	OK	1.17552	0.844965	-0.476339	-0.31947	0.7393	0.999132	no
469	1810011H11Rik	1810011H11Rik	1810011H11Rik	chr14:32785962-32817968	q1	q2	NOTEST	0	0	0	0	1	1	no
470	1810011O10Rik	1810011O10Rik	1810011O10Rik	chr8:24437615-24438946	q1	q2	OK	1.9708	0.612676	-1.68559	-1.13691	0.27745	0.999132	no
471	1810012K16Rik	1810012K16Rik	1810012K16Rik	chr8:22398720-22399591	q1	q2	NOTEST	0	0	0	0	1	1	no
472	1810013A23Rik	1810013A23Rik	1810013A23Rik	chr17:28232753-28301469	q1	q2	NOTEST	0	0	0	0	1	1	no
473	1810013L24Rik	1810013L24Rik	1810013L24Rik	chr16:8830099-8858924	q1	q2	OK	17.671	15.7606	-0.165065	-0.242448	0.7991	0.999132	no
474	1810014B01Rik	1810014B01Rik	1810014B01Rik	chr10:86685526-86689954	q1	q2	OK	1.3209	3.85462	1.54506	1.20221	0.27085	0.999132	no
475	1810018F18Rik	1810018F18Rik	1810018F18Rik	chr19:58698916-58701323	q1	q2	NOTEST	0	0	0	0	1	1	no
476	1810019D21Rik	1810019D21Rik	1810019D21Rik	chr8:106131182-106138722	q1	q2	NOTEST	0	0.11212	Inf	0	1	1	no
477	1810019J16Rik	1810019J16Rik	1810019J16Rik	chr4:133518962-133530790	q1	q2	NOTEST	0	0.0643344	Inf	0	1	1	no
478	1810020O05Rik	1810020O05Rik	1810020O05Rik	chr6:87675592-87690847	q1	q2	NOTEST	0	0	0	0	1	1	no
479	1810021B22Rik	1810021B22Rik	1810021B22Rik	chr15:89071197-89075854	q1	q2	OK	0.779317	0.219198	-1.82998	-0.772329	0.50755	0.999132	no
480	1810022K09Rik	1810022K09Rik	1810022K09Rik	chr3:14578670-14611256	q1	q2	OK	405.126	507.685	0.325561	0.462786	0.63185	0.999132	no
481	1810024B03Rik	1810024B03Rik	1810024B03Rik	chr2:127186354-127208280	q1	q2	NOTEST	0.440299	0.0309607	-3.82998	0	1	1	no
482	1810026B05Rik	1810026B05Rik	1810026B05Rik	chr7:73426651-73558395	q1	q2	OK	1.42485	1.7352	0.284295	0.0984636	0.693	0.999132	no
483	1810026J23Rik	1810026J23Rik	1810026J23Rik	chr9:21546893-21595970	q1	q2	OK	17.8937	13.9972	-0.354321	-0.306862	0.74835	0.999132	no
484	1810030O07Rik	1810030O07Rik	1810030O07Rik	chrX:12654883-12673546	q1	q2	OK	17.3277	18.0232	0.0567718	0.0807139	0.9349	0.999132	no
485	1810032O08Rik	1810032O08Rik	1810032O08Rik	chr11:116671659-116675798	q1	q2	OK	2.29808	1.75781	-0.38665	-0.252799	0.8149	0.999132	no
486	1810033B17Rik	1810033B17Rik	1810033B17Rik	chr8:3665761-3668905	q1	q2	NOTEST	0	0	0	0	1	1	no
487	1810034E14Rik	1810034E14Rik	1810034E14Rik	chr13:64192544-64274988	q1	q2	OK	1.53623	1.72838	0.170024	0.0781094	0.12145	0.999132	no
488	1810035I16Rik	1810035I16Rik	1810035I16Rik	chr4:141838239-141846990	q1	q2	NOTEST	0	0.273917	Inf	0	1	1	no
489	1810037I17Rik	1810037I17Rik	1810037I17Rik	chr3:122924396-122926194	q1	q2	OK	6.81406	10.307	0.597034	0.546944	0.59895	0.999132	no
490	1810041L15Rik	1810041L15Rik	1810041L15Rik	chr15:84379202-84447097	q1	q2	NOTEST	0.102311	0	#NAME?	0	1	1	no
491	1810043G02Rik	1810043G02Rik	1810043G02Rik	chr10:77978649-77985438	q1	q2	OK	5.24953	6.08243	0.21246	0.220892	0.817	0.999132	no
492	1810043H04Rik	1810043H04Rik	1810043H04Rik	chr11:120098933-120100424	q1	q2	OK	10.4803	19.9543	0.929016	0.827879	0.3697	0.999132	no
493	1810044D09Rik	1810044D09Rik	1810044D09Rik	chr6:91440986-91441755	q1	q2	OK	1.65809	2.91482	0.813881	0.44556	0.65345	0.999132	no
494	1810046K07Rik	1810046K07Rik	1810046K07Rik	chr9:51289685-51328917	q1	q2	NOTEST	0	0	0	0	1	1	no
495	1810053B23Rik	1810053B23Rik	1810053B23Rik	chr16:93343715-93359543	q1	q2	NOTEST	0	0	0	0	1	1	no
496	1810055G02Rik	1810055G02Rik	1810055G02Rik	chr19:3708332-3717881	q1	q2	OK	36.8535	39.0528	0.0836264	0.122773	0.89555	0.999132	no
497	1810058I24Rik	1810058I24Rik	1810058I24Rik	chr6:35252698-35262059	q1	q2	OK	45.7797	28.7061	-0.673348	-0.901346	0.36545	0.999132	no
498	1810062G17Rik	1810062G17Rik	1810062G17Rik	chr3:36475936-36482299	q1	q2	NOTEST	0	0.186026	Inf	0	1	1	no
499	1810062O18Rik	1810062O18Rik	1810062O18Rik	chr14:20499313-20618354	q1	q2	OK	1.06854	0.540985	-0.981979	-0.0772553	0.732	0.999132	no
500	1810064F22Rik	1810064F22Rik	1810064F22Rik	chr9:22055459-22389206	q1	q2	NOTEST	0.0557198	0.0940337	0.754987	0	1	1	no
501	1810065E05Rik	1810065E05Rik	1810065E05Rik	chr11:58421110-58426023	q1	q2	NOTEST	0	0.13681	Inf	0	1	1	no
502	2010001E11Rik	2010001E11Rik	2010001E11Rik	chr10:39920381-39926923	q1	q2	NOTEST	0.168525	0.221204	0.392417	0	1	1	no
503	2010001M06Rik	2010001M06Rik	2010001M06Rik	chr5:135009151-135013157	q1	q2	NOTEST	0	0	0	0	1	1	no
504	2010002M12Rik	2010002M12Rik	2010002M12Rik	chr19:34617050-34640743	q1	q2	NOTEST	0.258875	0.208039	-0.315403	0	1	1	no
505	2010003K11Rik	2010003K11Rik	2010003K11Rik	chr19:4496787-4498583	q1	q2	NOTEST	0	0	0	0	1	1	no
506	2010003O02Rik	2010003O02Rik	2010003O02Rik	chr4:40259605-40270221	q1	q2	OK	2.85454	5.085	0.832989	0.0824998	0.75425	0.999132	no
507	2010005H15Rik	2010005H15Rik	2010005H15Rik	chr16:36221561-36257427	q1	q2	NOTEST	0	0.304438	Inf	0	1	1	no
508	2010009K17Rik	2010009K17Rik	2010009K17Rik	chr2:158028793-158091797	q1	q2	NOTEST	0	0.0898347	Inf	0	1	1	no
509	2010010A06Rik	2010010A06Rik	2010010A06Rik	chr18:75288659-75297329	q1	q2	NOTEST	0.265074	0	#NAME?	0	1	1	no
510	2010012O05Rik	2010012O05Rik	2010012O05Rik	chr19:46689905-46703382	q1	q2	OK	7.17288	8.43687	0.234155	0.285321	0.7689	0.999132	no
511	2010015L04Rik	2010015L04Rik	2010015L04Rik	chr4:155400968-155443110	q1	q2	OK	0.680566	0.526581	-0.370079	-0.255297	0.79075	0.999132	no
512	2010016I18Rik	2010016I18Rik	2010016I18Rik	chr3:106481985-106547761	q1	q2	NOTEST	0	0.218674	Inf	0	1	1	no
513	2010106C02Rik	2010106C02Rik	2010106C02Rik	chr17:86167784-86657919	q1	q2	NOTEST	0	0	0	0	1	1	no
514	2010106E10Rik	2010106E10Rik	2010106E10Rik	chrX:112495273-112558343	q1	q2	NOTEST	0	0	0	0	1	1	no
515	2010107E04Rik	2010107E04Rik	2010107E04Rik	chr12:111961375-111966977	q1	q2	OK	122.366	137.468	0.167889	0.211129	0.83185	0.999132	no
516	2010107G12Rik	2010107G12Rik	2010107G12Rik	chr6:34945294-34977999	q1	q2	NOTEST	0.0598261	0.117791	0.977379	0	1	1	no
517	2010107G23Rik	2010107G23Rik	2010107G23Rik	chr10:62107655-62111013	q1	q2	OK	1.60766	0.301457	-2.41494	-1.38873	0.2603	0.999132	no
518	2010109A12Rik	2010109A12Rik	2010109A12Rik	chr5:93206517-93213474	q1	q2	NOTEST	0	0	0	0	1	1	no
519	2010109I03Rik	2010109I03Rik	2010109I03Rik	chr15:74878335-74881704	q1	q2	NOTEST	0.0694593	0.0976839	0.491952	0	1	1	no
520	2010111I01Rik	2010111I01Rik	2010111I01Rik	chr13:63014933-63299656	q1	q2	OK	7.56935	5.52054	-0.45536	-0.573524	0.56505	0.999132	no
521	2010204K13Rik	2010204K13Rik	2010204K13Rik	chrX:7411816-7422988	q1	q2	OK	3.52384	5.46313	0.632577	0.427647	0.70915	0.999132	no
522	2010300C02Rik	2010300C02Rik	2010300C02Rik	chr1:37611675-37719811	q1	q2	NOTEST	0	0.023729	Inf	0	1	1	no
523	2010308F09Rik	2010308F09Rik	2010308F09Rik	chrX:13234640-13247733	q1	q2	NOTEST	0	0	0	0	1	1	no
524	2010310C07Rik	2010310C07Rik	2010310C07Rik	chr6:42358486-42380558	q1	q2	NOTEST	0	0.0512948	Inf	0	1	1	no
525	2010315B03Rik	2010315B03Rik	2010315B03Rik	chr9:124291803-124312694	q1	q2	OK	4.78822	6.0923	0.347497	0.388215	0.69335	0.999132	no
526	2010320M18Rik	2010320M18Rik	2010320M18Rik	chr8:70776861-70777606	q1	q2	OK	3.02509	3.46424	0.195559	0.142506	0.8896	0.999132	no
527	2200002D01Rik	2200002D01Rik	2200002D01Rik	chr7:29238322-29248467	q1	q2	OK	44.7522	27.3451	-0.710677	-0.555674	0.59455	0.999132	no
528	2200002J24Rik	2200002J24Rik	2200002J24Rik	chr7:30698925-30700534	q1	q2	NOTEST	0	0	0	0	1	1	no
529	2210010C04Rik	2210010C04Rik	2210010C04Rik	chr6:41030267-41035509	q1	q2	NOTEST	0.24128	0.135729	-0.829976	0	1	1	no
530	2210013O21Rik	2210013O21Rik	2210013O21Rik	chrX:153723553-153741296	q1	q2	OK	13.6262	11.6492	-0.226154	-0.235164	0.80575	0.999132	no
531	2210015D19Rik	2210015D19Rik	2210015D19Rik	chr11:5713416-5784710	q1	q2	OK	5.35911	4.80343	-0.157928	-0.0786323	0.94275	0.999132	no
532	2210016F16Rik	2210016F16Rik	2210016F16Rik	chr13:58380045-58385225	q1	q2	OK	0.17861	2.0095	3.49195	2.05874	0.1312	0.999132	no
533	2210016L21Rik	2210016L21Rik	2210016L21Rik	chr5:114942201-114948540	q1	q2	OK	20.007	27.3708	0.45213	0.592435	0.54965	0.999132	no
534	2210018M11Rik	2210018M11Rik	2210018M11Rik	chr7:98590605-98656569	q1	q2	OK	18.4095	18.1318	-0.0219339	-0.0323191	0.9716	0.999132	no
535	2210019I11Rik	2210019I11Rik	2210019I11Rik	chr5:147228597-147275149	q1	q2	NOTEST	0	0	0	0	1	1	no
536	2210039B01Rik	2210039B01Rik	2210039B01Rik	chr12:73548482-73551986	q1	q2	OK	1.11999	0.787548	-0.508048	-0.334295	0.71965	0.999132	no
537	2210404J11Rik	2210404J11Rik	2210404J11Rik	chr17:15041611-15064232	q1	q2	OK	3.82303	3.2737	-0.223797	-0.200352	0.83155	0.999132	no
538	2210404O07Rik	2210404O07Rik	2210404O07Rik	chr10:81393063-81395079	q1	q2	NOTEST	0	0	0	0	1	1	no
539	2210404O09Rik	2210404O09Rik	2210404O09Rik	chr17:21879569-21909926	q1	q2	OK	1.27506	2.70607	1.08563	0.831522	0.44295	0.999132	no
540	2210407C18Rik	2210407C18Rik	2210407C18Rik	chr11:58608205-58613492	q1	q2	NOTEST	0	0	0	0	1	1	no
541	2210408F21Rik	2210408F21Rik	2210408F21Rik	chr6:31220350-31337394	q1	q2	OK	2.1391	0.671879	-1.67073	-0.999305	0.405	0.999132	no
542	2210408I21Rik	2210408I21Rik	2210408I21Rik	chr13:77135535-77613679	q1	q2	OK	1.45359	0.687385	-1.08043	-0.854899	0.38945	0.999132	no
543	2210409D07Rik	2210409D07Rik	2210409D07Rik	chr18:57533825-57731065	q1	q2	OK	2.30108	0.388334	-2.56694	-0.356988	0.52705	0.999132	no
544	2210409E12Rik	2210409E12Rik	2210409E12Rik	chr11:88972637-88973014	q1	q2	NOTEST	0	0	0	0	1	1	no
545	2210414B05Rik	2210414B05Rik	2210414B05Rik	chr4:3656505-3663108	q1	q2	NOTEST	0	0	0	0	1	1	no
546	2210416O15Rik	2210416O15Rik	2210416O15Rik	chr11:88098057-88194140	q1	q2	NOTEST	0	0.126656	Inf	0	1	1	no
547	2210417A02Rik	2210417A02Rik	2210417A02Rik	chr5:148741839-148743139	q1	q2	NOTEST	0.337851	0	#NAME?	0	1	1	no
548	2210417K05Rik	2210417K05Rik	2210417K05Rik	chr10:62268854-62379908	q1	q2	OK	0	0.931429	Inf	NA	0.1025	0.999132	no
549	2210420H20Rik	2210420H20Rik	2210420H20Rik	chr18:82754504-82759039	q1	q2	NOTEST	0	0	0	0	1	1	no
550	2300002M23Rik	2300002M23Rik	2300002M23Rik	chr17:35567484-35568945	q1	q2	NOTEST	0	0	0	0	1	1	no
551	2300003K06Rik	2300003K06Rik	2300003K06Rik	chr11:99837147-99838066	q1	q2	NOTEST	0	0	0	0	1	1	no
552	2300005B03Rik	2300005B03Rik	2300005B03Rik	chr15:74742838-74746687	q1	q2	NOTEST	0	0.126458	Inf	0	1	1	no
553	2300009A05Rik	2300009A05Rik	2300009A05Rik	chr9:63394446-63399244	q1	q2	OK	4.1537	5.84155	0.491952	0.35761	0.7395	0.999132	no
554	2310001H17Rik	2310001H17Rik	2310001H17Rik	chr6:129232622-129238482	q1	q2	OK	1.9202	0.802551	-1.25859	-0.710971	0.52055	0.999132	no
555	2310001K24Rik	2310001K24Rik	2310001K24Rik	chr2:163468702-163473003	q1	q2	NOTEST	0	0.128937	Inf	0	1	1	no
556	2310002D06Rik	2310002D06Rik	2310002D06Rik	chr12:80507205-80517954	q1	q2	NOTEST	0	0	0	0	1	1	no
557	2310002F09Rik	2310002F09Rik	2310002F09Rik	chr7:43745465-43755936	q1	q2	NOTEST	0.198979	0.0419751	-2.24501	0	1	1	no
558	2310002J15Rik	2310002J15Rik	2310002J15Rik	chr2:25238818-25239897	q1	q2	NOTEST	0	0	0	0	1	1	no
559	2310002L09Rik	2310002L09Rik	2310002L09Rik	chr4:73939370-73950846	q1	q2	OK	1.23862	0.130823	-3.24305	-1.67951	0.22505	0.999132	no
560	2310003H01Rik	2310003H01Rik	2310003H01Rik	chr11:120369561-120378746	q1	q2	OK	1.92801	2.27983	0.241815	0.238999	0.80115	0.999132	no
561	2310005A03Rik	2310005A03Rik	2310005A03Rik	chr2:155097790-155100079	q1	q2	NOTEST	0	0	0	0	1	1	no
562	2310005E17Rik	2310005E17Rik	2310005E17Rik	chr13:98424109-98435065	q1	q2	NOTEST	0	0	0	0	1	1	no
563	2310005G13Rik	2310005G13Rik	2310005G13Rik	chr16:57036966-57071346	q1	q2	NOTEST	0	0	0	0	1	1	no
564	2310007B03Rik	2310007B03Rik	2310007B03Rik	chr1:93151354-93160948	q1	q2	NOTEST	0	0	0	0	1	1	no
565	2310007L24Rik	2310007L24Rik	2310007L24Rik	chr11:106374825-106377114	q1	q2	NOTEST	0	0	0	0	1	1	no
566	2310008N11Rik	2310008N11Rik	2310008N11Rik	chr8:26814596-26824423	q1	q2	NOTEST	0.324713	0.182664	-0.829976	0	1	1	no
567	2310009A05Rik	2310009A05Rik	2310009A05Rik	chr9:73039717-73042775	q1	q2	OK	27.1945	19.0654	-0.512361	-0.465251	0.6514	0.999132	no
568	2310009B15Rik	2310009B15Rik	2310009B15Rik	chr1:138851978-138856854	q1	q2	OK	10.8297	12.8114	0.242433	0.212389	0.8398	0.999132	no
569	2310010J17Rik	2310010J17Rik	2310010J17Rik	chr7:90124835-90129936	q1	q2	OK	0.66705	7.12966	3.41797	1.59526	0.2109	0.999132	no
570	2310011J03Rik	2310011J03Rik	2310011J03Rik	chr10:79697304-80369637	q1	q2	OK	4.57963	9.94407	1.1186	0.0550786	0.6361	0.999132	no
571	2310014F07Rik	2310014F07Rik	2310014F07Rik	chr9:50488798-50505639	q1	q2	OK	1.02207	0.646823	-0.660051	-0.276819	0.6099	0.999132	no
572	2310014L17Rik	2310014L17Rik	2310014L17Rik	chr7:12927415-12931072	q1	q2	OK	0.885901	0.520021	-0.768575	-0.547502	0.618	0.999132	no
573	2310015A10Rik	2310015A10Rik	2310015A10Rik	chr12:80120545-80132844	q1	q2	OK	0.654905	1.71452	1.38845	1.25794	0.204	0.999132	no
574	2310015B20Rik	2310015B20Rik	2310015B20Rik	chr10:70204666-70219711	q1	q2	OK	8.80378	0.412706	-4.41494	-2.11503	0.2428	0.999132	no
575	2310015D24Rik	2310015D24Rik	2310015D24Rik	chr16:13514130-13520419	q1	q2	NOTEST	0	0	0	0	1	1	no
576	2310016D03Rik	2310016D03Rik	2310016D03Rik	chr12:30410558-30467358	q1	q2	NOTEST	0	0	0	0	1	1	no
577	2310020H05Rik	2310020H05Rik	2310020H05Rik	chr13:99076527-99087921	q1	q2	OK	5.45827	0.767622	-2.82998	-1.55963	0.2105	0.999132	no
578	2310022A10Rik	2310022A10Rik	2310022A10Rik	chr7:27553289-27582098	q1	q2	OK	10.9776	10.1886	-0.107619	-0.134359	0.89035	0.999132	no
579	2310022B05Rik	2310022B05Rik	2310022B05Rik	chr8:124635755-124663369	q1	q2	OK	16.0112	18.2893	0.191922	0.272876	0.79065	0.999132	no
580	2310030A07Rik	2310030A07Rik	2310030A07Rik	chr1:150319416-150346771	q1	q2	NOTEST	0	0	0	0	1	1	no
581	2310030G06Rik	2310030G06Rik	2310030G06Rik	chr9:50739690-50746521	q1	q2	OK	2.70288	3.26268	0.271562	0.206347	0.83685	0.999132	no
582	2310033P09Rik	2310033P09Rik	2310033P09Rik	chr11:59208360-59210734	q1	q2	OK	8.22918	10.717	0.381079	0.400477	0.69465	0.999132	no
583	2310034C09Rik	2310034C09Rik	2310034C09Rik	chr16:88758846-88759789	q1	q2	NOTEST	0	0	0	0	1	1	no
584	2310034G01Rik	2310034G01Rik	2310034G01Rik	chr19:46348200-46348988	q1	q2	NOTEST	0.200168	0.563012	1.49195	0	1	1	no
585	2310034O05Rik	2310034O05Rik	2310034O05Rik	chr5:100210691-100218049	q1	q2	NOTEST	0	0.473358	Inf	0	1	1	no
586	2310035C23Rik	2310035C23Rik	2310035C23Rik	chr1:105663860-105755131	q1	q2	OK	7.04048	8.23123	0.225435	0.31431	0.74615	0.999132	no
587	2310036O22Rik	2310036O22Rik	2310036O22Rik	chr8:85026832-85030286	q1	q2	OK	265.231	259.504	-0.031494	-0.0455515	0.9649	0.999132	no
588	2310039H08Rik	2310039H08Rik	2310039H08Rik	chr17:46772634-46773407	q1	q2	OK	0.616335	0.924567	0.585062	0.27814	0.7864	0.999132	no
589	2310039L15Rik	2310039L15Rik	2310039L15Rik	chr10:95336275-95363216	q1	q2	OK	2.13511	3.00271	0.491952	0.342383	0.72935	0.999132	no
590	2310040G24Rik	2310040G24Rik	2310040G24Rik	chr6:86483375-86488227	q1	q2	NOTEST	0	0	0	0	1	1	no
591	2310042D19Rik	2310042D19Rik	2310042D19Rik	chr4:156215926-156221307	q1	q2	NOTEST	0.353465	0.0542285	-2.70444	0	1	1	no
592	2310042E22Rik	2310042E22Rik	2310042E22Rik	chr16:21152658-21153944	q1	q2	NOTEST	0	0	0	0	1	1	no
593	2310043L19Rik	2310043L19Rik	2310043L19Rik	chr1:177641541-177642943	q1	q2	OK	2.60299	0.732141	-1.82998	-1.02895	0.34945	0.999132	no
594	2310043O21Rik	2310043O21Rik	2310043O21Rik	chr15:38549343-38594934	q1	q2	NOTEST	0	0	0	0	1	1	no
595	2310044G17Rik	2310044G17Rik	2310044G17Rik	chr12:86947042-86965365	q1	q2	OK	11.9835	13.0432	0.122242	0.173384	0.85405	0.999132	no
596	2310045N01Rik	2310045N01Rik	2310045N01Rik	chr8:70139712-70147260	q1	q2	OK	15.3501	15.1944	-0.0147156	-0.014443	0.987	0.999132	no
597	2310047M10Rik	2310047M10Rik	2310047M10Rik	chr11:69059774-69061576	q1	q2	OK	2.41408	2.71603	0.170024	0.150498	0.88285	0.999132	no
598	2310050B05Rik	2310050B05Rik	2310050B05Rik	chr10:81194690-81230779	q1	q2	OK	17.0875	0.282717	-5.91744	-0.57365	0.3852	0.999132	no
599	2310050C09Rik	2310050C09Rik	2310050C09Rik	chr3:92868358-92870205	q1	q2	NOTEST	0	0.0380998	Inf	0	1	1	no
600	2310057J18Rik	2310057J18Rik	2310057J18Rik	chr10:28972287-28986306	q1	q2	NOTEST	0	0	0	0	1	1	no
601	2310057M21Rik	2310057M21Rik	2310057M21Rik	chr7:131342717-131362698	q1	q2	OK	9.77076	4.66215	-1.06748	-1.22946	0.21375	0.999132	no
602	2310057N15Rik	2310057N15Rik	2310057N15Rik	chr16:88773180-88774206	q1	q2	NOTEST	0	0	0	0	1	1	no
603	2310061I04Rik	2310061I04Rik	2310061I04Rik	chr17:35892676-35897378	q1	q2	OK	11.1709	8.91829	-0.324906	-0.358687	0.71795	0.999132	no
604	2310061J03Rik	2310061J03Rik	2310061J03Rik	chr16:55973267-56008912	q1	q2	OK	1.32609	1.52064	0.197505	0.0478003	0.87745	0.999132	no
605	2310061N02Rik	2310061N02Rik	2310061N02Rik	chr16:88707170-88707962	q1	q2	NOTEST	0	0	0	0	1	1	no
606	2310065F04Rik	2310065F04Rik	2310065F04Rik	chr11:67112460-67120080	q1	q2	OK	0.742224	0	#NAME?	NA	0.00185	0.153803	no
607	2310067B10Rik	2310067B10Rik	2310067B10Rik	chr11:115765432-115799033	q1	q2	OK	5.53765	5.62647	0.0229559	0.0306894	0.97355	0.999132	no
608	2310068J16Rik	2310068J16Rik	2310068J16Rik	chr15:99970073-100016358	q1	q2	NOTEST	0	0.143425	Inf	0	1	1	no
609	2310069B03Rik	2310069B03Rik	2310069B03Rik	chr6:82877865-82881853	q1	q2	NOTEST	0.1437	0.0808369	-0.829976	0	1	1	no
610	2310069G16Rik	2310069G16Rik	2310069G16Rik	chr15:44671855-44805829	q1	q2	NOTEST	0	0	0	0	1	1	no
611	2310079G19Rik	2310079G19Rik	2310079G19Rik	chr16:88626787-88627666	q1	q2	NOTEST	0	0	0	0	1	1	no
612	2310081J21Rik	2310081J21Rik	2310081J21Rik	chr13:50679169-50680224	q1	q2	NOTEST	0	0	0	0	1	1	no
613	2410002F23Rik	2410002F23Rik	2410002F23Rik	chr7:44246721-44252319	q1	q2	OK	7.16654	5.88075	-0.285277	-0.323364	0.741	0.999132	no
614	2410003L11Rik	2410003L11Rik	2410003L11Rik	chr11:97598510-97622893	q1	q2	OK	0.859538	0.161175	-2.41494	-0.993832	0.43535	0.999132	no
615	2410004B18Rik	2410004B18Rik	2410004B18Rik	chr3:145938031-145944275	q1	q2	OK	8.64234	13.0923	0.599229	0.633273	0.523	0.999132	no
616	2410004I01Rik	2410004I01Rik	2410004I01Rik	chr11:102958299-102964154	q1	q2	NOTEST	0	0.0438401	Inf	0	1	1	no
617	2410004N09Rik	2410004N09Rik	2410004N09Rik	chr18:33794891-33795989	q1	q2	OK	8.03848	11.4863	0.514916	0.382133	0.7063	0.999132	no
618	2410004P03Rik	2410004P03Rik	2410004P03Rik	chr12:17004957-17011727	q1	q2	NOTEST	0	0	0	0	1	1	no
619	2410006H16Rik	2410006H16Rik	2410006H16Rik	chr11:62602876-62604806	q1	q2	OK	629.96	556.128	-0.179842	-0.26261	0.78855	0.999132	no
620	2410007B07Rik	2410007B07Rik	2410007B07Rik	chr3:75647440-75655731	q1	q2	OK	0.706766	0.119275	-2.56694	-1.18727	0.3122	0.999132	no
621	2410012E07Rik	2410012E07Rik	2410012E07Rik	chr14:70852932-70873954	q1	q2	OK	0	1.68251	Inf	NA	0.0012	0.125566	no
622	2410012M07Rik	2410012M07Rik	2410012M07Rik	chr9:98864766-98866580	q1	q2	NOTEST	0	0.0204226	Inf	0	1	1	no
623	2410015M20Rik	2410015M20Rik	2410015M20Rik	chr17:56607451-56609771	q1	q2	OK	35.8544	42.905	0.258993	0.327269	0.7431	0.999132	no
624	2410016O06Rik	2410016O06Rik	2410016O06Rik	chr12:83950607-83952953	q1	q2	OK	1.25523	1.9802	0.65769	0.511193	0.6253	0.999132	no
625	2410017I17Rik	2410017I17Rik	2410017I17Rik	chr17:36145017-36162374	q1	q2	NOTEST	0	0	0	0	1	1	no
626	2410018L13Rik	2410018L13Rik	2410018L13Rik	chr12:22953996-23010243	q1	q2	NOTEST	0.485867	0.273319	-0.829976	0	1	1	no
627	2410018M08Rik	2410018M08Rik	2410018M08Rik	chr5:129895722-129903622	q1	q2	OK	0.766727	0.819496	0.0960237	0.0697213	0.9493	0.999132	no
628	2410021H03Rik	2410021H03Rik	2410021H03Rik	chr17:69156809-69289987	q1	q2	NOTEST	0	0.235698	Inf	0	1	1	no
629	2410057H14Rik	2410057H14Rik	2410057H14Rik	chr3:102720230-102772310	q1	q2	NOTEST	0	0	0	0	1	1	no
630	2410066E13Rik	2410066E13Rik	2410066E13Rik	chr6:54681771-54700406	q1	q2	OK	8.38326	26.1122	1.63914	2.01257	0.05595	0.875156	no
631	2410076I21Rik	2410076I21Rik	2410076I21Rik	chr9:58582239-58741559	q1	q2	OK	0.860815	1.01691	0.240414	0.0144167	0.91105	0.999132	no
632	2410088K16Rik	2410088K16Rik	2410088K16Rik	chr1:88754889-88755733	q1	q2	NOTEST	0	0	0	0	1	1	no
633	2410089E03Rik	2410089E03Rik	2410089E03Rik	chr15:8169105-8271158	q1	q2	OK	6.38883	8.19373	0.358968	0.529269	0.58275	0.999132	no
634	2410114N07Rik	2410114N07Rik	2410114N07Rik	chr4:34909788-34911481	q1	q2	NOTEST	0.312982	0.0880324	-1.82998	0	1	1	no
635	2410124H12Rik	2410124H12Rik	2410124H12Rik	chr16:92478741-92497365	q1	q2	NOTEST	0	0	0	0	1	1	no
636	2410127L17Rik	2410127L17Rik	2410127L17Rik	chr19:18670779-18704792	q1	q2	OK	27.2148	22.0073	-0.306414	-0.435666	0.66605	0.999132	no
637	2410131K14Rik	2410131K14Rik	2410131K14Rik	chr5:118245226-118263114	q1	q2	OK	4.55086	3.26671	-0.4783	-0.505103	0.62435	0.999132	no
638	2410133F24Rik	2410133F24Rik	2410133F24Rik	chr9:57129981-57142210	q1	q2	OK	1.02543	1.87474	0.870464	0.215668	0.7518	0.999132	no
639	2410137F16Rik	2410137F16Rik	2410137F16Rik	chr5:116438721-116591817	q1	q2	OK	1.26018	0.0312751	-5.33248	-2.25265	0.1203	0.999132	no
640	2410137M14Rik	2410137M14Rik	2410137M14Rik	chr17:36977700-36981237	q1	q2	NOTEST	0	0	0	0	1	1	no
641	2410141K09Rik	2410141K09Rik	2410141K09Rik	chr13:66418113-66441118	q1	q2	NOTEST	0	0.105721	Inf	0	1	1	no
642	2500004C02Rik	2500004C02Rik	2500004C02Rik	chr2:153341156-153345810	q1	q2	OK	1.10413	1.90217	0.784734	0.608006	0.53945	0.999132	no
643	2510002D24Rik	2510002D24Rik	2510002D24Rik	chr16:18836579-18840113	q1	q2	OK	6.25435	6.49289	0.0540005	0.0540999	0.9556	0.999132	no
644	2510003D18Rik	2510003D18Rik	2510003D18Rik	chr3:153844246-153853615	q1	q2	NOTEST	0	0	0	0	1	1	no
645	2510003E04Rik	2510003E04Rik	2510003E04Rik	chr10:62558469-62578457	q1	q2	OK	34.534	58.8891	0.769982	1.1346	0.23435	0.999132	no
646	2510009E07Rik	2510009E07Rik	2510009E07Rik	chr16:21649044-21694665	q1	q2	OK	6.17499	1.80313	-1.77594	-2.09578	0.0396	0.746374	no
647	2510039O18Rik	2510039O18Rik	2510039O18Rik	chr4:147940894-147947314	q1	q2	OK	18.2266	17.0453	-0.0966764	-0.138303	0.89205	0.999132	no
648	2510049J12Rik	2510049J12Rik	2510049J12Rik	chr6:115583546-115592576	q1	q2	NOTEST	0.0500644	0.0844894	0.754987	0	1	1	no
649	2600006L11Rik	2600006L11Rik	2600006L11Rik	chr9:64080760-64088045	q1	q2	NOTEST	0	0	0	0	1	1	no
650	2610001J05Rik	2610001J05Rik	2610001J05Rik	chr6:13869073-13871483	q1	q2	OK	26.9038	143.633	2.41651	3.43691	0.00175	0.149588	no
651	2610002J02Rik	2610002J02Rik	2610002J02Rik	chr4:155249965-155256687	q1	q2	OK	5.89665	6.66109	0.175863	0.156211	0.8767	0.999132	no
652	2610002M06Rik	2610002M06Rik	2610002M06Rik	chrX:107782751-107872911	q1	q2	OK	3.17293	6.17714	0.961123	1.22724	0.2214	0.999132	no
653	2610005L07Rik	2610005L07Rik	2610005L07Rik	chr8:20385781-20424814	q1	q2	OK	5.74518	4.27749	-0.425585	-0.538248	0.5763	0.999132	no
654	2610008E11Rik	2610008E11Rik	2610008E11Rik	chr10:79064373-79097600	q1	q2	OK	10.7171	13.626	0.346451	0.492523	0.6311	0.999132	no
655	2610015P09Rik	2610015P09Rik	2610015P09Rik	chr16:43889901-43964314	q1	q2	OK	7.95426	7.07519	-0.168959	-0.224875	0.82345	0.999132	no
656	2610016A17Rik	2610016A17Rik	2610016A17Rik	chr19:25671133-25672239	q1	q2	NOTEST	0	0.121774	Inf	0	1	1	no
657	2610017I09Rik	2610017I09Rik	2610017I09Rik	chr1:42648199-42694825	q1	q2	NOTEST	0.341803	0.192277	-0.829976	0	1	1	no
658	2610018G03Rik	2610018G03Rik	2610018G03Rik	chrX:50841435-50891850	q1	q2	NOTEST	0.129961	0.0731082	-0.829976	0	1	1	no
659	2610019E17Rik	2610019E17Rik	2610019E17Rik	chr17:24528250-24528744	q1	q2	OK	3.67573	5.51398	0.585062	0.27814	0.7864	0.999132	no
660	2610020C07Rik	2610020C07Rik	2610020C07Rik	chr16:11203382-11254325	q1	q2	OK	3.65313	2.15845	-0.759138	-0.144019	0.7914	0.999132	no
661	2610020H08Rik	2610020H08Rik	2610020H08Rik	chr7:119794129-119848941	q1	q2	OK	0.92499	1.43257	0.631093	0.460324	0.6483	0.999132	no
662	2610027K06Rik	2610027K06Rik	2610027K06Rik	chr11:85353163-85832388	q1	q2	NOTEST	0.0550896	0	#NAME?	0	1	1	no
663	2610028E06Rik	2610028E06Rik	2610028E06Rik	chr4:125887850-125922310	q1	q2	NOTEST	0	0	0	0	1	1	no
664	2610028H24Rik	2610028H24Rik	2610028H24Rik	chr10:76449080-76515857	q1	q2	OK	0.899807	0.653811	-0.460742	-0.0860757	0.84965	0.999132	no
665	2610034B18Rik	2610034B18Rik	2610034B18Rik	chr7:79925358-79935264	q1	q2	OK	8.67895	13.7002	0.658602	0.8427	0.4009	0.999132	no
666	2610034M16Rik	2610034M16Rik	2610034M16Rik	chr17:58878807-58991375	q1	q2	NOTEST	0	0	0	0	1	1	no
667	2610035D17Rik	2610035D17Rik	2610035D17Rik	chr11:113043905-113201838	q1	q2	NOTEST	0	0.080001	Inf	0	1	1	no
668	2610035F20Rik	2610035F20Rik	2610035F20Rik	chr14:122470376-122475199	q1	q2	NOTEST	0.123703	0	#NAME?	0	1	1	no
669	2610037D02Rik	2610037D02Rik	2610037D02Rik	chr15:96182799-96203470	q1	q2	NOTEST	0.0341116	0.307026	3.17002	0	1	1	no
670	2610044O15Rik8	2610044O15Rik8	2610044O15Rik8	chr8:129216353-129234046	q1	q2	OK	3.86692	3.61852	-0.0957872	-0.0933224	0.91645	0.999132	no
671	2610100L16Rik	2610100L16Rik	2610100L16Rik	chr3:17789920-17800071	q1	q2	NOTEST	0	0	0	0	1	1	no
672	2610203C20Rik	2610203C20Rik	2610203C20Rik	chr9:41581338-41592487	q1	q2	OK	2.51134	6.08026	1.27568	1.36977	0.1634	0.999132	no
673	2610203C22Rik	2610203C22Rik	2610203C22Rik	chr1:9548045-9631092	q1	q2	NOTEST	0	0.0947557	Inf	0	1	1	no
674	2610204G22Rik	2610204G22Rik	2610204G22Rik	chr4:155761191-155763560	q1	q2	OK	0.398511	0.749105	0.910548	0.515029	0.43835	0.999132	no
675	2610206C17Rik	2610206C17Rik	2610206C17Rik	chr7:84689639-84776549	q1	q2	NOTEST	0.0772637	0.0869276	0.170024	0	1	1	no
676	2610301B20Rik	2610301B20Rik	2610301B20Rik	chr4:10874497-10899423	q1	q2	OK	9.83329	10.943	0.154257	0.193456	0.84325	0.999132	no
677	2610305D13Rik	2610305D13Rik	2610305D13Rik	chr4:147611935-147642508	q1	q2	NOTEST	0.396777	0.167402	-1.24501	0	1	1	no
678	2610306M01Rik	2610306M01Rik	2610306M01Rik	chr6:86848406-86849440	q1	q2	OK	1.97179	3.44647	0.805613	0.574272	0.59915	0.999132	no
679	2610307P16Rik	2610307P16Rik	2610307P16Rik	chr13:28460033-28885422	q1	q2	NOTEST	0.369937	0.193239	-0.936892	0	1	1	no
680	2610316D01Rik	2610316D01Rik	2610316D01Rik	chr3:45280438-45378260	q1	q2	OK	2.44218	5.12892	1.07049	0.846962	0.4034	0.999132	no
681	2610318N02Rik	2610318N02Rik	2610318N02Rik	chr16:17113397-17125106	q1	q2	OK	1.10075	0.340568	-1.69247	-0.949562	0.3879	0.999132	no
682	2610507B11Rik	2610507B11Rik	2610507B11Rik	chr11:78261753-78290625	q1	q2	OK	54.6958	48.9961	-0.158762	-0.212638	0.8325	0.999132	no
683	2610507I01Rik	2610507I01Rik	2610507I01Rik	chr11:59197792-59202431	q1	q2	NOTEST	0.129841	0.328683	1.33995	0	1	1	no
684	2610524H06Rik	2610524H06Rik	2610524H06Rik	chr5:114821936-114823468	q1	q2	OK	0.473275	0.843079	0.832989	0.449489	0.6525	0.999132	no
685	2610528A11Rik	2610528A11Rik	2610528A11Rik	chr14:37102139-37110101	q1	q2	NOTEST	0.423544	0.23826	-0.829976	0	1	1	no
686	2610528J11Rik	2610528J11Rik	2610528J11Rik	chr4:118527274-118530217	q1	q2	NOTEST	0	0	0	0	1	1	no
687	2700029M09Rik	2700029M09Rik	2700029M09Rik	chr8:60890450-60907572	q1	q2	OK	21.6127	24.2152	0.164034	0.213954	0.82225	0.999132	no
688	2700038G22Rik	2700038G22Rik	2700038G22Rik	chr5:23787743-24161231	q1	q2	OK	1.01914	1.00329	-0.0226215	-0.00248577	0.9687	0.999132	no
689	2700046A07Rik	2700046A07Rik	2700046A07Rik	chr18:62751673-62756347	q1	q2	NOTEST	0	0	0	0	1	1	no
690	2700046G09Rik	2700046G09Rik	2700046G09Rik	chr19:32389215-32391184	q1	q2	NOTEST	0.3254	0.411862	0.339949	0	1	1	no
691	2700049A03Rik	2700049A03Rik	2700049A03Rik	chr12:71136847-71243303	q1	q2	OK	3.06963	2.9456	-0.0595013	-0.0713918	0.9425	0.999132	no
692	2700050L05Rik	2700050L05Rik	2700050L05Rik	chr7:133637674-133673017	q1	q2	OK	3.7798	4.37426	0.210727	0.265622	0.78705	0.999132	no
693	2700054A10Rik	2700054A10Rik	2700054A10Rik	chr17:13487020-13554094	q1	q2	NOTEST	0.175171	0.336994	0.943957	0	1	1	no
694	2700060E02Rik	2700060E02Rik	2700060E02Rik	chr14:19751256-19823823	q1	q2	OK	173.425	145.602	-0.252285	-0.228551	0.801	0.999132	no
695	2700062C07Rik	2700062C07Rik	2700062C07Rik	chr18:24470870-24477767	q1	q2	OK	10.1651	13.8589	0.447183	0.46897	0.64645	0.999132	no
696	2700069I18Rik	2700069I18Rik	2700069I18Rik	chr3:5177827-5415855	q1	q2	NOTEST	0	0.400975	Inf	0	1	1	no
697	2700070H01Rik	2700070H01Rik	2700070H01Rik	chr14:63055072-63058149	q1	q2	NOTEST	0.303242	0.277202	-0.129536	0	1	1	no
698	2700081L22Rik	2700081L22Rik	2700081L22Rik	chr4:52430283-52438964	q1	q2	NOTEST	0	0	0	0	1	1	no
699	2700081O15Rik	2700081O15Rik	2700081O15Rik	chr19:7417624-7483291	q1	q2	OK	3.56691	5.09872	0.515462	0.248658	0.7361	0.999132	no
700	2700086A05Rik	2700086A05Rik	2700086A05Rik	chr6:52169061-52213597	q1	q2	NOTEST	0	0.573185	Inf	0	1	1	no
701	2700089E24Rik	2700089E24Rik	2700089E24Rik	chr6:133105238-133110899	q1	q2	OK	60.0713	71.313	0.247489	0.349169	0.6975	0.999132	no
702	2700089I24Rik	2700089I24Rik	2700089I24Rik	chr19:59493135-59559391	q1	q2	NOTEST	0.144054	0.020259	-2.82998	0	1	1	no
703	2700094K13Rik	2700094K13Rik	2700094K13Rik	chr2:84669220-84670708	q1	q2	OK	7.13694	8.67918	0.282253	0.24589	0.80395	0.999132	no
704	2700097O09Rik	2700097O09Rik	2700097O09Rik	chr12:55045660-55080110	q1	q2	OK	2.46513	2.79166	0.179459	0.12896	0.9056	0.999132	no
705	2700099C18Rik	2700099C18Rik	2700099C18Rik	chr17:94750099-94834799	q1	q2	OK	0.32745	1.07452	1.71434	0.525693	0.48545	0.999132	no
706	2810001G20Rik	2810001G20Rik	2810001G20Rik	chr11:64079483-64083259	q1	q2	OK	0.503151	0.990647	0.977379	0.529082	0.6185	0.999132	no
707	2810002D19Rik	2810002D19Rik	2810002D19Rik	chr2:94406706-94411680	q1	q2	OK	3.38442	3.57618	0.079512	0.0702795	0.94875	0.999132	no
708	2810004N23Rik	2810004N23Rik	2810004N23Rik	chr8:124839354-124863029	q1	q2	OK	50.9079	51.3859	0.0134832	0.0197405	0.9822	0.999132	no
709	2810006K23Rik	2810006K23Rik	2810006K23Rik	chr5:124328088-124341844	q1	q2	OK	7.65134	6.45627	-0.245013	-0.268213	0.787	0.999132	no
710	2810007J24Rik	2810007J24Rik	2810007J24Rik	chr7:14410685-14446587	q1	q2	NOTEST	0	0	0	0	1	1	no
711	2810008D09Rik	2810008D09Rik	2810008D09Rik	chr11:117076782-117078955	q1	q2	OK	2.06636	1.4115	-0.549868	-0.300026	0.7617	0.999132	no
712	2810011L19Rik	2810011L19Rik	2810011L19Rik	chr12:105336593-105383932	q1	q2	NOTEST	0.0379794	0.0106824	-1.82998	0	1	1	no
713	2810013P06Rik	2810013P06Rik	2810013P06Rik	chr8:123042574-123044602	q1	q2	OK	1.60225	2.81214	0.81157	0.682851	0.4875	0.999132	no
714	2810021J22Rik	2810021J22Rik	2810021J22Rik	chr11:58867239-58884338	q1	q2	OK	1.14706	0.729432	-0.653098	-0.555646	0.583	0.999132	no
715	2810025M15Rik	2810025M15Rik	2810025M15Rik	chr1:157135182-157420236	q1	q2	OK	8.9741	11.5911	0.36918	0.183976	0.53205	0.999132	no
716	2810029C07Rik	2810029C07Rik	2810029C07Rik	chr12:111572316-111574402	q1	q2	NOTEST	0.4008	0.112733	-1.82998	0	1	1	no
717	2810032G03Rik	2810032G03Rik	2810032G03Rik	chr12:5376501-5416132	q1	q2	NOTEST	0	0	0	0	1	1	no
718	2810047C21Rik1	2810047C21Rik1	2810047C21Rik1	chr7:8086046-8093037	q1	q2	OK	2.59778	1.43852	-0.852696	-0.665319	0.51765	0.999132	no
719	2810049E08Rik	2810049E08Rik	2810049E08Rik	chr13:83891207-83928710	q1	q2	NOTEST	0	0	0	0	1	1	no
720	2810055G20Rik	2810055G20Rik	2810055G20Rik	chr16:77329327-77558428	q1	q2	NOTEST	0.317341	0.0223146	-3.82998	0	1	1	no
721	2810403A07Rik	2810403A07Rik	2810403A07Rik	chr3:88685793-88712933	q1	q2	OK	15.1824	16.1756	0.0914145	0.13047	0.8953	0.999132	no
722	2810403D21Rik	2810403D21Rik	2810403D21Rik	chrX:108834477-108886896	q1	q2	OK	0.145941	0.656781	2.17002	0.946595	0.4595	0.999132	no
723	2810404M03Rik	2810404M03Rik	2810404M03Rik	chr8:41827266-42046202	q1	q2	NOTEST	0.336886	0.0631705	-2.41494	0	1	1	no
724	2810405F15Rik	2810405F15Rik	2810405F15Rik	chr2:116074547-116076096	q1	q2	NOTEST	0.0869144	0.122232	0.491952	0	1	1	no
725	2810408A11Rik	2810408A11Rik	2810408A11Rik	chr11:69897357-69900986	q1	q2	OK	0.63619	0.380249	-0.742513	-0.407972	0.6779	0.999132	no
726	2810408I11Rik	2810408I11Rik	2810408I11Rik	chr1:64679868-64690659	q1	q2	OK	0.918648	1.93791	1.07691	0.595967	0.5537	0.999132	no
727	2810408M09Rik	2810408M09Rik	2810408M09Rik	chr2:165490111-165493314	q1	q2	OK	2.73984	1.87719	-0.545522	-0.468748	0.6325	0.999132	no
728	2810410L24Rik	2810410L24Rik	2810410L24Rik	chr11:120186649-120189856	q1	q2	NOTEST	0.0777777	0.0656295	-0.245013	0	1	1	no
729	2810417H13Rik	2810417H13Rik	2810417H13Rik	chr9:65828925-65908794	q1	q2	OK	0.856804	0.557296	-0.620522	-0.140172	0.8012	0.999132	no
730	2810428I15Rik	2810428I15Rik	2810428I15Rik	chr8:70504295-70506739	q1	q2	OK	29.934	23.0085	-0.379618	-0.438764	0.6514	0.999132	no
731	2810429I04Rik	2810429I04Rik	2810429I04Rik	chr13:3478302-3492398	q1	q2	NOTEST	0	0.086298	Inf	0	1	1	no
732	2810433D01Rik	2810433D01Rik	2810433D01Rik	chr11:102619506-102624416	q1	q2	NOTEST	0.103451	0.611049	2.56234	0	1	1	no
733	2810442I21Rik	2810442I21Rik	2810442I21Rik	chr11:16936722-16951093	q1	q2	NOTEST	0.0398569	0.0112105	-1.82998	0	1	1	no
734	2810442N19Rik	2810442N19Rik	2810442N19Rik	chr1:161987301-162478034	q1	q2	NOTEST	0	0	0	0	1	1	no
735	2810454H06Rik	2810454H06Rik	2810454H06Rik	chr6:134897960-134900785	q1	q2	NOTEST	0.267609	0.32617	0.285502	0	1	1	no
736	2810459M11Rik	2810459M11Rik	2810459M11Rik	chr1:86045862-86055456	q1	q2	NOTEST	0	0.0210402	Inf	0	1	1	no
737	2810468N07Rik	2810468N07Rik	2810468N07Rik	chr17:25570810-25575043	q1	q2	OK	0.918862	0.114866	-2.9999	-1.51449	0.25375	0.999132	no
738	2810471M01Rik	2810471M01Rik	2810471M01Rik	chr11:28681563-28693276	q1	q2	NOTEST	0	0.047208	Inf	0	1	1	no
739	2810474O19Rik	2810474O19Rik	2810474O19Rik	chr6:149309413-149335663	q1	q2	OK	27.2556	23.9274	-0.18789	-0.269089	0.78845	0.999132	no
740	2900002K06Rik	2900002K06Rik	2900002K06Rik	chrX:8138974-8147963	q1	q2	NOTEST	0.367606	0.517147	0.492417	0	1	1	no
741	2900005J15Rik	2900005J15Rik	2900005J15Rik	chr5:25100974-25103007	q1	q2	NOTEST	0	0.107864	Inf	0	1	1	no
742	2900008C10Rik	2900008C10Rik	2900008C10Rik	chrX:12036737-12160355	q1	q2	NOTEST	0.101124	0	#NAME?	0	1	1	no
743	2900009J06Rik	2900009J06Rik	2900009J06Rik	chr1:127729412-127774054	q1	q2	NOTEST	0	0.379373	Inf	0	1	1	no
744	2900011O08Rik	2900011O08Rik	2900011O08Rik	chr16:13981701-14101494	q1	q2	NOTEST	0.163041	0.0305722	-2.41494	0	1	1	no
745	2900026A02Rik	2900026A02Rik	2900026A02Rik	chr5:113086322-113163313	q1	q2	OK	7.65643	3.18067	-1.26734	-1.66917	0.10725	0.999132	no
746	2900041M22Rik	2900041M22Rik	2900041M22Rik	chr11:117611246-117613417	q1	q2	NOTEST	0.102544	0.0288424	-1.82998	0	1	1	no
747	2900052N01Rik	2900052N01Rik	2900052N01Rik	chr9:46913602-46927366	q1	q2	NOTEST	0	0	0	0	1	1	no
748	2900055J20Rik	2900055J20Rik	2900055J20Rik	chr18:40256961-40257687	q1	q2	NOTEST	0	0	0	0	1	1	no
749	2900056M20Rik	2900056M20Rik	2900056M20Rik	chrX:152294827-152327493	q1	q2	OK	3.35584	2.91336	-0.203992	-0.234502	0.8092	0.999132	no
750	2900057B20Rik	2900057B20Rik	2900057B20Rik	chr18:75820177-76148564	q1	q2	NOTEST	0	0	0	0	1	1	no
751	2900060B14Rik	2900060B14Rik	2900060B14Rik	chr1:118389057-118609462	q1	q2	NOTEST	0	0	0	0	1	1	no
752	2900076A07Rik	2900076A07Rik	2900076A07Rik	chr7:81523549-81531498	q1	q2	OK	1.6186	1.06228	-0.607583	-0.404491	0.67695	0.999132	no
753	2900079G21Rik	2900079G21Rik	2900079G21Rik	chr9:112065090-112348925	q1	q2	OK	4.16826	0.0119262	-8.44917	-0.538576	0.2792	0.999132	no
754	2900092C05Rik	2900092C05Rik	2900092C05Rik	chr7:12512550-12556321	q1	q2	NOTEST	0	0	0	0	1	1	no
755	2900092D14Rik	2900092D14Rik	2900092D14Rik	chr1:42700335-42703176	q1	q2	NOTEST	0	0	0	0	1	1	no
756	2900093L17Rik	2900093L17Rik	2900093L17Rik	chr4:45184905-45285936	q1	q2	NOTEST	0	0	0	0	1	1	no
757	2900097C17Rik	2900097C17Rik	2900097C17Rik	chr2:156388062-156392979	q1	q2	OK	81.0094	76.512	-0.0824034	-0.11054	0.91125	0.999132	no
758	3000002C10Rik	3000002C10Rik	3000002C10Rik	chr9:109830153-109831431	q1	q2	OK	1.52383	1.25521	-0.279779	-0.203676	0.84665	0.999132	no
759	3010001F23Rik	3010001F23Rik	3010001F23Rik	chrX:152368571-152416702	q1	q2	NOTEST	0.177624	0.349787	0.977647	0	1	1	no
760	3010026O09Rik	3010026O09Rik	3010026O09Rik	chr11:50174850-50200115	q1	q2	OK	4.9957	4.3208	-0.209389	-0.185355	0.8568	0.999132	no
761	3010033K07Rik	3010033K07Rik	3010033K07Rik	chr8:108470104-108667190	q1	q2	NOTEST	0	0	0	0	1	1	no
762	3100003L05Rik	3100003L05Rik	3100003L05Rik	chr7:124625669-124708935	q1	q2	NOTEST	0	0	0	0	1	1	no
763	3110001D03Rik	3110001D03Rik	3110001D03Rik	chr4:75277353-75278286	q1	q2	OK	35.6562	30.2139	-0.238939	-0.292549	0.7704	0.999132	no
764	3110001I22Rik	3110001I22Rik	3110001I22Rik	chr16:13671857-13703612	q1	q2	OK	1.69975	1.13801	-0.578807	-0.137436	0.81655	0.999132	no
765	3110002H16Rik	3110002H16Rik	3110002H16Rik	chr18:12168729-12236386	q1	q2	OK	8.86619	11.0342	0.31559	0.181986	0.8485	0.999132	no
766	3110007F17Rik	3110007F17Rik	3110007F17Rik	chrX:123103558-123143293	q1	q2	OK	0.4898	1.8828	1.94261	1.09059	0.3349	0.999132	no
767	3110009E18Rik	3110009E18Rik	3110009E18Rik	chr1:120121186-120188189	q1	q2	OK	7.2059	5.18657	-0.474398	-0.335153	0.7514	0.999132	no
768	3110009F21Rik	3110009F21Rik	3110009F21Rik	chr12:110151653-110158073	q1	q2	NOTEST	0	0	0	0	1	1	no
769	3110015C05Rik	3110015C05Rik	3110015C05Rik	chr13:111211468-111229431	q1	q2	NOTEST	0	0.0895915	Inf	0	1	1	no
770	3110021A11Rik	3110021A11Rik	3110021A11Rik	chr6:119848192-119849016	q1	q2	NOTEST	0.188546	0	#NAME?	0	1	1	no
771	3110021N24Rik	3110021N24Rik	3110021N24Rik	chr4:108639258-108781904	q1	q2	OK	1.89017	1.65629	-0.190565	-0.0767537	0.47785	0.999132	no
772	3110035E14Rik	3110035E14Rik	3110035E14Rik	chr1:9548045-9631092	q1	q2	NOTEST	0	0	0	0	1	1	no
773	3110039I08Rik	3110039I08Rik	3110039I08Rik	chr9:41376560-41432079	q1	q2	NOTEST	0	0	0	0	1	1	no
774	3110039M20Rik	3110039M20Rik	3110039M20Rik	chr12:49389651-49407346	q1	q2	NOTEST	0	0.252923	Inf	0	1	1	no
775	3110040N11Rik	3110040N11Rik	3110040N11Rik	chr7:81782186-81789453	q1	q2	OK	16.1116	15.7602	-0.0318099	-0.0357452	0.9708	0.999132	no
776	3110043O21Rik	3110043O21Rik	3110043O21Rik	chr4:35191281-35225880	q1	q2	OK	10.6593	8.21464	-0.375838	-0.50729	0.6027	0.999132	no
777	3110045C21Rik	3110045C21Rik	3110045C21Rik	chr1:169969408-170088944	q1	q2	OK	0.502253	0.953561	0.924912	0.0342361	0.7243	0.999132	no
778	3110047P20Rik	3110047P20Rik	3110047P20Rik	chr5:63649102-63810543	q1	q2	NOTEST	0	0	0	0	1	1	no
779	3110052M02Rik	3110052M02Rik	3110052M02Rik	chr17:21650610-21664966	q1	q2	NOTEST	0.0280808	0.394914	3.81388	0	1	1	no
780	3110056K07Rik	3110056K07Rik	3110056K07Rik	chr12:70974622-71015823	q1	q2	OK	0.743791	0.871685	0.228909	0.0197345	0.9142	0.999132	no
781	3110057O12Rik	3110057O12Rik	3110057O12Rik	chr3:40894276-40936307	q1	q2	OK	1.27732	0.934104	-0.451464	-0.341599	0.72845	0.999132	no
782	3110062M04Rik	3110062M04Rik	3110062M04Rik	chr6:34863145-34878065	q1	q2	OK	11.1962	7.95311	-0.493423	-0.650329	0.51255	0.999132	no
783	3110070M22Rik	3110070M22Rik	3110070M22Rik	chr13:119487256-119610459	q1	q2	NOTEST	0	0.0355846	Inf	0	1	1	no
784	3110079O15Rik	3110079O15Rik	3110079O15Rik	chr1:87470263-87475459	q1	q2	NOTEST	0	0	0	0	1	1	no
785	3110082I17Rik	3110082I17Rik	3110082I17Rik	chr5:139359738-139460534	q1	q2	OK	10.0439	17.4472	0.79668	0.650725	0.4739	0.999132	no
786	3110082J24Rik	3110082J24Rik	3110082J24Rik	chr5:30103583-30154980	q1	q2	NOTEST	0	0	0	0	1	1	no
787	3110099E03Rik	3110099E03Rik	3110099E03Rik	chr2:115493512-115512201	q1	q2	NOTEST	0	0	0	0	1	1	no
788	3200001D21Rik	3200001D21Rik	3200001D21Rik	chr12:88360513-88461726	q1	q2	NOTEST	0.112458	0.0158155	-2.82998	0	1	1	no
789	3300002I08Rik	3300002I08Rik	3300002I08Rik	chr2:150310936-150362765	q1	q2	OK	3.15939	0.814587	-1.95551	-1.1035	0.3311	0.999132	no
790	3300005D01Rik	3300005D01Rik	3300005D01Rik	chr17:5798656-5803242	q1	q2	OK	19.8825	29.8139	0.584486	0.751408	0.4496	0.999132	no
791	3425401B19Rik	3425401B19Rik	3425401B19Rik	chr14:32659118-32685272	q1	q2	OK	20.5227	15.951	-0.36357	-0.537416	0.5755	0.999132	no
792	3632451O06Rik	3632451O06Rik	3632451O06Rik	chr14:49682018-49783367	q1	q2	NOTEST	0.505465	0.0516989	-3.28941	0	1	1	no
793	3632454L22Rik	3632454L22Rik	3632454L22Rik	chrX:135022421-135060336	q1	q2	NOTEST	0.139755	0.0683472	-1.03195	0	1	1	no
794	3830403N18Rik	3830403N18Rik	3830403N18Rik	chrX:56136571-56153496	q1	q2	OK	24.4972	52.8661	1.10972	1.44806	0.15825	0.999132	no
795	3830406C13Rik	3830406C13Rik	3830406C13Rik	chr14:12284208-12303231	q1	q2	OK	4.70349	4.66748	-0.0110884	-0.0123326	0.98925	0.999132	no
796	3830408C21Rik	3830408C21Rik	3830408C21Rik	chr13:107022569-107033518	q1	q2	NOTEST	0.207025	0.135869	-0.607583	0	1	1	no
797	3830417A13Rik	3830417A13Rik	3830417A13Rik	chrX:64173547-64178778	q1	q2	NOTEST	0.161799	0.0682637	-1.24501	0	1	1	no
798	3930402G23Rik	3930402G23Rik	3930402G23Rik	chr8:10924426-10928457	q1	q2	NOTEST	0	0.0124406	Inf	0	1	1	no
799	4430402I18Rik	4430402I18Rik	4430402I18Rik	chr19:28923063-28966801	q1	q2	NOTEST	0	0.0843954	Inf	0	1	1	no
800	4632415L05Rik	4632415L05Rik	4632415L05Rik	chr3:19894870-19898984	q1	q2	OK	4.33519	7.23204	0.738308	0.941782	0.35715	0.999132	no
801	4632427E13Rik	4632427E13Rik	4632427E13Rik	chr7:92740705-92741459	q1	q2	NOTEST	0.502786	0.282836	-0.829976	0	1	1	no
802	4632428C04Rik	4632428C04Rik	4632428C04Rik	chr16:30008666-30021430	q1	q2	NOTEST	0	0.0591375	Inf	0	1	1	no
803	4632428N05Rik	4632428N05Rik	4632428N05Rik	chr10:60302749-60696490	q1	q2	OK	6.95362	10.2264	0.556463	0.703515	0.4673	0.999132	no
804	4632434I11Rik	4632434I11Rik	4632434I11Rik	chr7:92857526-92874232	q1	q2	OK	0.684471	0.496501	-0.463193	-0.334525	0.7553	0.999132	no
805	4732416N19Rik	4732416N19Rik	4732416N19Rik	chr6:148047415-148444352	q1	q2	NOTEST	0	0	0	0	1	1	no
806	4732456N10Rik	4732456N10Rik	4732456N10Rik	chr15:101552355-101562950	q1	q2	NOTEST	0	0	0	0	1	1	no
807	4732471J01Rik	4732471J01Rik	4732471J01Rik	chr7:25376818-25566417	q1	q2	OK	2.46759	0.876116	-1.49391	-0.593033	0.6867	0.999132	no
808	4732490B19Rik	4732490B19Rik	4732490B19Rik	chr11:113203314-113209669	q1	q2	NOTEST	0	0	0	0	1	1	no
809	4732491K20Rik	4732491K20Rik	4732491K20Rik	chr17:12318852-12327250	q1	q2	OK	0.747848	1.16244	0.636342	0.491551	0.6232	0.999132	no
810	4831440E17Rik	4831440E17Rik	4831440E17Rik	chr5:25499796-25504473	q1	q2	NOTEST	0.0784042	0.183772	1.22892	0	1	1	no
811	4833403I15Rik	4833403I15Rik	4833403I15Rik	chr18:46850038-46905446	q1	q2	OK	1.47337	0.468943	-1.65164	-1.30641	0.22025	0.999132	no
812	4833411C07Rik	4833411C07Rik	4833411C07Rik	chr8:10899921-10902334	q1	q2	NOTEST	0	0	0	0	1	1	no
813	4833412C05Rik	4833412C05Rik	4833412C05Rik	chr7:67784537-67803496	q1	q2	NOTEST	0.132991	0	#NAME?	0	1	1	no
814	4833417C18Rik	4833417C18Rik	4833417C18Rik	chr11:95858816-95861046	q1	q2	NOTEST	0.314528	0.412846	0.392417	0	1	1	no
815	4833418N02Rik	4833418N02Rik	4833418N02Rik	chr17:87274885-87282814	q1	q2	NOTEST	0.440799	0.322356	-0.451464	0	1	1	no
816	4833419F23Rik	4833419F23Rik	4833419F23Rik	chr18:4353546-4368945	q1	q2	OK	0.172672	1.40845	3.02801	1.49227	0.2593	0.999132	no
817	4833420G17Rik	4833420G17Rik	4833420G17Rik	chr13:119462758-119486117	q1	q2	OK	2.4108	1.79911	-0.422229	-0.370858	0.71605	0.999132	no
818	4833422C13Rik	4833422C13Rik	4833422C13Rik	chr13:91461096-91786148	q1	q2	OK	0.86161	0.0601035	-3.84151	-0.30519	0.3025	0.999132	no
819	4833423E24Rik	4833423E24Rik	4833423E24Rik	chr2:85484091-85518935	q1	q2	NOTEST	0	0.0222015	Inf	0	1	1	no
820	4833424O15Rik	4833424O15Rik	4833424O15Rik	chr3:117575460-117689506	q1	q2	NOTEST	0	0	0	0	1	1	no
821	4833427F10Rik	4833427F10Rik	4833427F10Rik	chr17:35772449-35780687	q1	q2	NOTEST	0	0.0517393	Inf	0	1	1	no
822	4833427G06Rik	4833427G06Rik	4833427G06Rik	chr9:51081312-51102078	q1	q2	OK	1.22835	0.287915	-2.09301	-1.08174	0.3168	0.999132	no
823	4833428L15Rik	4833428L15Rik	4833428L15Rik	chr9:45416625-45753713	q1	q2	NOTEST	0	0	0	0	1	1	no
824	4833439L19Rik	4833439L19Rik	4833439L19Rik	chr13:54503804-54565382	q1	q2	OK	74.6422	41.1927	-0.857604	-1.12055	0.2669	0.999132	no
825	4921501E09Rik	4921501E09Rik	4921501E09Rik	chr17:33064142-33068058	q1	q2	NOTEST	0	0	0	0	1	1	no
826	4921504A21Rik	4921504A21Rik	4921504A21Rik	chr5:19202367-19226555	q1	q2	NOTEST	0	0	0	0	1	1	no
827	4921504E06Rik	4921504E06Rik	4921504E06Rik	chr2:19462836-19553910	q1	q2	NOTEST	0	0.0182669	Inf	0	1	1	no
828	4921506M07Rik	4921506M07Rik	4921506M07Rik	chr12:57564114-57622109	q1	q2	NOTEST	0	0.0773655	Inf	0	1	1	no
829	4921507L20Rik	4921507L20Rik	4921507L20Rik	chr2:93980033-94010730	q1	q2	NOTEST	0.521099	0.26871	-0.955507	0	1	1	no
830	4921507P07Rik	4921507P07Rik	4921507P07Rik	chr6:50566642-50596590	q1	q2	NOTEST	0.0548827	0	#NAME?	0	1	1	no
831	4921508A21Rik	4921508A21Rik	4921508A21Rik	chr11:55191718-55197682	q1	q2	OK	0.221122	1.34756	2.60743	1.45586	0.22835	0.999132	no
832	4921508D12Rik	4921508D12Rik	4921508D12Rik	chr2:132424740-132452499	q1	q2	NOTEST	0	0	0	0	1	1	no
833	4921509C19Rik	4921509C19Rik	4921509C19Rik	chr2:151470541-151476151	q1	q2	NOTEST	0	0	0	0	1	1	no
834	4921509O07Rik	4921509O07Rik	4921509O07Rik	chr13:113446287-113502844	q1	q2	NOTEST	0	0	0	0	1	1	no
835	4921511C10Rik	4921511C10Rik	4921511C10Rik	chr3:79212918-79253913	q1	q2	NOTEST	0	0.130581	Inf	0	1	1	no
836	4921511C20Rik	4921511C20Rik	4921511C20Rik	chrX:127394292-127395898	q1	q2	NOTEST	0	0	0	0	1	1	no
837	4921511H03Rik	4921511H03Rik	4921511H03Rik	chr5:6769029-7344378	q1	q2	NOTEST	0	0	0	0	1	1	no
838	4921511I17Rik	4921511I17Rik	4921511I17Rik	chr12:12262138-12392475	q1	q2	NOTEST	0	0	0	0	1	1	no
839	4921511M17Rik	4921511M17Rik	4921511M17Rik	chrX:154022779-154033829	q1	q2	NOTEST	0	0	0	0	1	1	no
840	4921513I03Rik	4921513I03Rik	4921513I03Rik	chr10:120765731-120778886	q1	q2	NOTEST	0	0.0239653	Inf	0	1	1	no
841	4921515E04Rik	4921515E04Rik	4921515E04Rik	chr15:18078136-18369627	q1	q2	NOTEST	0.111069	0.140581	0.339949	0	1	1	no
842	4921517D22Rik	4921517D22Rik	4921517D22Rik	chr13:59687401-59694101	q1	q2	NOTEST	0.0795782	0	#NAME?	0	1	1	no
843	4921524J17Rik	4921524J17Rik	4921524J17Rik	chr8:85408758-85432841	q1	q2	OK	28.1681	7.01622	-2.0053	-2.37207	0.03355	0.677587	no
844	4921524L21Rik	4921524L21Rik	4921524L21Rik	chr18:6603632-6638966	q1	q2	NOTEST	0	0	0	0	1	1	no
845	4921525B02Rik	4921525B02Rik	4921525B02Rik	chr14:103650242-103704799	q1	q2	NOTEST	0	0	0	0	1	1	no
846	4921525O09Rik	4921525O09Rik	4921525O09Rik	chr13:52096740-52124160	q1	q2	NOTEST	0.342928	0.0750207	-2.19255	0	1	1	no
847	4921530D09Rik	4921530D09Rik	4921530D09Rik	chr2:25608628-25617678	q1	q2	NOTEST	0	0.0432352	Inf	0	1	1	no
848	4921530L18Rik	4921530L18Rik	4921530L18Rik	chr2:14070332-14073934	q1	q2	OK	1.17683	0.993018	-0.245013	-0.156743	0.86365	0.999132	no
849	4921530L21Rik	4921530L21Rik	4921530L21Rik	chr14:95881265-95882775	q1	q2	NOTEST	0	0	0	0	1	1	no
850	4921531C22Rik	4921531C22Rik	4921531C22Rik	chr2:179976852-179979013	q1	q2	OK	0.824692	1.83635	1.15492	0.891833	0.3653	0.999132	no
851	4921531P14Rik	4921531P14Rik	4921531P14Rik	chr18:83292791-83325884	q1	q2	NOTEST	0	0	0	0	1	1	no
852	4921533I20Rik	4921533I20Rik	4921533I20Rik	chr18:17234482-17235482	q1	q2	NOTEST	0	0	0	0	1	1	no
853	4921536K21Rik	4921536K21Rik	4921536K21Rik	chr11:3886087-3895126	q1	q2	OK	0.96852	3.47329	1.84245	1.51322	0.16495	0.999132	no
854	4921539E11Rik	4921539E11Rik	4921539E11Rik	chr4:103230444-103290863	q1	q2	NOTEST	0	0	0	0	1	1	no
855	4922501C03Rik	4922501C03Rik	4922501C03Rik	chr9:87191962-87255532	q1	q2	OK	6.15387	9.17117	0.57561	0.783702	0.43775	0.999132	no
856	4922501L14Rik	4922501L14Rik	4922501L14Rik	chr3:154711132-154749012	q1	q2	NOTEST	0.129529	0	#NAME?	0	1	1	no
857	4922502D21Rik	4922502D21Rik	4922502D21Rik	chr6:129322164-129331781	q1	q2	NOTEST	0	0	0	0	1	1	no
858	4922502H24Rik	4922502H24Rik	4922502H24Rik	chr13:101391870-101397580	q1	q2	NOTEST	0	0	0	0	1	1	no
859	4922502N22Rik	4922502N22Rik	4922502N22Rik	chr6:139315596-139322576	q1	q2	NOTEST	0	0	0	0	1	1	no
860	4922505E12Rik	4922505E12Rik	4922505E12Rik	chr1:182747125-182749180	q1	q2	NOTEST	0	0	0	0	1	1	no
861	4930401C15Rik	4930401C15Rik	4930401C15Rik	chr10:25779313-25837437	q1	q2	NOTEST	0	0	0	0	1	1	no
862	4930401O10Rik	4930401O10Rik	4930401O10Rik	chr11:71928470-71940122	q1	q2	NOTEST	0	0	0	0	1	1	no
863	4930401O12Rik	4930401O12Rik	4930401O12Rik	chr13:31213409-31241086	q1	q2	NOTEST	0	0	0	0	1	1	no
864	4930402F06Rik	4930402F06Rik	4930402F06Rik	chr2:35375561-35397174	q1	q2	NOTEST	0	0	0	0	1	1	no
865	4930402F11Rik	4930402F11Rik	4930402F11Rik	chr7:69496093-69499689	q1	q2	NOTEST	0	0	0	0	1	1	no
866	4930402H24Rik	4930402H24Rik	4930402H24Rik	chr2:130707852-130840110	q1	q2	OK	4.55585	5.03564	0.144454	0.186669	0.84625	0.999132	no
867	4930402K13Rik	4930402K13Rik	4930402K13Rik	chrX:9104561-9106342	q1	q2	NOTEST	0	0	0	0	1	1	no
868	4930404A05Rik	4930404A05Rik	4930404A05Rik	chr16:52799507-52815744	q1	q2	NOTEST	0	0	0	0	1	1	no
869	4930404A10Rik	4930404A10Rik	4930404A10Rik	chr11:54370651-54426755	q1	q2	NOTEST	0	0	0	0	1	1	no
870	4930404H11Rik	4930404H11Rik	4930404H11Rik	chr12:71540606-71556133	q1	q2	NOTEST	0	0	0	0	1	1	no
871	4930404I05Rik	4930404I05Rik	4930404I05Rik	chr16:90936096-91044379	q1	q2	NOTEST	0	0.0849615	Inf	0	1	1	no
872	4930404N11Rik	4930404N11Rik	4930404N11Rik	chr10:81357569-81365820	q1	q2	OK	0.952325	1.54019	0.693586	0.217284	0.64755	0.999132	no
873	4930405A10Rik	4930405A10Rik	4930405A10Rik	chr14:22019711-23094571	q1	q2	NOTEST	0	0	0	0	1	1	no
874	4930405A21Rik	4930405A21Rik	4930405A21Rik	chr2:156613696-156764363	q1	q2	OK	1.03462	0.166271	-2.63749	-0.118578	0.4091	0.999132	no
875	4930405D11Rik	4930405D11Rik	4930405D11Rik	chr11:90804690-90895152	q1	q2	NOTEST	0	0	0	0	1	1	no
876	4930405J17Rik	4930405J17Rik	4930405J17Rik	chr10:20148919-20281590	q1	q2	NOTEST	0	0	0	0	1	1	no
877	4930405P13Rik	4930405P13Rik	4930405P13Rik	chr11:88905927-88955442	q1	q2	OK	10.9773	9.85857	-0.155071	-0.0335283	0.9208	0.999132	no
878	4930406D18Rik	4930406D18Rik	4930406D18Rik	chr3:100426404-100437754	q1	q2	NOTEST	0	0	0	0	1	1	no
879	4930407I10Rik	4930407I10Rik	4930407I10Rik	chr15:82059150-82066538	q1	q2	NOTEST	0	0	0	0	1	1	no
880	4930412B13Rik	4930412B13Rik	4930412B13Rik	chr2:117821927-117909136	q1	q2	NOTEST	0	0	0	0	1	1	no
881	4930412C18Rik	4930412C18Rik	4930412C18Rik	chr4:9770584-9823411	q1	q2	NOTEST	0	0.0174664	Inf	0	1	1	no
882	4930412D23Rik	4930412D23Rik	4930412D23Rik	chrX:127721175-127736554	q1	q2	NOTEST	0	0	0	0	1	1	no
883	4930412O13Rik	4930412O13Rik	4930412O13Rik	chr2:9881245-9889540	q1	q2	NOTEST	0	0	0	0	1	1	no
884	4930413E15Rik	4930413E15Rik	4930413E15Rik	chr5:118952338-118961261	q1	q2	NOTEST	0	0	0	0	1	1	no
885	4930413F20Rik	4930413F20Rik	4930413F20Rik	chr15:34572798-34679204	q1	q2	NOTEST	0	0	0	0	1	1	no
886	4930413G21Rik	4930413G21Rik	4930413G21Rik	chr7:122969057-122970459	q1	q2	OK	1.07337	0.988056	-0.119482	-0.0845154	0.9318	0.999132	no
887	4930413M19Rik	4930413M19Rik	4930413M19Rik	chr14:50503768-50520943	q1	q2	NOTEST	0	0	0	0	1	1	no
888	4930414L22Rik	4930414L22Rik	4930414L22Rik	chr6:72432798-72440615	q1	q2	OK	1.62267	2.32066	0.516165	0.0992581	0.84575	0.999132	no
889	4930414N06Rik	4930414N06Rik	4930414N06Rik	chr19:44931118-44984550	q1	q2	OK	2.01547	1.21476	-0.73044	-0.0904429	0.7829	0.999132	no
890	4930415F15Rik	4930415F15Rik	4930415F15Rik	chr11:11489265-11515190	q1	q2	NOTEST	0.212929	0.0598905	-1.82998	0	1	1	no
891	4930415L06Rik	4930415L06Rik	4930415L06Rik	chrX:89930096-89932852	q1	q2	NOTEST	0	0	0	0	1	1	no
892	4930415O20Rik	4930415O20Rik	4930415O20Rik	chr15:98571003-98589588	q1	q2	NOTEST	0	0.181655	Inf	0	1	1	no
893	4930417O13Rik	4930417O13Rik	4930417O13Rik	chr6:125265524-125273777	q1	q2	NOTEST	0	0	0	0	1	1	no
894	4930417O22Rik	4930417O22Rik	4930417O22Rik	chr11:101952420-101960574	q1	q2	NOTEST	0.238327	0	#NAME?	0	1	1	no
895	4930419G24Rik	4930419G24Rik	4930419G24Rik	chr3:32949630-33143082	q1	q2	NOTEST	0	0	0	0	1	1	no
896	4930422G04Rik	4930422G04Rik	4930422G04Rik	chr3:127553488-127618023	q1	q2	OK	0.358696	0.744666	1.05383	0.816125	0.44515	0.999132	no
897	4930423M02Rik	4930423M02Rik	4930423M02Rik	chr4:5632327-5642284	q1	q2	NOTEST	0	0	0	0	1	1	no
898	4930425K10Rik	4930425K10Rik	4930425K10Rik	chr5:67933611-67977070	q1	q2	NOTEST	0	0	0	0	1	1	no
899	4930425O10Rik	4930425O10Rik	4930425O10Rik	chr3:138711534-138726984	q1	q2	NOTEST	0	0	0	0	1	1	no
900	4930426D05Rik	4930426D05Rik	4930426D05Rik	chr18:21550376-21656107	q1	q2	NOTEST	0	0	0	0	1	1	no
901	4930426L09Rik	4930426L09Rik	4930426L09Rik	chr2:18998318-18999804	q1	q2	NOTEST	0.182371	0.307772	0.754987	0	1	1	no
902	4930427A07Rik	4930427A07Rik	4930427A07Rik	chr12:113156420-113165458	q1	q2	NOTEST	0.185497	0.156524	-0.245013	0	1	1	no
903	4930428D18Rik	4930428D18Rik	4930428D18Rik	chrX:76393349-76397979	q1	q2	NOTEST	0	0	0	0	1	1	no
904	4930428E07Rik	4930428E07Rik	4930428E07Rik	chr12:37880704-38633410	q1	q2	NOTEST	0	0	0	0	1	1	no
905	4930428G15Rik	4930428G15Rik	4930428G15Rik	chr9:115336160-115341924	q1	q2	NOTEST	0	0	0	0	1	1	no
906	4930428O21Rik	4930428O21Rik	4930428O21Rik	chr5:107698211-107703480	q1	q2	NOTEST	0	0	0	0	1	1	no
907	4930429B21Rik	4930429B21Rik	4930429B21Rik	chr3:32334793-32367438	q1	q2	NOTEST	0.267812	0.225982	-0.245013	0	1	1	no
908	4930429D17Rik	4930429D17Rik	4930429D17Rik	chr5:103230374-103299029	q1	q2	NOTEST	0	0	0	0	1	1	no
909	4930429F11Rik	4930429F11Rik	4930429F11Rik	chr17:79475623-79477885	q1	q2	NOTEST	0	0	0	0	1	1	no
910	4930429F24Rik	4930429F24Rik	4930429F24Rik	chr9:79793640-79803235	q1	q2	OK	8.0835	0.824507	-3.29338	-2.75243	0.02805	0.623512	no
911	4930430A15Rik	4930430A15Rik	4930430A15Rik	chr2:111193253-111229600	q1	q2	NOTEST	0	0	0	0	1	1	no
912	4930430D24Rik	4930430D24Rik	4930430D24Rik	chrX:38038198-38043114	q1	q2	NOTEST	0	0.0664247	Inf	0	1	1	no
913	4930430F08Rik	4930430F08Rik	4930430F08Rik	chr10:100488288-100589259	q1	q2	OK	8.39149	11.9657	0.511905	0.426185	0.6277	0.999132	no
914	4930430F21Rik	4930430F21Rik	4930430F21Rik	chr15:31039125-31043331	q1	q2	NOTEST	0	0	0	0	1	1	no
915	4930430J02Rik	4930430J02Rik	4930430J02Rik	chr9:57391069-57400364	q1	q2	NOTEST	0	0	0	0	1	1	no
916	4930431F12Rik	4930431F12Rik	4930431F12Rik	chr5:44966200-44978805	q1	q2	NOTEST	0	0.223676	Inf	0	1	1	no
917	4930431P03Rik	4930431P03Rik	4930431P03Rik	chr14:44954899-44961307	q1	q2	NOTEST	0.112512	0.110762	-0.0226208	0	1	1	no
918	4930432J09Rik	4930432J09Rik	4930432J09Rik	chr14:103977627-104027142	q1	q2	NOTEST	0	0.033689	Inf	0	1	1	no
919	4930432K09Rik	4930432K09Rik	4930432K09Rik	chr5:87825696-87846386	q1	q2	NOTEST	0	0	0	0	1	1	no
920	4930432K21Rik	4930432K21Rik	4930432K21Rik	chr8:84148037-84172597	q1	q2	NOTEST	0.374503	0.0601874	-2.63744	0	1	1	no
921	4930432M17Rik	4930432M17Rik	4930432M17Rik	chr3:121670762-121682982	q1	q2	NOTEST	0	0	0	0	1	1	no
922	4930433B08Rik	4930433B08Rik	4930433B08Rik	chr3:18468284-18480477	q1	q2	NOTEST	0	0	0	0	1	1	no
923	4930433I11Rik	4930433I11Rik	4930433I11Rik	chr7:40987608-40994833	q1	q2	NOTEST	0	0	0	0	1	1	no
924	4930433N12Rik	4930433N12Rik	4930433N12Rik	chr9:3190268-3199813	q1	q2	NOTEST	0	0	0	0	1	1	no
925	4930434J06Rik	4930434J06Rik	4930434J06Rik	chr14:71856708-71920438	q1	q2	NOTEST	0	0	0	0	1	1	no
926	4930435E12Rik	4930435E12Rik	4930435E12Rik	chr16:38812204-38828749	q1	q2	NOTEST	0	0	0	0	1	1	no
927	4930438E09Rik	4930438E09Rik	4930438E09Rik	chr14:67233291-67430952	q1	q2	NOTEST	0	0	0	0	1	1	no
928	4930440C22Rik	4930440C22Rik	4930440C22Rik	chr1:94797441-94802472	q1	q2	NOTEST	0	0	0	0	1	1	no
929	4930441J16Rik	4930441J16Rik	4930441J16Rik	chr2:74298939-74307717	q1	q2	NOTEST	0	0	0	0	1	1	no
930	4930441O14Rik	4930441O14Rik	4930441O14Rik	chr13:67729261-67756838	q1	q2	NOTEST	0.0432324	0.0607997	0.491952	0	1	1	no
931	4930442J19Rik	4930442J19Rik	4930442J19Rik	chr2:151302038-151316003	q1	q2	NOTEST	0	0	0	0	1	1	no
932	4930442L01Rik	4930442L01Rik	4930442L01Rik	chr3:96829825-96870926	q1	q2	NOTEST	0	0	0	0	1	1	no
933	4930443O20Rik	4930443O20Rik	4930443O20Rik	chr2:85073613-85086461	q1	q2	NOTEST	0	0	0	0	1	1	no
934	4930444A02Rik	4930444A02Rik	4930444A02Rik	chr8:25980603-25994121	q1	q2	OK	6.77933	5.03323	-0.42966	-0.547864	0.58185	0.999132	no
935	4930444F02Rik	4930444F02Rik	4930444F02Rik	chr10:18797298-18831930	q1	q2	NOTEST	0	0	0	0	1	1	no
936	4930444G20Rik	4930444G20Rik	4930444G20Rik	chr10:22066308-22068079	q1	q2	NOTEST	0	0.020983	Inf	0	1	1	no
937	4930444M15Rik	4930444M15Rik	4930444M15Rik	chr14:76514557-76520855	q1	q2	NOTEST	0	0	0	0	1	1	no
938	4930444P10Rik	4930444P10Rik	4930444P10Rik	chr1:16065978-16093041	q1	q2	NOTEST	0	0	0	0	1	1	no
939	4930447A16Rik	4930447A16Rik	4930447A16Rik	chr15:37366174-37792428	q1	q2	NOTEST	0	0	0	0	1	1	no
940	4930447C04Rik	4930447C04Rik	4930447C04Rik	chr12:72881108-72917765	q1	q2	NOTEST	0.0685229	0.0192734	-1.82998	0	1	1	no
941	4930447J18Rik	4930447J18Rik	4930447J18Rik	chr14:47898863-47944189	q1	q2	NOTEST	0	0	0	0	1	1	no
942	4930447K03Rik	4930447K03Rik	4930447K03Rik	chr13:34084154-34113272	q1	q2	NOTEST	0	0.0396624	Inf	0	1	1	no
943	4930447N08Rik	4930447N08Rik	4930447N08Rik	chr3:122729157-122859374	q1	q2	NOTEST	0	0.034538	Inf	0	1	1	no
944	4930448C13Rik	4930448C13Rik	4930448C13Rik	chr12:14996388-15050389	q1	q2	NOTEST	0	0	0	0	1	1	no
945	4930448F12Rik	4930448F12Rik	4930448F12Rik	chr13:18084946-18100202	q1	q2	NOTEST	0	0	0	0	1	1	no
946	4930448H16Rik	4930448H16Rik	4930448H16Rik	chr5:143226991-143234748	q1	q2	NOTEST	0	0	0	0	1	1	no
947	4930448I06Rik	4930448I06Rik	4930448I06Rik	chr1:41167559-41181252	q1	q2	NOTEST	0	0	0	0	1	1	no
948	4930448I18Rik	4930448I18Rik	4930448I18Rik	chr5:50151332-50156092	q1	q2	NOTEST	0	0	0	0	1	1	no
949	4930448K20Rik	4930448K20Rik	4930448K20Rik	chr4:9915964-9917397	q1	q2	NOTEST	0	0	0	0	1	1	no
950	4930449E01Rik	4930449E01Rik	4930449E01Rik	chr14:105498787-105505628	q1	q2	NOTEST	0	0	0	0	1	1	no
951	4930449E18Rik	4930449E18Rik	4930449E18Rik	chr19:57273959-57277052	q1	q2	NOTEST	0	0	0	0	1	1	no
952	4930449I24Rik	4930449I24Rik	4930449I24Rik	chr5:146502376-146516902	q1	q2	NOTEST	0	0	0	0	1	1	no
953	4930451C15Rik	4930451C15Rik	4930451C15Rik	chr16:17544464-17561247	q1	q2	OK	0.726458	0.0340487	-4.41521	-1.74978	0.2147	0.999132	no
954	4930451G09Rik	4930451G09Rik	4930451G09Rik	chr16:4964287-4978962	q1	q2	NOTEST	0.13593	0.0574855	-1.24159	0	1	1	no
955	4930451I11Rik	4930451I11Rik	4930451I11Rik	chr7:126830473-126831496	q1	q2	NOTEST	0	0	0	0	1	1	no
956	4930452A19Rik	4930452A19Rik	4930452A19Rik	chr17:9750751-9775866	q1	q2	NOTEST	0	0	0	0	1	1	no
957	4930452B06Rik	4930452B06Rik	4930452B06Rik	chr14:8431171-8666290	q1	q2	NOTEST	0.0458973	0.116185	1.33995	0	1	1	no
958	4930452G13Rik	4930452G13Rik	4930452G13Rik	chr14:79702919-79712930	q1	q2	NOTEST	0	0	0	0	1	1	no
959	4930452N14Rik	4930452N14Rik	4930452N14Rik	chr1:154241520-154256906	q1	q2	NOTEST	0	0	0	0	1	1	no
960	4930453H23Rik	4930453H23Rik	4930453H23Rik	chrX:21206579-21221665	q1	q2	NOTEST	0	0	0	0	1	1	no
961	4930453L07Rik	4930453L07Rik	4930453L07Rik	chr8:9144668-9149050	q1	q2	NOTEST	0	0	0	0	1	1	no
962	4930453N24Rik	4930453N24Rik	4930453N24Rik	chr16:64766104-64770939	q1	q2	OK	25.1018	21.327	-0.235111	-0.310746	0.7584	0.999132	no
963	4930455B14Rik	4930455B14Rik	4930455B14Rik	chr14:8666389-8673378	q1	q2	NOTEST	0	0	0	0	1	1	no
964	4930455C13Rik	4930455C13Rik	4930455C13Rik	chr10:21295978-21368889	q1	q2	OK	13.1448	20.9069	0.669486	0.343041	0.6891	0.999132	no
965	4930455D15Rik	4930455D15Rik	4930455D15Rik	chr18:32663641-32866420	q1	q2	NOTEST	0	0.0465727	Inf	0	1	1	no
966	4930455F16Rik	4930455F16Rik	4930455F16Rik	chr16:4219911-4229116	q1	q2	NOTEST	0	0	0	0	1	1	no
967	4930455H04Rik	4930455H04Rik	4930455H04Rik	chr3:116918261-116984406	q1	q2	NOTEST	0	0	0	0	1	1	no
968	4930455J16Rik	4930455J16Rik	4930455J16Rik	chr13:58741073-58762311	q1	q2	NOTEST	0	0	0	0	1	1	no
969	4930456L15Rik	4930456L15Rik	4930456L15Rik	chr4:103290958-103311832	q1	q2	NOTEST	0	0	0	0	1	1	no
970	4930459L07Rik	4930459L07Rik	4930459L07Rik	chr5:58443239-58452998	q1	q2	NOTEST	0	0	0	0	1	1	no
971	4930461G14Rik	4930461G14Rik	4930461G14Rik	chr9:58455172-58469623	q1	q2	NOTEST	0.405897	0.285416	-0.508048	0	1	1	no
972	4930465A12Rik	4930465A12Rik	4930465A12Rik	chr4:127988043-128567656	q1	q2	NOTEST	0	0	0	0	1	1	no
973	4930465K10Rik	4930465K10Rik	4930465K10Rik	chr18:77714183-77715445	q1	q2	NOTEST	0.110491	0.0621555	-0.829976	0	1	1	no
974	4930465M20Rik	4930465M20Rik	4930465M20Rik	chr12:107723742-107735488	q1	q2	NOTEST	0	0	0	0	1	1	no
975	4930467D21Rik	4930467D21Rik	4930467D21Rik	chr5:97392416-97588126	q1	q2	NOTEST	0	0.164933	Inf	0	1	1	no
976	4930467E23Rik	4930467E23Rik	4930467E23Rik	chr8:19729575-20063170	q1	q2	NOTEST	0	0	0	0	1	1	no
977	4930467K11Rik	4930467K11Rik	4930467K11Rik	chr10:57478382-57486353	q1	q2	NOTEST	0	0	0	0	1	1	no
978	4930468A15Rik	4930468A15Rik	4930468A15Rik	chrX:76582609-76602924	q1	q2	NOTEST	0	0	0	0	1	1	no
979	4930469G21Rik	4930469G21Rik	4930469G21Rik	chr1:161142711-161170507	q1	q2	NOTEST	0	0.0438401	Inf	0	1	1	no
980	4930470H14Rik	4930470H14Rik	4930470H14Rik	chr17:4044657-4082995	q1	q2	OK	13.7529	14.2482	0.0510363	0.066083	0.9435	0.999132	no
981	4930470P17Rik	4930470P17Rik	4930470P17Rik	chr2:170579417-170602017	q1	q2	NOTEST	0	0	0	0	1	1	no
982	4930471C04Rik	4930471C04Rik	4930471C04Rik	chr14:64099294-64104235	q1	q2	NOTEST	0	0	0	0	1	1	no
983	4930471G03Rik	4930471G03Rik	4930471G03Rik	chr18:36017657-36197160	q1	q2	NOTEST	0	0	0	0	1	1	no
984	4930471I20Rik	4930471I20Rik	4930471I20Rik	chr2:155518042-155562743	q1	q2	NOTEST	0	0.154728	Inf	0	1	1	no
985	4930471M09Rik	4930471M09Rik	4930471M09Rik	chr6:91430459-91440854	q1	q2	NOTEST	0	0	0	0	1	1	no
986	4930473A02Rik	4930473A02Rik	4930473A02Rik	chr2:130450277-130563749	q1	q2	OK	13.7015	15.4336	0.171747	0.0538656	0.78035	0.999132	no
987	4930473O22Rik	4930473O22Rik	4930473O22Rik	chr10:97590983-97596931	q1	q2	NOTEST	0	0	0	0	1	1	no
988	4930474G06Rik	4930474G06Rik	4930474G06Rik	chr18:28560163-28998176	q1	q2	NOTEST	0	0	0	0	1	1	no
989	4930474H20Rik	4930474H20Rik	4930474H20Rik	chr14:90126890-90269760	q1	q2	NOTEST	0	0	0	0	1	1	no
990	4930474M22Rik	4930474M22Rik	4930474M22Rik	chr17:14279505-14404790	q1	q2	NOTEST	0	0	0	0	1	1	no
991	4930474N05Rik	4930474N05Rik	4930474N05Rik	chr14:36094964-36096855	q1	q2	NOTEST	0	0	0	0	1	1	no
992	4930474N09Rik	4930474N09Rik	4930474N09Rik	chr12:99161276-99162808	q1	q2	NOTEST	0	0	0	0	1	1	no
993	4930478L05Rik	4930478L05Rik	4930478L05Rik	chr16:78540335-78576688	q1	q2	NOTEST	0	0.0392428	Inf	0	1	1	no
994	4930478P22Rik	4930478P22Rik	4930478P22Rik	chr5:35361552-35367677	q1	q2	NOTEST	0	0	0	0	1	1	no
995	4930479D17Rik	4930479D17Rik	4930479D17Rik	chr6:146657217-146665403	q1	q2	NOTEST	0	0	0	0	1	1	no
996	4930479M11Rik	4930479M11Rik	4930479M11Rik	chr7:30670721-30671605	q1	q2	NOTEST	0	0	0	0	1	1	no
997	4930480E11Rik	4930480E11Rik	4930480E11Rik	chrX:78369642-78371128	q1	q2	NOTEST	0	0	0	0	1	1	no
998	4930480G23Rik	4930480G23Rik	4930480G23Rik	chr4:19979444-20005739	q1	q2	NOTEST	0	0	0	0	1	1	no
999	4930480K15Rik	4930480K15Rik	4930480K15Rik	chr17:90033643-91092802	q1	q2	NOTEST	0	0.0164814	Inf	0	1	1	no
1000	4930480M12Rik	4930480M12Rik	4930480M12Rik	chr12:26211266-26240707	q1	q2	NOTEST	0	0	0	0	1	1	no
1001	4930481A15Rik	4930481A15Rik	4930481A15Rik	chr19:5406873-5424916	q1	q2	NOTEST	0.287911	0.160991	-0.838649	0	1	1	no
1002	4930483J18Rik	4930483J18Rik	4930483J18Rik	chr15:81190852-81192757	q1	q2	NOTEST	0.131347	0.073888	-0.829976	0	1	1	no
1003	4930483K19Rik	4930483K19Rik	4930483K19Rik	chr10:76531626-76562226	q1	q2	NOTEST	0.113165	0.286469	1.33995	0	1	1	no
1004	4930483O08Rik	4930483O08Rik	4930483O08Rik	chr7:133128250-133142457	q1	q2	NOTEST	0	0.0398065	Inf	0	1	1	no
1005	4930486F22Rik	4930486F22Rik	4930486F22Rik	chr10:86048745-86498896	q1	q2	NOTEST	0	0	0	0	1	1	no
1006	4930486I03Rik	4930486I03Rik	4930486I03Rik	chr1:20057778-20618057	q1	q2	NOTEST	0	0	0	0	1	1	no
1007	4930486L24Rik	4930486L24Rik	4930486L24Rik	chr13:60842611-60864416	q1	q2	OK	7.49998	0.0843806	-6.47383	-3.30383	0.23365	0.999132	no
1008	4930487D11Rik	4930487D11Rik	4930487D11Rik	chr5:38344388-38349197	q1	q2	NOTEST	0	0	0	0	1	1	no
1009	4930487H11Rik	4930487H11Rik	4930487H11Rik	chr1:62703316-62818692	q1	q2	NOTEST	0	0.190333	Inf	0	1	1	no
1010	4930488B22Rik	4930488B22Rik	4930488B22Rik	chr1:184712496-184718989	q1	q2	NOTEST	0	0	0	0	1	1	no
1011	4930488L21Rik	4930488L21Rik	4930488L21Rik	chr8:93810837-93969388	q1	q2	NOTEST	0	0	0	0	1	1	no
1012	4930500F04Rik	4930500F04Rik	4930500F04Rik	chr5:149847746-149864280	q1	q2	NOTEST	0	0	0	0	1	1	no
1013	4930500J02Rik	4930500J02Rik	4930500J02Rik	chr2:104559183-104571429	q1	q2	OK	7.65429	20.5919	1.42774	1.25112	0.2137	0.999132	no
1014	4930500L23Rik	4930500L23Rik	4930500L23Rik	chr5:139523750-139541339	q1	q2	NOTEST	0.216078	0	#NAME?	0	1	1	no
1015	4930502A04Rik	4930502A04Rik	4930502A04Rik	chr9:68470901-68520200	q1	q2	NOTEST	0	0	0	0	1	1	no
1016	4930502E09Rik	4930502E09Rik	4930502E09Rik	chr11:84829177-84830868	q1	q2	NOTEST	0	0	0	0	1	1	no
1017	4930502E18Rik	4930502E18Rik	4930502E18Rik	chrX:53724830-53738222	q1	q2	NOTEST	0	0	0	0	1	1	no
1018	4930503B20Rik	4930503B20Rik	4930503B20Rik	chr3:146641931-146651715	q1	q2	NOTEST	0.577279	0.608891	0.0769149	0	1	1	no
1019	4930503E14Rik	4930503E14Rik	4930503E14Rik	chr14:44163166-44171371	q1	q2	OK	0.107742	0.697001	2.69359	1.31275	0.2816	0.999132	no
1020	4930503E24Rik	4930503E24Rik	4930503E24Rik	chr10:124469073-124524488	q1	q2	NOTEST	0.103543	0.0582467	-0.829976	0	1	1	no
1021	4930503H13Rik	4930503H13Rik	4930503H13Rik	chrX:156539482-156540117	q1	q2	NOTEST	0	0	0	0	1	1	no
1022	4930503L19Rik	4930503L19Rik	4930503L19Rik	chr18:70453139-70472480	q1	q2	OK	3.92095	5.43544	0.471194	0.500063	0.62825	0.999132	no
1023	4930503O07Rik	4930503O07Rik	4930503O07Rik	chr1:194212186-194222759	q1	q2	NOTEST	0	0	0	0	1	1	no
1024	4930504O13Rik	4930504O13Rik	4930504O13Rik	chr11:58446142-58452966	q1	q2	NOTEST	0	0	0	0	1	1	no
1025	4930505A04Rik	4930505A04Rik	4930505A04Rik	chr11:30426005-30471829	q1	q2	NOTEST	0.162134	0.0456034	-1.82998	0	1	1	no
1026	4930505G20Rik	4930505G20Rik	4930505G20Rik	chr14:115092214-116525192	q1	q2	NOTEST	0	0	0	0	1	1	no
1027	4930506C21Rik	4930506C21Rik	4930506C21Rik	chr17:8283812-8327442	q1	q2	OK	1.36458	3.15581	1.20955	0.274499	0.68905	0.999132	no
1028	4930506M07Rik	4930506M07Rik	4930506M07Rik	chr19:58973357-59076069	q1	q2	NOTEST	0.229665	0.120283	-0.933094	0	1	1	no
1029	4930507D05Rik	4930507D05Rik	4930507D05Rik	chr10:62429377-62451353	q1	q2	NOTEST	0.176231	0.0660913	-1.41494	0	1	1	no
1030	4930509E16Rik	4930509E16Rik	4930509E16Rik	chr9:72518249-72531858	q1	q2	NOTEST	0	0.0999399	Inf	0	1	1	no
1031	4930509J09Rik	4930509J09Rik	4930509J09Rik	chr3:73066350-73594830	q1	q2	NOTEST	0	0	0	0	1	1	no
1032	4930509K18Rik	4930509K18Rik	4930509K18Rik	chr4:40313231-40317719	q1	q2	NOTEST	0	0	0	0	1	1	no
1033	4930511A02Rik	4930511A02Rik	4930511A02Rik	chr12:11438232-11444812	q1	q2	NOTEST	0	0	0	0	1	1	no
1034	4930511E03Rik	4930511E03Rik	4930511E03Rik	chr6:94943833-94951545	q1	q2	NOTEST	0	0	0	0	1	1	no
1035	4930511M06Rik	4930511M06Rik	4930511M06Rik	chr18:57533825-57731065	q1	q2	OK	2.77083	3.56082	0.361892	0.282962	0.76415	0.999132	no
1036	4930511M11Rik	4930511M11Rik	4930511M11Rik	chr5:3657003-3679544	q1	q2	NOTEST	0	0.0264711	Inf	0	1	1	no
1037	4930512B01Rik	4930512B01Rik	4930512B01Rik	chr12:69746847-69987002	q1	q2	NOTEST	0.0960556	0	#NAME?	0	1	1	no
1038	4930513D17Rik	4930513D17Rik	4930513D17Rik	chr5:39461748-39603574	q1	q2	NOTEST	0	0	0	0	1	1	no
1039	4930513N10Rik	4930513N10Rik	4930513N10Rik	chr8:95719450-95821728	q1	q2	FAIL	0.359832	0.189861	0	0	1	1	no
1040	4930513O06Rik	4930513O06Rik	4930513O06Rik	chrX:139086242-139093403	q1	q2	NOTEST	0.195482	0	#NAME?	0	1	1	no
1041	4930515B02Rik	4930515B02Rik	4930515B02Rik	chr4:140872692-140878057	q1	q2	NOTEST	0	0	0	0	1	1	no
1042	4930515G01Rik	4930515G01Rik	4930515G01Rik	chr5:114773732-114774983	q1	q2	NOTEST	0	0.251234	Inf	0	1	1	no
1043	4930515G16Rik	4930515G16Rik	4930515G16Rik	chr6:67565233-67565699	q1	q2	NOTEST	0	0	0	0	1	1	no
1044	4930515L03Rik	4930515L03Rik	4930515L03Rik	chr2:16918677-17013726	q1	q2	NOTEST	0	0	0	0	1	1	no
1045	4930515L19Rik	4930515L19Rik	4930515L19Rik	chrX:46267558-46328911	q1	q2	NOTEST	0	0	0	0	1	1	no
1046	4930517E11Rik	4930517E11Rik	4930517E11Rik	chr2:124123635-124129956	q1	q2	NOTEST	0	0	0	0	1	1	no
1047	4930518P08Rik	4930518P08Rik	4930518P08Rik	chr13:50753392-50765248	q1	q2	NOTEST	0	0	0	0	1	1	no
1048	4930519D14Rik	4930519D14Rik	4930519D14Rik	chr13:30615042-30624258	q1	q2	NOTEST	0	0	0	0	1	1	no
1049	4930519F09Rik	4930519F09Rik	4930519F09Rik	chr10:28921962-28923507	q1	q2	OK	0.174347	1.05433	2.59629	1.44498	0.23085	0.999132	no
1050	4930519F16Rik	4930519F16Rik	4930519F16Rik	chrX:103232280-103256606	q1	q2	NOTEST	0	0	0	0	1	1	no
1051	4930519F24Rik	4930519F24Rik	4930519F24Rik	chr9:100022299-100034670	q1	q2	NOTEST	0	0	0	0	1	1	no
1052	4930519G04Rik	4930519G04Rik	4930519G04Rik	chr5:114853713-114883879	q1	q2	NOTEST	0.0636364	0.0715959	0.170024	0	1	1	no
1053	4930519H02Rik	4930519H02Rik	4930519H02Rik	chr5:15863927-15883766	q1	q2	NOTEST	0	0	0	0	1	1	no
1054	4930520O04Rik	4930520O04Rik	4930520O04Rik	chr9:114368323-114390712	q1	q2	NOTEST	0	0.110813	Inf	0	1	1	no
1055	4930520P13Rik	4930520P13Rik	4930520P13Rik	chr13:70232821-70248122	q1	q2	NOTEST	0	0	0	0	1	1	no
1056	4930521E06Rik	4930521E06Rik	4930521E06Rik	chr1:44551670-44796836	q1	q2	NOTEST	0	0.515214	Inf	0	1	1	no
1057	4930522H14Rik	4930522H14Rik	4930522H14Rik	chr4:109505331-109531297	q1	q2	NOTEST	0	0	0	0	1	1	no
1058	4930522O17Rik	4930522O17Rik	4930522O17Rik	chr4:53246195-53251120	q1	q2	NOTEST	0	0	0	0	1	1	no
1059	4930523C07Rik	4930523C07Rik	4930523C07Rik	chr1:160044379-160078586	q1	q2	OK	1.36826	3.50148	1.35562	1.28814	0.18195	0.999132	no
1060	4930523O13Rik	4930523O13Rik	4930523O13Rik	chr15:46435865-46496179	q1	q2	NOTEST	0	0	0	0	1	1	no
1061	4930524B15Rik	4930524B15Rik	4930524B15Rik	chr11:31965632-31979651	q1	q2	NOTEST	0	0	0	0	1	1	no
1062	4930524C18Rik	4930524C18Rik	4930524C18Rik	chr14:114831964-114861327	q1	q2	NOTEST	0	0	0	0	1	1	no
1063	4930524L23Rik	4930524L23Rik	4930524L23Rik	chrX:7558561-7605420	q1	q2	NOTEST	0	0.0808869	Inf	0	1	1	no
1064	4930524N10Rik	4930524N10Rik	4930524N10Rik	chrX:154339224-154343392	q1	q2	NOTEST	0	0	0	0	1	1	no
1065	4930524O05Rik	4930524O05Rik	4930524O05Rik	chr19:10634232-10665210	q1	q2	NOTEST	0	0	0	0	1	1	no
1066	4930524O08Rik	4930524O08Rik	4930524O08Rik	chr9:89826518-89864028	q1	q2	NOTEST	0	0	0	0	1	1	no
1067	4930525D18Rik	4930525D18Rik	4930525D18Rik	chr9:114341110-114364627	q1	q2	NOTEST	0	0	0	0	1	1	no
1068	4930525G20Rik	4930525G20Rik	4930525G20Rik	chr13:67796593-67830985	q1	q2	NOTEST	0	0	0	0	1	1	no
1069	4930525M21Rik	4930525M21Rik	4930525M21Rik	chrX:38013907-38018815	q1	q2	NOTEST	0	0	0	0	1	1	no
1070	4930526D03Rik	4930526D03Rik	4930526D03Rik	chr2:181696794-181698442	q1	q2	NOTEST	0	0	0	0	1	1	no
1071	4930526I15Rik	4930526I15Rik	4930526I15Rik	chr9:124423250-124424856	q1	q2	OK	1.78832	11.4271	2.67578	2.36448	0.0699	0.9807	no
1072	4930526L06Rik	4930526L06Rik	4930526L06Rik	chr19:11196816-11299884	q1	q2	NOTEST	0	0	0	0	1	1	no
1073	4930527F14Rik	4930527F14Rik	4930527F14Rik	chr14:45543709-45562876	q1	q2	NOTEST	0	0	0	0	1	1	no
1074	4930527G23Rik	4930527G23Rik	4930527G23Rik	chr18:29396715-29496416	q1	q2	NOTEST	0	0	0	0	1	1	no
1075	4930528A17Rik	4930528A17Rik	4930528A17Rik	chr4:21846326-21876475	q1	q2	OK	1.64562	2.07431	0.334	0.107939	0.74445	0.999132	no
1076	4930528D03Rik	4930528D03Rik	4930528D03Rik	chr13:59733649-59737470	q1	q2	NOTEST	0	0.0635367	Inf	0	1	1	no
1077	4930528P14Rik	4930528P14Rik	4930528P14Rik	chr2:115329265-115344280	q1	q2	NOTEST	0	0	0	0	1	1	no
1078	4930529C04Rik	4930529C04Rik	4930529C04Rik	chr3:91071661-91075192	q1	q2	NOTEST	0.0351369	0	#NAME?	0	1	1	no
1079	4930529F24Rik	4930529F24Rik	4930529F24Rik	chr14:38368950-39473088	q1	q2	NOTEST	0	0	0	0	1	1	no
1080	4930529K09Rik	4930529K09Rik	4930529K09Rik	chr14:86245969-86262042	q1	q2	NOTEST	0	0	0	0	1	1	no
1081	4930529L06Rik	4930529L06Rik	4930529L06Rik	chr16:84679788-84685147	q1	q2	NOTEST	0	0	0	0	1	1	no
1082	4930529M08Rik	4930529M08Rik	4930529M08Rik	chr2:145934783-145964226	q1	q2	NOTEST	0	0.0484603	Inf	0	1	1	no
1083	4930533B01Rik	4930533B01Rik	4930533B01Rik	chr2:113220186-113716767	q1	q2	NOTEST	0	0	0	0	1	1	no
1084	4930533P14Rik	4930533P14Rik	4930533P14Rik	chr1:96612056-96662573	q1	q2	NOTEST	0	0	0	0	1	1	no
1085	4930538K18Rik	4930538K18Rik	4930538K18Rik	chr4:119205054-119218217	q1	q2	OK	0.809306	0.20234	-1.9999	-1.10189	0.3378	0.999132	no
1086	4930539C22Rik	4930539C22Rik	4930539C22Rik	chr3:134404142-134423635	q1	q2	NOTEST	0	0	0	0	1	1	no
1087	4930539E08Rik	4930539E08Rik	4930539E08Rik	chr17:28896394-28915324	q1	q2	NOTEST	0.186402	0.0524291	-1.82998	0	1	1	no
1088	4930539J05Rik	4930539J05Rik	4930539J05Rik	chr3:135436220-135438665	q1	q2	OK	10.6989	11.7028	0.129382	0.109318	0.90815	0.999132	no
1089	4930539M17Rik	4930539M17Rik	4930539M17Rik	chr3:9061963-9071076	q1	q2	NOTEST	0	0	0	0	1	1	no
1090	4930539N22Rik	4930539N22Rik	4930539N22Rik	chr3:13471654-14182287	q1	q2	NOTEST	0	0	0	0	1	1	no
1091	4930540M03Rik	4930540M03Rik	4930540M03Rik	chr9:15559863-15641220	q1	q2	NOTEST	0	0	0	0	1	1	no
1092	4930542C21Rik	4930542C21Rik	4930542C21Rik	chr16:38017322-38054526	q1	q2	NOTEST	0	0	0	0	1	1	no
1093	4930542D17Rik	4930542D17Rik	4930542D17Rik	chr16:50589858-50654166	q1	q2	NOTEST	0	0	0	0	1	1	no
1094	4930542H20Rik	4930542H20Rik	4930542H20Rik	chr11:79591211-79694012	q1	q2	NOTEST	0	0	0	0	1	1	no
1095	4930543E12Rik	4930543E12Rik	4930543E12Rik	chr7:113100235-113142015	q1	q2	NOTEST	0	0	0	0	1	1	no
1096	4930544D05Rik	4930544D05Rik	4930544D05Rik	chr11:70614882-70619194	q1	q2	NOTEST	0	0	0	0	1	1	no
1097	4930544G11Rik	4930544G11Rik	4930544G11Rik	chr6:65952570-65954014	q1	q2	NOTEST	0	0	0	0	1	1	no
1098	4930544M13Rik	4930544M13Rik	4930544M13Rik	chr13:114607227-114697822	q1	q2	NOTEST	0	0	0	0	1	1	no
1099	4930545E07Rik	4930545E07Rik	4930545E07Rik	chr18:17568745-17580990	q1	q2	NOTEST	0	0	0	0	1	1	no
1100	4930545H06Rik	4930545H06Rik	4930545H06Rik	chr10:68319064-68321142	q1	q2	NOTEST	0	0	0	0	1	1	no
1101	4930545L23Rik	4930545L23Rik	4930545L23Rik	chr2:134786163-135475258	q1	q2	NOTEST	0	0	0	0	1	1	no
1102	4930546C10Rik	4930546C10Rik	4930546C10Rik	chr18:68889486-68951528	q1	q2	NOTEST	0	0	0	0	1	1	no
1103	4930546K05Rik	4930546K05Rik	4930546K05Rik	chr9:42182237-42209231	q1	q2	NOTEST	0.0701052	0.00985923	-2.82998	0	1	1	no
1104	4930547C10Rik	4930547C10Rik	4930547C10Rik	chr4:52596273-52612163	q1	q2	NOTEST	0	0	0	0	1	1	no
1105	4930547E08Rik	4930547E08Rik	4930547E08Rik	chr2:103804451-103810622	q1	q2	NOTEST	0	0.19513	Inf	0	1	1	no
1106	4930547E14Rik	4930547E14Rik	4930547E14Rik	chr16:59613320-60605531	q1	q2	NOTEST	0	0	0	0	1	1	no
1107	4930548G14Rik	4930548G14Rik	4930548G14Rik	chr15:46623304-46639858	q1	q2	NOTEST	0	0	0	0	1	1	no
1108	4930548H24Rik	4930548H24Rik	4930548H24Rik	chr5:31485858-31488262	q1	q2	NOTEST	0.191169	0	#NAME?	0	1	1	no
1109	4930548J01Rik	4930548J01Rik	4930548J01Rik	chr17:4119445-4122102	q1	q2	NOTEST	0	0	0	0	1	1	no
1110	4930548K13Rik	4930548K13Rik	4930548K13Rik	chr4:26635819-26705449	q1	q2	NOTEST	0	0	0	0	1	1	no
1111	4930549C01Rik	4930549C01Rik	4930549C01Rik	chr4:136610436-136613213	q1	q2	NOTEST	0	0	0	0	1	1	no
1112	4930549G23Rik	4930549G23Rik	4930549G23Rik	chr18:67774875-67799943	q1	q2	NOTEST	0.310896	0.0874455	-1.82998	0	1	1	no
1113	4930550C14Rik	4930550C14Rik	4930550C14Rik	chr9:53405285-53432803	q1	q2	NOTEST	0.113165	0	#NAME?	0	1	1	no
1114	4930550L24Rik	4930550L24Rik	4930550L24Rik	chrX:58911460-58920304	q1	q2	OK	0.854531	0.144212	-2.56694	-1.39628	0.26135	0.999132	no
1115	4930552N02Rik	4930552N02Rik	4930552N02Rik	chr4:52814603-52828269	q1	q2	NOTEST	0	0	0	0	1	1	no
1116	4930552P12Rik	4930552P12Rik	4930552P12Rik	chr19:55640588-55702204	q1	q2	NOTEST	0	0	0	0	1	1	no
1117	4930553E22Rik	4930553E22Rik	4930553E22Rik	chr16:84371142-84375505	q1	q2	NOTEST	0	0	0	0	1	1	no
1118	4930554C24Rik	4930554C24Rik	4930554C24Rik	chr9:84774397-84784351	q1	q2	NOTEST	0	0	0	0	1	1	no
1119	4930555B11Rik	4930555B11Rik	4930555B11Rik	chr2:57181830-57188257	q1	q2	NOTEST	0	0	0	0	1	1	no
1120	4930555G01Rik	4930555G01Rik	4930555G01Rik	chr14:5050628-5059243	q1	q2	NOTEST	0.188447	0	#NAME?	0	1	1	no
1121	4930556C24Rik	4930556C24Rik	4930556C24Rik	chr16:85819210-85826772	q1	q2	NOTEST	0	0.0935421	Inf	0	1	1	no
1122	4930556G01Rik	4930556G01Rik	4930556G01Rik	chr4:30664595-30855744	q1	q2	NOTEST	0	0	0	0	1	1	no
1123	4930556J02Rik	4930556J02Rik	4930556J02Rik	chr14:61492687-61500382	q1	q2	NOTEST	0	0	0	0	1	1	no
1124	4930556M19Rik	4930556M19Rik	4930556M19Rik	chr15:10714835-10790123	q1	q2	OK	0.702164	1.53532	1.12866	0.781279	0.40185	0.999132	no
1125	4930556N09Rik	4930556N09Rik	4930556N09Rik	chr10:97035767-97061059	q1	q2	NOTEST	0	0	0	0	1	1	no
1126	4930557A04Rik	4930557A04Rik	4930557A04Rik	chrX:9849702-9850252	q1	q2	NOTEST	0	0.0950272	Inf	0	1	1	no
1127	4930557J02Rik	4930557J02Rik	4930557J02Rik	chr5:34007199-34169448	q1	q2	NOTEST	0	0	0	0	1	1	no
1128	4930558C23Rik	4930558C23Rik	4930558C23Rik	chr3:95386457-95402841	q1	q2	NOTEST	0	0.0620375	Inf	0	1	1	no
1129	4930558G05Rik	4930558G05Rik	4930558G05Rik	chrX:129051523-129067146	q1	q2	NOTEST	0	0	0	0	1	1	no
1130	4930558J18Rik	4930558J18Rik	4930558J18Rik	chr1:57359221-57377544	q1	q2	NOTEST	0	0	0	0	1	1	no
1131	4930558K02Rik	4930558K02Rik	4930558K02Rik	chr1:161942088-161979636	q1	q2	NOTEST	0	0	0	0	1	1	no
1132	4930562C15Rik	4930562C15Rik	4930562C15Rik	chr16:4835415-4867691	q1	q2	NOTEST	0.0322484	0.00907049	-1.82998	0	1	1	no
1133	4930562F07Rik	4930562F07Rik	4930562F07Rik	chr1:160044379-160078586	q1	q2	OK	0.746934	3.09889	2.0527	0.680605	0.55905	0.999132	no
1134	4930563D23Rik	4930563D23Rik	4930563D23Rik	chr16:92318762-92321441	q1	q2	NOTEST	0	0	0	0	1	1	no
1135	4930563E18Rik	4930563E18Rik	4930563E18Rik	chr18:10706859-10711832	q1	q2	NOTEST	0	0	0	0	1	1	no
1136	4930563E22Rik	4930563E22Rik	4930563E22Rik	chr11:72211723-72218450	q1	q2	NOTEST	0.188003	0.169215	-0.151904	0	1	1	no
1137	4930563F08Rik	4930563F08Rik	4930563F08Rik	chr5:131437681-132542343	q1	q2	NOTEST	0	0	0	0	1	1	no
1138	4930563M20Rik	4930563M20Rik	4930563M20Rik	chr8:116781711-116801412	q1	q2	NOTEST	0	0	0	0	1	1	no
1139	4930564B18Rik	4930564B18Rik	4930564B18Rik	chr14:75642258-75667137	q1	q2	NOTEST	0	0	0	0	1	1	no
1140	4930564C03Rik	4930564C03Rik	4930564C03Rik	chr17:44495986-45119284	q1	q2	NOTEST	0	0	0	0	1	1	no
1141	4930564D02Rik	4930564D02Rik	4930564D02Rik	chr3:105066843-105078806	q1	q2	NOTEST	0	0	0	0	1	1	no
1142	4930564G21Rik	4930564G21Rik	4930564G21Rik	chr10:119454033-120112965	q1	q2	NOTEST	0	0	0	0	1	1	no
1143	4930564K09Rik	4930564K09Rik	4930564K09Rik	chr3:82876704-82943638	q1	q2	NOTEST	0.0382402	0.0215116	-0.829976	0	1	1	no
1144	4930565D16Rik	4930565D16Rik	4930565D16Rik	chr3:84349375-84379921	q1	q2	NOTEST	0	0	0	0	1	1	no
1145	4930565N06Rik	4930565N06Rik	4930565N06Rik	chr16:36880518-36933085	q1	q2	OK	0.528482	1.04052	0.977379	0.0743956	0.70105	0.999132	no
1146	4930567H12Rik	4930567H12Rik	4930567H12Rik	chr8:125584637-125616670	q1	q2	NOTEST	0	0	0	0	1	1	no
1147	4930567H17Rik	4930567H17Rik	4930567H17Rik	chrX:70393900-70394740	q1	q2	NOTEST	0	0	0	0	1	1	no
1148	4930567J20Rik	4930567J20Rik	4930567J20Rik	chr16:71249903-71267176	q1	q2	NOTEST	0	0	0	0	1	1	no
1149	4930567K20Rik	4930567K20Rik	4930567K20Rik	chr10:10686058-11082331	q1	q2	NOTEST	0	0	0	0	1	1	no
1150	4930568D16Rik	4930568D16Rik	4930568D16Rik	chr2:35354217-35367729	q1	q2	NOTEST	0	0	0	0	1	1	no
1151	4930568E12Rik	4930568E12Rik	4930568E12Rik	chr9:13091266-13105855	q1	q2	NOTEST	0	0	0	0	1	1	no
1152	4930568G15Rik	4930568G15Rik	4930568G15Rik	chr1:165066616-165091930	q1	q2	NOTEST	0	0	0	0	1	1	no
1153	4930568K20Rik	4930568K20Rik	4930568K20Rik	chr5:124229724-124237137	q1	q2	NOTEST	0	0	0	0	1	1	no
1154	4930570G19Rik	4930570G19Rik	4930570G19Rik	chr3:156546752-156561746	q1	q2	NOTEST	0	0	0	0	1	1	no
1155	4930571K23Rik	4930571K23Rik	4930571K23Rik	chr7:125368860-125371013	q1	q2	NOTEST	0	0	0	0	1	1	no
1156	4930572K03Rik	4930572K03Rik	4930572K03Rik	chr5:127170564-127184356	q1	q2	NOTEST	0	0	0	0	1	1	no
1157	4930572O03Rik	4930572O03Rik	4930572O03Rik	chr5:15652287-15657059	q1	q2	NOTEST	0	0	0	0	1	1	no
1158	4930572O13Rik	4930572O13Rik	4930572O13Rik	chr14:25139794-25143241	q1	q2	NOTEST	0	0	0	0	1	1	no
1159	4930573O16Rik	4930573O16Rik	4930573O16Rik	chr2:52136646-52338798	q1	q2	NOTEST	0	0	0	0	1	1	no
1160	4930577N17Rik	4930577N17Rik	4930577N17Rik	chr3:51255664-51325987	q1	q2	NOTEST	0.48607	0.569653	0.228918	0	1	1	no
1161	4930578C19Rik	4930578C19Rik	4930578C19Rik	chrX:18418426-18461274	q1	q2	NOTEST	0	0	0	0	1	1	no
1162	4930578E11Rik	4930578E11Rik	4930578E11Rik	chr18:29396715-29496416	q1	q2	NOTEST	0.0603823	0.0509511	-0.245013	0	1	1	no
1163	4930578I06Rik	4930578I06Rik	4930578I06Rik	chr14:63971121-63987780	q1	q2	NOTEST	0	0	0	0	1	1	no
1164	4930578M01Rik	4930578M01Rik	4930578M01Rik	chr15:98985964-98989281	q1	q2	NOTEST	0.166286	0.187084	0.170024	0	1	1	no
1165	4930578N18Rik	4930578N18Rik	4930578N18Rik	chr16:76122612-76156086	q1	q2	NOTEST	0	0	0	0	1	1	no
1166	4930579F01Rik	4930579F01Rik	4930579F01Rik	chr3:138164134-138186713	q1	q2	NOTEST	0	0.0235819	Inf	0	1	1	no
1167	4930579G18Rik	4930579G18Rik	4930579G18Rik	chr14:54642160-54690742	q1	q2	NOTEST	0.465033	0.601629	0.371541	0	1	1	no
1168	4930579G24Rik	4930579G24Rik	4930579G24Rik	chr3:79629078-79632819	q1	q2	OK	0.529859	2.51493	2.24684	1.71247	0.11175	0.999132	no
1169	4930579K19Rik	4930579K19Rik	4930579K19Rik	chr9:98562459-98563611	q1	q2	NOTEST	0.123312	0.104051	-0.245013	0	1	1	no
1170	4930581F22Rik	4930581F22Rik	4930581F22Rik	chr9:35046578-35175987	q1	q2	NOTEST	0.319109	0.418859	0.392417	0	1	1	no
1171	4930583K01Rik	4930583K01Rik	4930583K01Rik	chr7:118243906-118245551	q1	q2	NOTEST	0	0	0	0	1	1	no
1172	4930583P06Rik	4930583P06Rik	4930583P06Rik	chr2:124217678-124222358	q1	q2	NOTEST	0	0	0	0	1	1	no
1173	4930584F24Rik	4930584F24Rik	4930584F24Rik	chr5:26460069-26493314	q1	q2	NOTEST	0	0	0	0	1	1	no
1174	4930590J08Rik	4930590J08Rik	4930590J08Rik	chr6:91904232-91950725	q1	q2	NOTEST	0.0366344	0.0103041	-1.82998	0	1	1	no
1175	4930590L20Rik	4930590L20Rik	4930590L20Rik	chr1:140246256-140656402	q1	q2	NOTEST	0	0.189507	Inf	0	1	1	no
1176	4930591A17Rik	4930591A17Rik	4930591A17Rik	chr2:179414935-179416880	q1	q2	NOTEST	0.220147	0	#NAME?	0	1	1	no
1177	4930592A05Rik	4930592A05Rik	4930592A05Rik	chr15:33083128-33653436	q1	q2	NOTEST	0	0.164215	Inf	0	1	1	no
1178	4930592I03Rik	4930592I03Rik	4930592I03Rik	chr18:82910878-83005314	q1	q2	NOTEST	0	0	0	0	1	1	no
1179	4930593A02Rik	4930593A02Rik	4930593A02Rik	chr3:58692588-58788524	q1	q2	NOTEST	0	0	0	0	1	1	no
1180	4930593C16Rik	4930593C16Rik	4930593C16Rik	chr9:120924454-120930802	q1	q2	NOTEST	0	0	0	0	1	1	no
1181	4930594C11Rik	4930594C11Rik	4930594C11Rik	chr1:37439339-37536259	q1	q2	NOTEST	0.0458253	0.0128893	-1.82998	0	1	1	no
1182	4930595M18Rik	4930595M18Rik	4930595M18Rik	chrX:81419574-81458122	q1	q2	NOTEST	0	0	0	0	1	1	no
1183	4930596D02Rik	4930596D02Rik	4930596D02Rik	chr14:35809485-35811978	q1	q2	NOTEST	0	0	0	0	1	1	no
1184	4930596M17Rik	4930596M17Rik	4930596M17Rik	chr9:121577842-121641566	q1	q2	NOTEST	0	0	0	0	1	1	no
1185	4930597G03Rik	4930597G03Rik	4930597G03Rik	chr14:51317334-51345489	q1	q2	NOTEST	0	0.0351284	Inf	0	1	1	no
1186	4930598F16Rik	4930598F16Rik	4930598F16Rik	chr1:95701183-95716518	q1	q2	NOTEST	0	0	0	0	1	1	no
1187	4930599N23Rik	4930599N23Rik	4930599N23Rik	chr6:39118472-39206773	q1	q2	OK	5.01489	1.75101	-1.51803	-0.361059	0.65685	0.999132	no
1188	4931402G19Rik	4931402G19Rik	4931402G19Rik	chr2:120355308-120504919	q1	q2	NOTEST	0.0569134	0.0643815	0.177876	0	1	1	no
1189	4931403E22Rik	4931403E22Rik	4931403E22Rik	chr19:26605159-26823907	q1	q2	NOTEST	0	0	0	0	1	1	no
1190	4931403G20Rik	4931403G20Rik	4931403G20Rik	chr12:69746847-69987002	q1	q2	NOTEST	0.0709345	0	#NAME?	0	1	1	no
1191	4931406B18Rik	4931406B18Rik	4931406B18Rik	chr7:43492043-43505938	q1	q2	NOTEST	0	0.0174618	Inf	0	1	1	no
1192	4931406C07Rik	4931406C07Rik	4931406C07Rik	chr9:15283336-15357788	q1	q2	OK	22.0143	18.5897	-0.24394	-0.212917	0.8345	0.999132	no
1193	4931406H21Rik	4931406H21Rik	4931406H21Rik	chr14:25459184-25666747	q1	q2	NOTEST	0	0.0989835	Inf	0	1	1	no
1194	4931406P16Rik	4931406P16Rik	4931406P16Rik	chr7:34236713-34285609	q1	q2	OK	14.3101	10.127	-0.498824	-0.721335	0.4685	0.999132	no
1195	4931408C20Rik	4931408C20Rik	4931408C20Rik	chr1:26681800-26687460	q1	q2	NOTEST	0	0	0	0	1	1	no
1196	4931408D14Rik	4931408D14Rik	4931408D14Rik	chr19:37258425-37264095	q1	q2	NOTEST	0	0.0345472	Inf	0	1	1	no
1197	4931409K22Rik	4931409K22Rik	4931409K22Rik	chr5:24543433-24555469	q1	q2	NOTEST	0	0	0	0	1	1	no
1198	4931414P19Rik	4931414P19Rik	4931414P19Rik	chr14:54583662-54605908	q1	q2	OK	2.65125	2.56857	-0.0457044	-0.0451672	0.9614	0.999132	no
1199	4931417E11Rik	4931417E11Rik	4931417E11Rik	chr6:73468572-73469667	q1	q2	NOTEST	0	0	0	0	1	1	no
1200	4931419H13Rik	4931419H13Rik	4931419H13Rik	chr3:55055241-55084002	q1	q2	NOTEST	0	0	0	0	1	1	no
1201	4931420L22Rik	4931420L22Rik	4931420L22Rik	chr16:71131075-71139029	q1	q2	NOTEST	0	0	0	0	1	1	no
1202	4931423N10Rik	4931423N10Rik	4931423N10Rik	chr2:23207475-23267129	q1	q2	NOTEST	0	0.040147	Inf	0	1	1	no
1203	4931428F04Rik	4931428F04Rik	4931428F04Rik	chr8:105276446-105289528	q1	q2	OK	0.807331	0.46414	-0.798599	-0.130269	0.77805	0.999132	no
1204	4931428L18Rik	4931428L18Rik	4931428L18Rik	chr1:31141077-31222656	q1	q2	NOTEST	0	0.110832	Inf	0	1	1	no
1205	4931429I11Rik	4931429I11Rik	4931429I11Rik	chr9:40894848-40964112	q1	q2	NOTEST	0	0	0	0	1	1	no
1206	4931429L15Rik	4931429L15Rik	4931429L15Rik	chr9:46303360-46319986	q1	q2	NOTEST	0	0	0	0	1	1	no
1207	4931429P17Rik	4931429P17Rik	4931429P17Rik	chr13:47960329-48018608	q1	q2	NOTEST	0	0	0	0	1	1	no
1208	4931430N09Rik	4931430N09Rik	4931430N09Rik	chr6:118592295-119221614	q1	q2	NOTEST	0	0	0	0	1	1	no
1209	4931431B13Rik	4931431B13Rik	4931431B13Rik	chr7:128173945-128206366	q1	q2	NOTEST	0	0	0	0	1	1	no
1210	4931431C16Rik	4931431C16Rik	4931431C16Rik	chr5:35581226-35613801	q1	q2	NOTEST	0.230937	0.103929	-1.1519	0	1	1	no
1211	4931431F19Rik	4931431F19Rik	4931431F19Rik	chr7:104127912-104129823	q1	q2	NOTEST	0	0	0	0	1	1	no
1212	4931440F15Rik	4931440F15Rik	4931440F15Rik	chr11:29692897-30026033	q1	q2	NOTEST	0	0.0214205	Inf	0	1	1	no
1213	4931440J10Rik	4931440J10Rik	4931440J10Rik	chr14:62663666-62830126	q1	q2	NOTEST	0	0	0	0	1	1	no
1214	4931440L10Rik	4931440L10Rik	4931440L10Rik	chr1:134540944-134547022	q1	q2	NOTEST	0.101118	0.0284369	-1.83021	0	1	1	no
1215	4931440P22Rik	4931440P22Rik	4931440P22Rik	chr3:65527484-65555518	q1	q2	NOTEST	0.213204	0.158938	-0.423764	0	1	1	no
1216	4932411E22Rik	4932411E22Rik	4932411E22Rik	chr11:89390222-89418948	q1	q2	NOTEST	0	0	0	0	1	1	no
1217	4932411N23Rik	4932411N23Rik	4932411N23Rik	chrX:126812461-126834004	q1	q2	NOTEST	0	0	0	0	1	1	no
1218	4932412D23Rik	4932412D23Rik	4932412D23Rik	chr16:42725701-42875762	q1	q2	NOTEST	0	0	0	0	1	1	no
1219	4932413F04Rik	4932413F04Rik	4932413F04Rik	chr9:103482935-103761837	q1	q2	NOTEST	0	0	0	0	1	1	no
1220	4932414J04Rik	4932414J04Rik	4932414J04Rik	chr11:21494729-21511180	q1	q2	NOTEST	0	0	0	0	1	1	no
1221	4932414N04Rik	4932414N04Rik	4932414N04Rik	chr2:68657883-68748465	q1	q2	NOTEST	0	0.00956107	Inf	0	1	1	no
1222	4932415G12Rik	4932415G12Rik	4932415G12Rik	chr10:94673492-94688613	q1	q2	OK	1.78429	1.66452	-0.100242	-0.101131	0.91955	0.999132	no
1223	4932415M13Rik	4932415M13Rik	4932415M13Rik	chr17:53716508-53733843	q1	q2	NOTEST	0	0	0	0	1	1	no
1224	4932416H05Rik	4932416H05Rik	4932416H05Rik	chr2:129798368-129832285	q1	q2	OK	0.931316	1.48059	0.66883	0.371724	0.7265	0.999132	no
1225	4932416K20Rik	4932416K20Rik	4932416K20Rik	chr8:104795236-104798792	q1	q2	NOTEST	0	0.00980923	Inf	0	1	1	no
1226	4932418E24Rik	4932418E24Rik	4932418E24Rik	chr2:26271646-26294557	q1	q2	NOTEST	0	0	0	0	1	1	no
1227	4932429P05Rik	4932429P05Rik	4932429P05Rik	chrX:89752267-89755491	q1	q2	NOTEST	0	0	0	0	1	1	no
1228	4932435O22Rik	4932435O22Rik	4932435O22Rik	chr11:114344525-114757886	q1	q2	NOTEST	0	0	0	0	1	1	no
1229	4932438A13Rik	4932438A13Rik	4932438A13Rik	chr3:36863105-37053033	q1	q2	OK	10.5799	8.68834	-0.284174	-0.412191	0.6761	0.999132	no
1230	4932438H23Rik	4932438H23Rik	4932438H23Rik	chr16:91053934-91069145	q1	q2	NOTEST	0	0	0	0	1	1	no
1231	4932441J04Rik	4932441J04Rik	4932441J04Rik	chr5:57570083-57717919	q1	q2	OK	0	1.25976	Inf	NA	0.00485	0.261641	no
1232	4932443I19Rik	4932443I19Rik	4932443I19Rik	chr8:13705888-13743066	q1	q2	NOTEST	0	0	0	0	1	1	no
1233	4932702P03Rik	4932702P03Rik	4932702P03Rik	chr13:24905599-24939049	q1	q2	NOTEST	0	0	0	0	1	1	no
1234	4933400A11Rik	4933400A11Rik	4933400A11Rik	chrX:169685246-169990797	q1	q2	NOTEST	0	0	0	0	1	1	no
1235	4933400B14Rik	4933400B14Rik	4933400B14Rik	chr17:89320226-89327333	q1	q2	NOTEST	0	0	0	0	1	1	no
1236	4933400C23Rik	4933400C23Rik	4933400C23Rik	chr9:92718715-92795711	q1	q2	NOTEST	0	0.0655858	Inf	0	1	1	no
1237	4933400F21Rik	4933400F21Rik	4933400F21Rik	chr1:89454810-89895282	q1	q2	NOTEST	0.0343119	0.0386035	0.170024	0	1	1	no
1238	4933400L20Rik	4933400L20Rik	4933400L20Rik	chr8:103603798-103680382	q1	q2	NOTEST	0	0	0	0	1	1	no
1239	4933401B06Rik	4933401B06Rik	4933401B06Rik	chrX:107542581-107543800	q1	q2	NOTEST	0	0	0	0	1	1	no
1240	4933401D09Rik	4933401D09Rik	4933401D09Rik	chr17:15631787-15641102	q1	q2	NOTEST	0	0	0	0	1	1	no
1241	4933401H06Rik	4933401H06Rik	4933401H06Rik	chr3:135825490-135888572	q1	q2	NOTEST	0	0	0	0	1	1	no
1242	4933401P06Rik	4933401P06Rik	4933401P06Rik	chr5:36868569-36955078	q1	q2	NOTEST	0	0	0	0	1	1	no
1243	4933402C06Rik	4933402C06Rik	4933402C06Rik	chr7:40674736-40691260	q1	q2	NOTEST	0	0	0	0	1	1	no
1244	4933402D24Rik	4933402D24Rik	4933402D24Rik	chr1:63754908-63769267	q1	q2	NOTEST	0.376611	0.0423716	-3.1519	0	1	1	no
1245	4933402E13Rik	4933402E13Rik	4933402E13Rik	chrX:62283498-62292078	q1	q2	NOTEST	0.406138	0.57117	0.491951	0	1	1	no
1246	4933402J07Rik	4933402J07Rik	4933402J07Rik	chr8:87563906-87589197	q1	q2	NOTEST	0	0	0	0	1	1	no
1247	4933402J10Rik	4933402J10Rik	4933402J10Rik	chr5:59963118-59986002	q1	q2	NOTEST	0	0	0	0	1	1	no
1248	4933402J15Rik	4933402J15Rik	4933402J15Rik	chr14:74355526-74369741	q1	q2	NOTEST	0	0	0	0	1	1	no
1249	4933402N03Rik	4933402N03Rik	4933402N03Rik	chr7:131138346-131146283	q1	q2	NOTEST	0	0	0	0	1	1	no
1250	4933402N22Rik	4933402N22Rik	4933402N22Rik	chr5:11918042-11922804	q1	q2	NOTEST	0	0	0	0	1	1	no
1251	4933402P03Rik	4933402P03Rik	4933402P03Rik	chr11:69816565-69818440	q1	q2	NOTEST	0	0	0	0	1	1	no
1252	4933403O08Rik	4933403O08Rik	4933403O08Rik	chrX:112239048-112243852	q1	q2	NOTEST	0.0888296	0.19988	1.17002	0	1	1	no
1253	4933404G15Rik	4933404G15Rik	4933404G15Rik	chr16:16707686-16718121	q1	q2	NOTEST	0	0	0	0	1	1	no
1254	4933404K08Rik	4933404K08Rik	4933404K08Rik	chr13:23278349-23282267	q1	q2	NOTEST	0	0	0	0	1	1	no
1255	4933404O12Rik	4933404O12Rik	4933404O12Rik	chr5:136919145-136937109	q1	q2	OK	1.70726	2.07795	0.283482	0.283468	0.7789	0.999132	no
1256	4933405D12Rik	4933405D12Rik	4933405D12Rik	chr3:122882591-122924116	q1	q2	OK	0.414533	2.04042	2.29931	1.25498	0.26415	0.999132	no
1257	4933405E24Rik	4933405E24Rik	4933405E24Rik	chr11:54177771-54213288	q1	q2	NOTEST	0	0	0	0	1	1	no
1258	4933405L10Rik	4933405L10Rik	4933405L10Rik	chr8:105708302-105710168	q1	q2	NOTEST	0.381193	0.0357393	-3.41494	0	1	1	no
1259	4933405O20Rik	4933405O20Rik	4933405O20Rik	chr7:49975349-50863289	q1	q2	NOTEST	0	0	0	0	1	1	no
1260	4933406C10Rik	4933406C10Rik	4933406C10Rik	chr12:32919383-32953789	q1	q2	NOTEST	0.572638	0.138056	-2.05237	0	1	1	no
1261	4933406D12Rik	4933406D12Rik	4933406D12Rik	chr2:146542930-146546108	q1	q2	NOTEST	0	0	0	0	1	1	no
1262	4933406F09Rik	4933406F09Rik	4933406F09Rik	chr14:7412472-7422685	q1	q2	NOTEST	0	0.120772	Inf	0	1	1	no
1263	4933406G16Rik	4933406G16Rik	4933406G16Rik	chr11:19065274-19075740	q1	q2	NOTEST	0	0.108516	Inf	0	1	1	no
1264	4933406I18Rik	4933406I18Rik	4933406I18Rik	chr7:114315478-114415161	q1	q2	NOTEST	0.166994	0.320925	0.942443	0	1	1	no
1265	4933406J08Rik	4933406J08Rik	4933406J08Rik	chr2:122186271-122206393	q1	q2	NOTEST	0	0	0	0	1	1	no
1266	4933406J10Rik	4933406J10Rik	4933406J10Rik	chr7:82648613-82777852	q1	q2	NOTEST	0	0	0	0	1	1	no
1267	4933406K04Rik	4933406K04Rik	4933406K04Rik	chr12:106685606-106716324	q1	q2	NOTEST	0	0	0	0	1	1	no
1268	4933406M09Rik	4933406M09Rik	4933406M09Rik	chr1:134385939-134390983	q1	q2	NOTEST	0.0746488	0.0419928	-0.829976	0	1	1	no
1269	4933407E24Rik	4933407E24Rik	4933407E24Rik	chr4:124569178-124575538	q1	q2	NOTEST	0	0	0	0	1	1	no
1270	4933407G14Rik	4933407G14Rik	4933407G14Rik	chr10:75449509-75463104	q1	q2	NOTEST	0	0	0	0	1	1	no
1271	4933407I05Rik	4933407I05Rik	4933407I05Rik	chr9:51914428-51927003	q1	q2	NOTEST	0	0	0	0	1	1	no
1272	4933407K13Rik	4933407K13Rik	4933407K13Rik	chrX:75725457-75764699	q1	q2	OK	0.515954	0.808537	0.648072	0.468674	0.67085	0.999132	no
1273	4933407L21Rik	4933407L21Rik	4933407L21Rik	chr1:85928482-85931756	q1	q2	NOTEST	0	0	0	0	1	1	no
1274	4933408B17Rik	4933408B17Rik	4933408B17Rik	chr18:34579845-34597468	q1	q2	NOTEST	0.216683	0.121892	-0.829976	0	1	1	no
1275	4933408J17Rik	4933408J17Rik	4933408J17Rik	chr10:93540631-93605245	q1	q2	NOTEST	0	0	0	0	1	1	no
1276	4933408N05Rik	4933408N05Rik	4933408N05Rik	chr8:114205639-114374070	q1	q2	NOTEST	0.508998	0.548801	0.108624	0	1	1	no
1277	4933409G03Rik	4933409G03Rik	4933409G03Rik	chr2:68582412-68616463	q1	q2	NOTEST	0	0	0	0	1	1	no
1278	4933409K07Rik	4933409K07Rik	4933409K07Rik	chr4_JH584293_random:120551-144386	q1	q2	NOTEST	0	0.00756396	Inf	0	1	1	no
1279	4933411E08Rik	4933411E08Rik	4933411E08Rik	chr10:117925458-117948307	q1	q2	NOTEST	0	0	0	0	1	1	no
1280	4933411G06Rik	4933411G06Rik	4933411G06Rik	chr10:51756173-51757194	q1	q2	NOTEST	0	0	0	0	1	1	no
1281	4933411G11Rik	4933411G11Rik	4933411G11Rik	chr5:143181016-143205068	q1	q2	NOTEST	0.0598261	0	#NAME?	0	1	1	no
1282	4933411K16Rik	4933411K16Rik	4933411K16Rik	chr19:42045850-42070939	q1	q2	OK	0.390642	0.714192	0.870464	0.275354	0.44455	0.999132	no
1283	4933411K20Rik	4933411K20Rik	4933411K20Rik	chr8:46169555-46195590	q1	q2	OK	11.1785	9.36399	-0.255531	-0.362528	0.71865	0.999132	no
1284	4933412E12Rik	4933412E12Rik	4933412E12Rik	chr10:116950561-116963279	q1	q2	OK	1.69829	2.36604	0.478392	0.365997	0.72685	0.999132	no
1285	4933412E24Rik	4933412E24Rik	4933412E24Rik	chr15:60014865-60016618	q1	q2	NOTEST	0	0	0	0	1	1	no
1286	4933412O06Rik	4933412O06Rik	4933412O06Rik	chr13:15781663-15802630	q1	q2	NOTEST	0	0	0	0	1	1	no
1287	4933413G19Rik	4933413G19Rik	4933413G19Rik	chr6:128362993-128385144	q1	q2	NOTEST	0	0	0	0	1	1	no
1288	4933413J09Rik	4933413J09Rik	4933413J09Rik	chr14:26357546-26400456	q1	q2	NOTEST	0	0.0206601	Inf	0	1	1	no
1289	4933413L06Rik	4933413L06Rik	4933413L06Rik	chr13:117602319-117981028	q1	q2	NOTEST	0	0.045794	Inf	0	1	1	no
1290	4933415F23Rik	4933415F23Rik	4933415F23Rik	chr1:23100473-23102253	q1	q2	NOTEST	0	0.0208632	Inf	0	1	1	no
1291	4933416C03Rik	4933416C03Rik	4933416C03Rik	chr10:116018362-116274929	q1	q2	NOTEST	0	0	0	0	1	1	no
1292	4933416E03Rik	4933416E03Rik	4933416E03Rik	chr2:159947340-159981289	q1	q2	NOTEST	0	0	0	0	1	1	no
1293	4933416I08Rik	4933416I08Rik	4933416I08Rik	chrX:53686490-53691332	q1	q2	NOTEST	0	0	0	0	1	1	no
1294	4933416M06Rik	4933416M06Rik	4933416M06Rik	chr13:101254318-101293396	q1	q2	NOTEST	0	0	0	0	1	1	no
1295	4933416M07Rik	4933416M07Rik	4933416M07Rik	chr8:27138772-27174646	q1	q2	NOTEST	0	0	0	0	1	1	no
1296	4933417A18Rik	4933417A18Rik	4933417A18Rik	chr13:34924408-34963809	q1	q2	NOTEST	0	0	0	0	1	1	no
1297	4933417D19Rik	4933417D19Rik	4933417D19Rik	chr8:123232257-123254175	q1	q2	NOTEST	0	0.352861	Inf	0	1	1	no
1298	4933417E11Rik	4933417E11Rik	4933417E11Rik	chr1:71958997-72005195	q1	q2	NOTEST	0.26299	0.517798	0.977379	0	1	1	no
1299	4933417G07Rik	4933417G07Rik	4933417G07Rik	chr3:55625197-56183701	q1	q2	NOTEST	0	0	0	0	1	1	no
1300	4933417O13Rik	4933417O13Rik	4933417O13Rik	chr7:143107253-143427042	q1	q2	NOTEST	0	0	0	0	1	1	no
1301	4933421I07Rik	4933421I07Rik	4933421I07Rik	chr7:42445461-42448080	q1	q2	NOTEST	0	0	0	0	1	1	no
1302	4933421O10Rik	4933421O10Rik	4933421O10Rik	chr4:33027138-33031323	q1	q2	OK	0.384752	0.685387	0.832989	0.594006	0.5786	0.999132	no
1303	4933422A05Rik	4933422A05Rik	4933422A05Rik	chr9:35281104-35285423	q1	q2	NOTEST	0	0	0	0	1	1	no
1304	4933422H20Rik	4933422H20Rik	4933422H20Rik	chr11:115440544-115448268	q1	q2	NOTEST	0	0	0	0	1	1	no
1305	4933424G05Rik	4933424G05Rik	4933424G05Rik	chr18:14968684-15151446	q1	q2	NOTEST	0	0	0	0	1	1	no
1306	4933424G06Rik	4933424G06Rik	4933424G06Rik	chr1:36714537-36757960	q1	q2	OK	0.633257	0.427478	-0.566941	-0.302305	0.76835	0.999132	no
1307	4933425B07Rik	4933425B07Rik	4933425B07Rik	chr14:46602805-46637423	q1	q2	NOTEST	0	0	0	0	1	1	no
1308	4933425H06Rik	4933425H06Rik	4933425H06Rik	chr6:144672867-144693832	q1	q2	NOTEST	0	0	0	0	1	1	no
1309	4933425L06Rik	4933425L06Rik	4933425L06Rik	chr13:105082121-105121782	q1	q2	NOTEST	0	0.0168359	Inf	0	1	1	no
1310	4933426D04Rik	4933426D04Rik	4933426D04Rik	chr5:24862734-25100642	q1	q2	NOTEST	0	0	0	0	1	1	no
1311	4933426M11Rik	4933426M11Rik	4933426M11Rik	chr12:80790531-80880833	q1	q2	OK	26.4627	19.5547	-0.436445	-0.644027	0.49695	0.999132	no
1312	4933427D06Rik	4933427D06Rik	4933427D06Rik	chr6:89096114-89110037	q1	q2	NOTEST	0.0967317	0.0408115	-1.24501	0	1	1	no
1313	4933427D14Rik	4933427D14Rik	4933427D14Rik	chr11:72154096-72203371	q1	q2	OK	2.46375	3.01086	0.289323	0.32168	0.7523	0.999132	no
1314	4933427E11Rik	4933427E11Rik	4933427E11Rik	chr15:74702411-74710374	q1	q2	NOTEST	0.115742	0	#NAME?	0	1	1	no
1315	4933427E13Rik	4933427E13Rik	4933427E13Rik	chr11:25326106-25367137	q1	q2	NOTEST	0	0	0	0	1	1	no
1316	4933427G17Rik	4933427G17Rik	4933427G17Rik	chr7:120982508-121014787	q1	q2	NOTEST	0	0.05875	Inf	0	1	1	no
1317	4933427I22Rik	4933427I22Rik	4933427I22Rik	chr4:139926110-139943519	q1	q2	NOTEST	0	0	0	0	1	1	no
1318	4933428C19Rik	4933428C19Rik	4933428C19Rik	chr4:40482839-40525548	q1	q2	NOTEST	0	0	0	0	1	1	no
1319	4933429K18Rik	4933429K18Rik	4933429K18Rik	chr19:45726554-45730558	q1	q2	NOTEST	0	0	0	0	1	1	no
1320	4933429O19Rik	4933429O19Rik	4933429O19Rik	chr14:48878872-48887112	q1	q2	NOTEST	0	0	0	0	1	1	no
1321	4933430H16Rik	4933430H16Rik	4933430H16Rik	chr7:82937937-82971391	q1	q2	NOTEST	0	0	0	0	1	1	no
1322	4933430I17Rik	4933430I17Rik	4933430I17Rik	chr4:62525368-62547993	q1	q2	OK	0.444205	0.64553	0.539258	0.359514	0.7085	0.999132	no
1323	4933430M04Rik	4933430M04Rik	4933430M04Rik	chr11:24481908-24569951	q1	q2	NOTEST	0	0	0	0	1	1	no
1324	4933430N04Rik	4933430N04Rik	4933430N04Rik	chr8:9125411-9132288	q1	q2	NOTEST	0	0	0	0	1	1	no
1325	4933431E20Rik	4933431E20Rik	4933431E20Rik	chr3:107877229-107898685	q1	q2	OK	2.74389	0.96689	-1.5048	-1.05069	0.2956	0.999132	no
1326	4933431G14Rik	4933431G14Rik	4933431G14Rik	chr6:72097612-72154570	q1	q2	NOTEST	0	0	0	0	1	1	no
1327	4933432G23Rik	4933432G23Rik	4933432G23Rik	chr9:118429838-118437048	q1	q2	NOTEST	0	0	0	0	1	1	no
1328	4933432I03Rik	4933432I03Rik	4933432I03Rik	chr14:102987411-103033803	q1	q2	NOTEST	0	0	0	0	1	1	no
1329	4933432I09Rik	4933432I09Rik	4933432I09Rik	chr16:18209685-18213863	q1	q2	NOTEST	0	0	0	0	1	1	no
1330	4933432K03Rik	4933432K03Rik	4933432K03Rik	chr7:121587385-121589836	q1	q2	NOTEST	0	0	0	0	1	1	no
1331	4933433C11Rik	4933433C11Rik	4933433C11Rik	chr2:25212558-25214630	q1	q2	NOTEST	0	0	0	0	1	1	no
1332	4933433F19Rik	4933433F19Rik	4933433F19Rik	chr8:30568394-30575573	q1	q2	NOTEST	0	0	0	0	1	1	no
1333	4933433G15Rik	4933433G15Rik	4933433G15Rik	chr9:75410183-75415537	q1	q2	NOTEST	0	0.173236	Inf	0	1	1	no
1334	4933433G19Rik	4933433G19Rik	4933433G19Rik	chr13:66912097-67032405	q1	q2	NOTEST	0	0.0383666	Inf	0	1	1	no
1335	4933433H22Rik	4933433H22Rik	4933433H22Rik	chr17:84078659-84089875	q1	q2	NOTEST	0	0.0622342	Inf	0	1	1	no
1336	4933434E20Rik	4933434E20Rik	4933434E20Rik	chr3:90052816-90062447	q1	q2	OK	30.4397	43.773	0.524086	0.736482	0.4289	0.999132	no
1337	4933434I20Rik	4933434I20Rik	4933434I20Rik	chr8:83348471-83379402	q1	q2	NOTEST	0	0	0	0	1	1	no
1338	4933436C20Rik	4933436C20Rik	4933436C20Rik	chr8:92326032-92356120	q1	q2	OK	1.9127	0.348107	-2.45801	-1.38567	0.25435	0.999132	no
1339	4933436E23Rik	4933436E23Rik	4933436E23Rik	chr1:139379451-139402852	q1	q2	NOTEST	0	0	0	0	1	1	no
1340	4933436H12Rik	4933436H12Rik	4933436H12Rik	chr7:68417423-68426133	q1	q2	NOTEST	0	0	0	0	1	1	no
1341	4933436I01Rik	4933436I01Rik	4933436I01Rik	chrX:67919863-67921450	q1	q2	NOTEST	0	0	0	0	1	1	no
1342	4933438B17Rik	4933438B17Rik	4933438B17Rik	chr5:127030788-127088529	q1	q2	NOTEST	0	0	0	0	1	1	no
1343	4933438K21Rik	4933438K21Rik	4933438K21Rik	chr4:147063365-147068436	q1	q2	NOTEST	0.078509	0.154575	0.977379	0	1	1	no
1344	4933439C10Rik	4933439C10Rik	4933439C10Rik	chr11:59485520-59511067	q1	q2	OK	0.489121	0.982678	1.00653	0.257836	0.7041	0.999132	no
1345	4933439K11Rik	4933439K11Rik	4933439K11Rik	chr1:172521129-172550806	q1	q2	NOTEST	0	0	0	0	1	1	no
1346	4933440J02Rik	4933440J02Rik	4933440J02Rik	chr10:111586718-111594273	q1	q2	NOTEST	0	0	0	0	1	1	no
1347	4933440M02Rik	4933440M02Rik	4933440M02Rik	chr7:125331781-125349786	q1	q2	NOTEST	0	0	0	0	1	1	no
1348	5031410I06Rik	5031410I06Rik	5031410I06Rik	chr5:26098667-26105314	q1	q2	NOTEST	0	0.419547	Inf	0	1	1	no
1349	5031414D18Rik	5031414D18Rik	5031414D18Rik	chr14:75004109-75388146	q1	q2	OK	0.85993	1.55872	0.858066	0.152973	0.76545	0.999132	no
1350	5031425E22Rik	5031425E22Rik	5031425E22Rik	chr5:23431807-23434353	q1	q2	OK	1.14804	2.31651	1.01278	0.770683	0.4697	0.999132	no
1351	5031425F14Rik	5031425F14Rik	5031425F14Rik	chr2:166447450-166458770	q1	q2	NOTEST	0	0	0	0	1	1	no
1352	5031426D15Rik	5031426D15Rik	5031426D15Rik	chr2:6539698-7396198	q1	q2	NOTEST	0.180868	0.141313	-0.356049	0	1	1	no
1353	5031434C07Rik	5031434C07Rik	5031434C07Rik	chr6:112273757-112330423	q1	q2	NOTEST	0.122997	0.103776	-0.245154	0	1	1	no
1354	5031434O11Rik	5031434O11Rik	5031434O11Rik	chr3:51515317-51567116	q1	q2	OK	0.682284	0.319843	-1.09301	-0.0610629	0.64775	0.999132	no
1355	5031439G07Rik	5031439G07Rik	5031439G07Rik	chr15:84945719-84987971	q1	q2	OK	14.0436	19.539	0.476447	0.703095	0.4698	0.999132	no
1356	5033403H07Rik	5033403H07Rik	5033403H07Rik	chr5:52973011-52992292	q1	q2	NOTEST	0	0	0	0	1	1	no
1357	5033404E19Rik	5033404E19Rik	5033404E19Rik	chr1:185497305-185498014	q1	q2	NOTEST	0	0	0	0	1	1	no
1358	5033406O09Rik	5033406O09Rik	5033406O09Rik	chr12:111941990-111944482	q1	q2	NOTEST	0	0	0	0	1	1	no
1359	5033411D12Rik	5033411D12Rik	5033411D12Rik	chr13:16857474-17694765	q1	q2	OK	1.69197	0.822009	-1.04148	-0.735413	0.49615	0.999132	no
1360	5330411J11Rik	5330411J11Rik	5330411J11Rik	chr2:59382492-59386682	q1	q2	NOTEST	0.324722	0.0913343	-1.82998	0	1	1	no
1361	5330413P13Rik	5330413P13Rik	5330413P13Rik	chr2:131820005-131847656	q1	q2	NOTEST	0	0	0	0	1	1	no
1362	5330417C22Rik	5330417C22Rik	5330417C22Rik	chr3:108458068-108536522	q1	q2	NOTEST	0.0374441	0.0315956	-0.245013	0	1	1	no
1363	5330426P16Rik	5330426P16Rik	5330426P16Rik	chr16:50726750-50732773	q1	q2	OK	1.37871	1.40828	0.0306213	0.021833	0.9842	0.999132	no
1364	5330434G04Rik	5330434G04Rik	5330434G04Rik	chrX:105372993-105391754	q1	q2	NOTEST	0	0.0405307	Inf	0	1	1	no
1365	5330439B14Rik	5330439B14Rik	5330439B14Rik	chr6:142587861-142702274	q1	q2	NOTEST	0.492002	0	#NAME?	0	1	1	no
1366	5430401F13Rik	5430401F13Rik	5430401F13Rik	chr6:131543761-131553757	q1	q2	NOTEST	0	0	0	0	1	1	no
1367	5430402E10Rik	5430402E10Rik	5430402E10Rik	chrX:77919785-77925062	q1	q2	NOTEST	0	0	0	0	1	1	no
1368	5430402O13Rik	5430402O13Rik	5430402O13Rik	chr6:50566642-50596590	q1	q2	NOTEST	0	0.245687	Inf	0	1	1	no
1369	5430403N17Rik	5430403N17Rik	5430403N17Rik	chr8:35864084-35882957	q1	q2	NOTEST	0	0	0	0	1	1	no
1370	5430405H02Rik	5430405H02Rik	5430405H02Rik	chr2:156840076-156862945	q1	q2	OK	1.14719	1.38632	0.273154	0.114046	0.81915	0.999132	no
1371	5430416N02Rik	5430416N02Rik	5430416N02Rik	chr5:100420841-100429535	q1	q2	OK	12.4654	10.4405	-0.25574	-0.221817	0.83315	0.999132	no
1372	5430416O09Rik	5430416O09Rik	5430416O09Rik	chr4:43730033-43734534	q1	q2	NOTEST	0	0	0	0	1	1	no
1373	5430417L22Rik	5430417L22Rik	5430417L22Rik	chr2:118745761-118748807	q1	q2	OK	13.1626	14.7742	0.166639	0.235486	0.812	0.999132	no
1374	5430419D17Rik	5430419D17Rik	5430419D17Rik	chr7:131174401-131250945	q1	q2	NOTEST	0	0	0	0	1	1	no
1375	5430421F17Rik	5430421F17Rik	5430421F17Rik	chr8:25302649-25306270	q1	q2	NOTEST	0	0.0943485	Inf	0	1	1	no
1376	5430421N21Rik	5430421N21Rik	5430421N21Rik	chr15:101431013-101491512	q1	q2	NOTEST	0	0	0	0	1	1	no
1377	5430425J12Rik	5430425J12Rik	5430425J12Rik	chr13:73681156-73709856	q1	q2	NOTEST	0	0	0	0	1	1	no
1378	5430425K12Rik	5430425K12Rik	5430425K12Rik	chr13:80940402-80948597	q1	q2	NOTEST	0	0.0626887	Inf	0	1	1	no
1379	5430427M07Rik	5430427M07Rik	5430427M07Rik	chr12:90998491-91384409	q1	q2	NOTEST	0	0	0	0	1	1	no
1380	5430427O19Rik	5430427O19Rik	5430427O19Rik	chrX:85870272-85891499	q1	q2	NOTEST	0.0321951	0.0271665	-0.245013	0	1	1	no
1381	5430428K19Rik	5430428K19Rik	5430428K19Rik	chrX:6400144-6633717	q1	q2	NOTEST	0	0	0	0	1	1	no
1382	5430434I15Rik	5430434I15Rik	5430434I15Rik	chr3:38203150-38208119	q1	q2	NOTEST	0	0	0	0	1	1	no
1383	5430435G22Rik	5430435G22Rik	5430435G22Rik	chr1:131688694-131713464	q1	q2	OK	2.5709	17.3831	2.75734	3.13777	0.0059	0.298393	no
1384	5430437J10Rik	5430437J10Rik	5430437J10Rik	chr15:5496317-5594983	q1	q2	NOTEST	0	0	0	0	1	1	no
1385	5430440P10Rik	5430440P10Rik	5430440P10Rik	chr14:105427558-105437716	q1	q2	NOTEST	0.143964	0.0404928	-1.82998	0	1	1	no
1386	5530400C23Rik	5530400C23Rik	5530400C23Rik	chr6:133292215-133295790	q1	q2	NOTEST	0	0	0	0	1	1	no
1387	5530401A14Rik	5530401A14Rik	5530401A14Rik	chr11:80880164-81968396	q1	q2	NOTEST	0	0	0	0	1	1	no
1388	5530601H04Rik	5530601H04Rik	5530601H04Rik	chrX:105040853-105070124	q1	q2	OK	2.22005	1.81738	-0.288735	-0.287846	0.77035	0.999132	no
1389	5730403I07Rik	5730403I07Rik	5730403I07Rik	chr9:77366411-77399416	q1	q2	NOTEST	0	0.0179969	Inf	0	1	1	no
1390	5730405O15Rik	5730405O15Rik	5730405O15Rik	chrX:13042014-13045295	q1	q2	NOTEST	0	0.144422	Inf	0	1	1	no
1391	5730408K05Rik	5730408K05Rik	5730408K05Rik	chr19:8888386-8888774	q1	q2	NOTEST	0	0.36494	Inf	0	1	1	no
1392	5730409E04Rik	5730409E04Rik	5730409E04Rik	chr4:126609853-126614371	q1	q2	OK	2.47395	0.0496592	-5.63861	-3.35834	0.21215	0.999132	no
1393	5730412P04Rik	5730412P04Rik	5730412P04Rik	chrX:136104602-136115420	q1	q2	NOTEST	0	0	0	0	1	1	no
1394	5730416F02Rik	5730416F02Rik	5730416F02Rik	chrX:109001484-109002296	q1	q2	OK	1.34587	0.540789	-1.3154	-0.721077	0.49315	0.999132	no
1395	5730420D15Rik	5730420D15Rik	5730420D15Rik	chr10:95417374-95428640	q1	q2	NOTEST	0	0.0344392	Inf	0	1	1	no
1396	5730422E09Rik	5730422E09Rik	5730422E09Rik	chr5:149119564-149182036	q1	q2	NOTEST	0	0.0217607	Inf	0	1	1	no
1397	5730435O14Rik	5730435O14Rik	5730435O14Rik	chr10:41538848-41587753	q1	q2	NOTEST	0	0	0	0	1	1	no
1398	5730455P16Rik	5730455P16Rik	5730455P16Rik	chr11:80360491-80378015	q1	q2	OK	20.1311	17.6168	-0.192477	-0.284499	0.76695	0.999132	no
1399	5730457N03Rik	5730457N03Rik	5730457N03Rik	chr6:52308388-52318378	q1	q2	NOTEST	0	0	0	0	1	1	no
1400	5730460C07Rik	5730460C07Rik	5730460C07Rik	chr3:153789304-153792087	q1	q2	NOTEST	0	0	0	0	1	1	no
1401	5730480H06Rik	5730480H06Rik	5730480H06Rik	chr5:48389502-49285659	q1	q2	NOTEST	0.0763555	0.0859057	0.170021	0	1	1	no
1402	5730488B01Rik	5730488B01Rik	5730488B01Rik	chr4:44531505-44710440	q1	q2	NOTEST	0	0	0	0	1	1	no
1403	5730507C01Rik	5730507C01Rik	5730507C01Rik	chr12:18514509-18535254	q1	q2	OK	0.825413	0.493344	-0.742523	-0.515749	0.6054	0.999132	no
1404	5730508B09Rik	5730508B09Rik	5730508B09Rik	chr3:127869687-127896323	q1	q2	OK	2.08899	2.63231	0.333523	0.281514	0.76265	0.999132	no
1405	5730522E02Rik	5730522E02Rik	5730522E02Rik	chr11:25616845-26210576	q1	q2	NOTEST	0	0	0	0	1	1	no
1406	5730559C18Rik	5730559C18Rik	5730559C18Rik	chr1:136213521-136234280	q1	q2	NOTEST	0.416164	0.538449	0.371658	0	1	1	no
1407	5730577I03Rik	5730577I03Rik	5730577I03Rik	chr9:20607474-20617271	q1	q2	OK	0.760857	0.687876	-0.145478	-0.106739	0.9197	0.999132	no
1408	5830403L16Rik	5830403L16Rik	5830403L16Rik	chr1:153849541-153851195	q1	q2	NOTEST	0	0.0226761	Inf	0	1	1	no
1409	5830403M04Rik	5830403M04Rik	5830403M04Rik	chr5:100077872-100159808	q1	q2	NOTEST	0.102905	0	#NAME?	0	1	1	no
1410	5830411N06Rik	5830411N06Rik	5830411N06Rik	chr7:140247300-140299791	q1	q2	NOTEST	0	0.0117961	Inf	0	1	1	no
1411	5830415F09Rik	5830415F09Rik	5830415F09Rik	chr4:46376974-46389423	q1	q2	OK	1.38139	1.16562	-0.245013	-0.177962	0.866	0.999132	no
1412	5830416I19Rik	5830416I19Rik	5830416I19Rik	chr5:64044972-64050226	q1	q2	NOTEST	0.337305	0.108427	-1.63733	0	1	1	no
1413	5830416P10Rik	5830416P10Rik	5830416P10Rik	chr19:53441211-53464796	q1	q2	NOTEST	0.0229758	0.0581614	1.33995	0	1	1	no
1414	5830417I10Rik	5830417I10Rik	5830417I10Rik	chr3:88777056-88832487	q1	q2	OK	2.13673	1.5503	-0.462859	-0.549717	0.57585	0.999132	no
1415	5830418K08Rik	5830418K08Rik	5830418K08Rik	chr9:15283336-15357788	q1	q2	OK	4.55076	4.60613	0.0174466	0.0128132	0.98855	0.999132	no
1416	5830418P13Rik	5830418P13Rik	5830418P13Rik	chr9:103423577-103480328	q1	q2	NOTEST	0	0	0	0	1	1	no
1417	5830428M24Rik	5830428M24Rik	5830428M24Rik	chr12:69464786-69475550	q1	q2	NOTEST	0.141235	0	#NAME?	0	1	1	no
1418	5830432E09Rik	5830432E09Rik	5830432E09Rik	chr7:135537823-135686294	q1	q2	NOTEST	0	0.0254886	Inf	0	1	1	no
1419	5830444B04Rik	5830444B04Rik	5830444B04Rik	chr4:155400968-155443110	q1	q2	NOTEST	0	0.062155	Inf	0	1	1	no
1420	5830454E08Rik	5830454E08Rik	5830454E08Rik	chr9:120577330-120578073	q1	q2	NOTEST	0	0.183005	Inf	0	1	1	no
1421	5830473C10Rik	5830473C10Rik	5830473C10Rik	chr5:90561208-90597906	q1	q2	NOTEST	0	0.0484248	Inf	0	1	1	no
1422	5930403L14Rik	5930403L14Rik	5930403L14Rik	chr4:154316124-154636873	q1	q2	NOTEST	0.0640786	0.0240311	-1.41494	0	1	1	no
1423	5930412G12Rik	5930412G12Rik	5930412G12Rik	chr5:128579129-128600687	q1	q2	NOTEST	0	0	0	0	1	1	no
1424	5930430L01Rik	5930430L01Rik	5930430L01Rik	chr5:148990055-148995215	q1	q2	OK	1.49516	3.17719	1.08745	1.05551	0.30655	0.999132	no
1425	5930438M14Rik	5930438M14Rik	5930438M14Rik	chr13:101232126-101247551	q1	q2	NOTEST	0	0	0	0	1	1	no
1426	6030407O03Rik	6030407O03Rik	6030407O03Rik	chr1:73618380-73864466	q1	q2	NOTEST	0	0	0	0	1	1	no
1427	6030408B16Rik	6030408B16Rik	6030408B16Rik	chr15:101293211-101297426	q1	q2	NOTEST	0.0663075	0.0186503	-1.82998	0	1	1	no
1428	6030419C18Rik	6030419C18Rik	6030419C18Rik	chr9:58488602-58499742	q1	q2	OK	42.6519	22.3791	-0.93046	-1.35089	0.1786	0.999132	no
1429	6030440G07Rik	6030440G07Rik	6030440G07Rik	chr12:110994397-111013872	q1	q2	NOTEST	0.26299	0.258899	-0.0226208	0	1	1	no
1430	6030443J06Rik	6030443J06Rik	6030443J06Rik	chr5:22550412-22558171	q1	q2	NOTEST	0.368861	0.247402	-0.576219	0	1	1	no
1431	6030458C11Rik	6030458C11Rik	6030458C11Rik	chr15:12808176-12824657	q1	q2	OK	14.7597	7.83767	-0.91317	-1.2204	0.2108	0.999132	no
1432	6030466F02Rik	6030466F02Rik	6030466F02Rik	chr8:123733957-123739941	q1	q2	NOTEST	0	0.026732	Inf	0	1	1	no
1433	6030468B19Rik	6030468B19Rik	6030468B19Rik	chr11:117797659-117807308	q1	q2	NOTEST	0	0	0	0	1	1	no
1434	6030469F06Rik	6030469F06Rik	6030469F06Rik	chr12:31168861-31185922	q1	q2	NOTEST	0	0	0	0	1	1	no
1435	6030498E09Rik	6030498E09Rik	6030498E09Rik	chrX:38772779-38962688	q1	q2	NOTEST	0	0	0	0	1	1	no
1436	6230400D17Rik	6230400D17Rik	6230400D17Rik	chr14:20702011-20704425	q1	q2	OK	1.45463	0.632311	-1.20194	-0.283565	0.6764	0.999132	no
1437	6330403A02Rik	6330403A02Rik	6330403A02Rik	chr1:180432372-180483504	q1	q2	NOTEST	0	0	0	0	1	1	no
1438	6330403K07Rik	6330403K07Rik	6330403K07Rik	chr11:71031940-71033617	q1	q2	NOTEST	0.167719	0.0707611	-1.24501	0	1	1	no
1439	6330407A03Rik	6330407A03Rik	6330407A03Rik	chr4:3678120-3791612	q1	q2	NOTEST	0	0	0	0	1	1	no
1440	6330408A02Rik	6330408A02Rik	6330408A02Rik	chr7:13258966-13311427	q1	q2	OK	3.30921	5.43825	0.716657	0.695268	0.48085	0.999132	no
1441	6330409D20Rik	6330409D20Rik	6330409D20Rik	chr2:32721054-32755007	q1	q2	NOTEST	0	0	0	0	1	1	no
1442	6330410L21Rik	6330410L21Rik	6330410L21Rik	chr3:129677574-129763882	q1	q2	NOTEST	0.0318965	0.0089715	-1.82998	0	1	1	no
1443	6330415B21Rik	6330415B21Rik	6330415B21Rik	chr6:76881636-77979667	q1	q2	NOTEST	0.058015	0.0326357	-0.829976	0	1	1	no
1444	6330416G13Rik	6330416G13Rik	6330416G13Rik	chr4:63560359-63586353	q1	q2	OK	3.99222	4.63552	0.215539	0.260644	0.78795	0.999132	no
1445	6330418K02Rik	6330418K02Rik	6330418K02Rik	chr5:138259657-138272754	q1	q2	OK	1.08844	3.00021	1.46281	0.556246	0.52055	0.999132	no
1446	6330549D23Rik	6330549D23Rik	6330549D23Rik	chr3:96601132-96629819	q1	q2	NOTEST	0	0.112776	Inf	0	1	1	no
1447	6430411K18Rik	6430411K18Rik	6430411K18Rik	chr12:109590168-109595403	q1	q2	NOTEST	0	0.0295952	Inf	0	1	1	no
1448	6430531B16Rik	6430531B16Rik	6430531B16Rik	chr7:139972302-139978755	q1	q2	NOTEST	0.610759	0.377933	-0.692472	0	1	1	no
1449	6430548M08Rik	6430548M08Rik	6430548M08Rik	chr8:120114151-120165307	q1	q2	OK	3.8202	5.34946	0.485744	0.555912	0.5425	0.999132	no
1450	6430550D23Rik	6430550D23Rik	6430550D23Rik	chr2:156000442-156007977	q1	q2	NOTEST	0.085016	0.0394016	-1.10948	0	1	1	no
1451	6430562O15Rik	6430562O15Rik	6430562O15Rik	chr13:99344785-99415561	q1	q2	NOTEST	0	0	0	0	1	1	no
1452	6430571L13Rik	6430571L13Rik	6430571L13Rik	chr9:107340639-107349683	q1	q2	NOTEST	0.248936	0.0840216	-1.56694	0	1	1	no
1453	6430573F11Rik	6430573F11Rik	6430573F11Rik	chr8:36489190-36513013	q1	q2	NOTEST	0	0	0	0	1	1	no
1454	6430584L05Rik	6430584L05Rik	6430584L05Rik	chr6:55396886-55412285	q1	q2	NOTEST	0	0	0	0	1	1	no
1455	6430706D22Rik	6430706D22Rik	6430706D22Rik	chr1:88227019-88277579	q1	q2	OK	2.93144	5.06803	0.789817	0.697309	0.4871	0.999132	no
1456	6430710C18Rik	6430710C18Rik	6430710C18Rik	chr2:72745845-72813717	q1	q2	NOTEST	0	0.0476182	Inf	0	1	1	no
1457	6530402F18Rik	6530402F18Rik	6530402F18Rik	chr2:29194820-29252993	q1	q2	OK	0.695803	2.34129	1.75055	1.4302	0.15725	0.999132	no
1458	6530411M01Rik	6530411M01Rik	6530411M01Rik	chr17:9147718-9168022	q1	q2	NOTEST	0	0	0	0	1	1	no
1459	6720401G13Rik	6720401G13Rik	6720401G13Rik	chrX:50555743-50635258	q1	q2	OK	1.64086	1.07393	-0.611558	-0.583107	0.55625	0.999132	no
1460	6720468P15Rik	6720468P15Rik	6720468P15Rik	chr19:57508563-57512788	q1	q2	NOTEST	0	0	0	0	1	1	no
1461	6720483E21Rik	6720483E21Rik	6720483E21Rik	chr1:20888649-20890473	q1	q2	NOTEST	0	0	0	0	1	1	no
1462	6720489N17Rik	6720489N17Rik	6720489N17Rik	chr13:62603014-62624182	q1	q2	OK	1.29676	0.851056	-0.607583	-0.466487	0.6355	0.999132	no
1463	6820408C15Rik	6820408C15Rik	6820408C15Rik	chr2:152415586-152444328	q1	q2	NOTEST	0	0.0222465	Inf	0	1	1	no
1464	6820431F20Rik	6820431F20Rik	6820431F20Rik	chr8:20268285-20297432	q1	q2	OK	55.4195	40.6302	-0.447843	-0.639045	0.51365	0.999132	no
1465	7420426K07Rik	7420426K07Rik	7420426K07Rik	chr9:98903118-98904622	q1	q2	NOTEST	0	0	0	0	1	1	no
1466	7420461P10Rik	7420461P10Rik	7420461P10Rik	chr1:162639149-162658219	q1	q2	NOTEST	0	0	0	0	1	1	no
1467	7420700N18Rik	7420700N18Rik	7420700N18Rik	chr8:31367748-31382438	q1	q2	NOTEST	0	0	0	0	1	1	no
1468	7420701I03Rik	7420701I03Rik	7420701I03Rik	chr12:11047812-11078741	q1	q2	NOTEST	0	0	0	0	1	1	no
1469	7530416G11Rik	7530416G11Rik	7530416G11Rik	chr15:85492735-85503227	q1	q2	NOTEST	0	0	0	0	1	1	no
1470	7530420F21Rik	7530420F21Rik	7530420F21Rik	chr1:150076660-150099766	q1	q2	NOTEST	0.13076	0.367787	1.49195	0	1	1	no
1471	7630403G23Rik	7630403G23Rik	7630403G23Rik	chr9:34042370-34059019	q1	q2	NOTEST	0	0	0	0	1	1	no
1472	8030411F24Rik	8030411F24Rik	8030411F24Rik	chr2:148782008-148785936	q1	q2	NOTEST	0	0	0	0	1	1	no
1473	8030423F21Rik	8030423F21Rik	8030423F21Rik	chr5:52607549-52619011	q1	q2	NOTEST	0.04418	0.024853	-0.829976	0	1	1	no
1474	8030423J24Rik	8030423J24Rik	8030423J24Rik	chr13:70882947-70884503	q1	q2	NOTEST	0	0	0	0	1	1	no
1475	8030442B05Rik	8030442B05Rik	8030442B05Rik	chr2:11338365-11398500	q1	q2	NOTEST	0.140842	0.277302	0.977379	0	1	1	no
1476	8030443G20Rik	8030443G20Rik	8030443G20Rik	chr4:108879069-108972077	q1	q2	NOTEST	0	0	0	0	1	1	no
1477	8030462N17Rik	8030462N17Rik	8030462N17Rik	chr18:77633280-77714010	q1	q2	OK	8.36562	6.92598	-0.272454	-0.36038	0.718	0.999132	no
1478	8430403D17Rik	8430403D17Rik	8430403D17Rik	chr11:85353163-85832388	q1	q2	NOTEST	0.0796867	0	#NAME?	0	1	1	no
1479	8430408G22Rik	8430408G22Rik	8430408G22Rik	chr6:116633007-116673836	q1	q2	OK	1.47419	0.236656	-2.63906	-1.20126	0.49225	0.999132	no
1480	8430410A17Rik	8430410A17Rik	8430410A17Rik	chr6:87913975-87936613	q1	q2	OK	10.2032	10.2495	0.00652558	0.00722179	0.99535	0.999132	no
1481	8430419L09Rik	8430419L09Rik	8430419L09Rik	chr6:135197986-135236240	q1	q2	OK	1.43024	4.0721	1.50951	1.6251	0.10005	0.999132	no
1482	8430422H06Rik	8430422H06Rik	8430422H06Rik	chr18:14232305-14278542	q1	q2	NOTEST	0	0	0	0	1	1	no
1483	8430423G03Rik	8430423G03Rik	8430423G03Rik	chr5:148950249-148951658	q1	q2	OK	0	1.13378	Inf	NA	0.0466	0.803453	no
1484	8430426J06Rik	8430426J06Rik	8430426J06Rik	chr15:81242653-81251862	q1	q2	NOTEST	0	0.0907041	Inf	0	1	1	no
1485	8430427H17Rik	8430427H17Rik	8430427H17Rik	chr2:153407460-153529971	q1	q2	NOTEST	0.583314	0.170145	-1.77751	0	1	1	no
1486	8430429K09Rik	8430429K09Rik	8430429K09Rik	chr11:3202352-3479831	q1	q2	OK	1.74311	4.23012	1.27904	0.194186	0.528	0.999132	no
1487	8430431K14Rik	8430431K14Rik	8430431K14Rik	chr19:30564486-31765033	q1	q2	NOTEST	0	0.0124148	Inf	0	1	1	no
1488	8430436N08Rik	8430436N08Rik	8430436N08Rik	chr4:7560687-7573801	q1	q2	NOTEST	0	0.602615	Inf	0	1	1	no
1489	8430437L04Rik	8430437L04Rik	8430437L04Rik	chr2:72703509-72729468	q1	q2	NOTEST	0	0	0	0	1	1	no
1490	9030025P20Rik	9030025P20Rik	9030025P20Rik	chr17:14964188-15022449	q1	q2	OK	1.09823	3.36355	1.61481	1.28163	0.21125	0.999132	no
1491	9030204H09Rik	9030204H09Rik	9030204H09Rik	chr2:35751225-35979624	q1	q2	NOTEST	0	0.512601	Inf	0	1	1	no
1492	9030404E10Rik	9030404E10Rik	9030404E10Rik	chr16:30021841-30039479	q1	q2	NOTEST	0	0	0	0	1	1	no
1493	9030612E09Rik	9030612E09Rik	9030612E09Rik	chr10:43174698-43176565	q1	q2	NOTEST	0.0702947	0	#NAME?	0	1	1	no
1494	9030617O03Rik	9030617O03Rik	9030617O03Rik	chr12:100779122-100872610	q1	q2	OK	4.52144	6.15219	0.444318	0.537371	0.58585	0.999132	no
1495	9030619P08Rik	9030619P08Rik	9030619P08Rik	chr15:75427605-75431829	q1	q2	OK	0	3.12184	Inf	NA	0.00095	0.10982	no
1496	9030624G23Rik	9030624G23Rik	9030624G23Rik	chr12:24043201-24097269	q1	q2	OK	0.453102	1.14699	1.33995	0.926914	0.37515	0.999132	no
1497	9030624J02Rik	9030624J02Rik	9030624J02Rik	chr7:118740270-118841491	q1	q2	OK	12.0609	12.4386	0.0444934	0.0631732	0.9469	0.999132	no
1498	9130008F23Rik	9130008F23Rik	9130008F23Rik	chr17:40875481-40880558	q1	q2	NOTEST	0.179386	0.538196	1.58506	0	1	1	no
1499	9130011E15Rik	9130011E15Rik	9130011E15Rik	chr19:45818143-45998488	q1	q2	OK	8.46789	8.8919	0.0704886	0.0925959	0.9269	0.999132	no
1500	9130015A21Rik	9130015A21Rik	9130015A21Rik	chr12:35672290-35695118	q1	q2	NOTEST	0	0.0953018	Inf	0	1	1	no
1501	9130015L21Rik	9130015L21Rik	9130015L21Rik	chr2:160016652-160040620	q1	q2	NOTEST	0	0	0	0	1	1	no
1502	9130019O22Rik	9130019O22Rik	9130019O22Rik	chr7:127382259-127387166	q1	q2	OK	0.318183	0.671214	1.07691	0.757554	0.4813	0.999132	no
1503	9130019P16Rik	9130019P16Rik	9130019P16Rik	chr6:54039931-54430221	q1	q2	NOTEST	0.0546012	0.0383939	-0.508054	0	1	1	no
1504	9130023H24Rik	9130023H24Rik	9130023H24Rik	chr7:128234450-128245100	q1	q2	OK	2.63087	2.29784	-0.19526	-0.151813	0.87635	0.999132	no
1505	9130024F11Rik	9130024F11Rik	9130024F11Rik	chr1:56971468-56975196	q1	q2	OK	0.675244	0.348346	-0.954886	-0.583031	0.57295	0.999132	no
1506	9130204L05Rik	9130204L05Rik	9130204L05Rik	chr3:91088136-91090805	q1	q2	NOTEST	0	0	0	0	1	1	no
1507	9130206I24Rik	9130206I24Rik	9130206I24Rik	chr4:114909288-114921118	q1	q2	OK	0.656252	0.959835	0.548536	0.395284	0.71575	0.999132	no
1508	9130209A04Rik	9130209A04Rik	9130209A04Rik	chr18:47452667-47470868	q1	q2	NOTEST	0	0	0	0	1	1	no
1509	9130221F21Rik	9130221F21Rik	9130221F21Rik	chr6:72013895-72042528	q1	q2	NOTEST	0.337166	0.298051	-0.177899	0	1	1	no
1510	9130221H12Rik	9130221H12Rik	9130221H12Rik	chr7:25228258-25237851	q1	q2	OK	3.76625	4.3284	0.200705	0.0874098	0.30705	0.999132	no
1511	9130227L01Rik	9130227L01Rik	9130227L01Rik	chr1:55931240-55972098	q1	q2	NOTEST	0	0	0	0	1	1	no
1512	9130230L23Rik	9130230L23Rik	9130230L23Rik	chr5:65987927-66004285	q1	q2	NOTEST	0	0	0	0	1	1	no
1513	9130401M01Rik	9130401M01Rik	9130401M01Rik	chr15:58022270-58034294	q1	q2	OK	23.6129	23.2008	-0.0253961	-0.0338553	0.97225	0.999132	no
1514	9130409I23Rik	9130409I23Rik	9130409I23Rik	chr1:181051236-181060667	q1	q2	NOTEST	0	0.0194099	Inf	0	1	1	no
1515	9230009I02Rik	9230009I02Rik	9230009I02Rik	chr11:51085086-51091835	q1	q2	NOTEST	0	0	0	0	1	1	no
1516	9230102K24Rik	9230102K24Rik	9230102K24Rik	chr10:110600649-110615961	q1	q2	NOTEST	0	0	0	0	1	1	no
1517	9230102O04Rik	9230102O04Rik	9230102O04Rik	chr2:9881245-9889540	q1	q2	NOTEST	0	0	0	0	1	1	no
1518	9230104L09Rik	9230104L09Rik	9230104L09Rik	chr2:148846713-148850934	q1	q2	NOTEST	0	0	0	0	1	1	no
1519	9230105E05Rik	9230105E05Rik	9230105E05Rik	chr10:120361274-120476935	q1	q2	NOTEST	0	0.0160706	Inf	0	1	1	no
1520	9230110C19Rik	9230110C19Rik	9230110C19Rik	chr9:8021671-8042823	q1	q2	OK	1.01066	1.20814	0.257487	0.18796	0.86345	0.999132	no
1521	9230110F15Rik	9230110F15Rik	9230110F15Rik	chr9:35838328-35844150	q1	q2	NOTEST	0	0	0	0	1	1	no
1522	9230112D13Rik	9230112D13Rik	9230112D13Rik	chr14:34511620-34522801	q1	q2	NOTEST	0	0	0	0	1	1	no
1523	9230112J17Rik	9230112J17Rik	9230112J17Rik	chr9:60523966-60545882	q1	q2	NOTEST	0.0549033	0.0926592	0.755039	0	1	1	no
1524	9230114K14Rik	9230114K14Rik	9230114K14Rik	chr5:52190680-52197984	q1	q2	OK	2.3209	1.68353	-0.463193	-0.399372	0.6839	0.999132	no
1525	9230115E21Rik	9230115E21Rik	9230115E21Rik	chr9:51765351-51875885	q1	q2	NOTEST	0	0	0	0	1	1	no
1526	9230116N13Rik	9230116N13Rik	9230116N13Rik	chr1:136411915-136440220	q1	q2	NOTEST	0.30877	0.121586	-1.34455	0	1	1	no
1527	9330020H09Rik	9330020H09Rik	9330020H09Rik	chr15:98543210-98570864	q1	q2	NOTEST	0.326335	0.571126	0.807454	0	1	1	no
1528	9330102E08Rik	9330102E08Rik	9330102E08Rik	chr6:128169699-128183803	q1	q2	OK	2.31041	1.03795	-1.15441	-1.0668	0.2936	0.999132	no
1529	9330111N05Rik	9330111N05Rik	9330111N05Rik	chr13:80964073-81079857	q1	q2	NOTEST	0	0	0	0	1	1	no
1530	9330117O12Rik	9330117O12Rik	9330117O12Rik	chr18:54611743-54639870	q1	q2	NOTEST	0	0	0	0	1	1	no
1531	9330133O14Rik	9330133O14Rik	9330133O14Rik	chr8:122443655-122451322	q1	q2	OK	1.34009	1.31924	-0.0226208	-0.0193467	0.98795	0.999132	no
1532	9330151L19Rik	9330151L19Rik	9330151L19Rik	chr12:69189837-69199868	q1	q2	OK	0.648891	1.1372	0.809435	0.418121	0.65095	0.999132	no
1533	9330158H04Rik	9330158H04Rik	9330158H04Rik	chr6:36333137-36524774	q1	q2	NOTEST	0.0403244	0.0453681	0.170024	0	1	1	no
1534	9330159F19Rik	9330159F19Rik	9330159F19Rik	chr10:29211642-29230779	q1	q2	OK	7.41374	3.4029	-1.12344	-1.47456	0.15485	0.999132	no
1535	9330159M07Rik	9330159M07Rik	9330159M07Rik	chr9:88839163-88858870	q1	q2	OK	0.790165	0.379122	-1.05949	-0.709561	0.4676	0.999132	no
1536	9330162012Rik	9330162012Rik	9330162012Rik	chr13:24905599-24939049	q1	q2	NOTEST	0	0	0	0	1	1	no
1537	9330162B11Rik	9330162B11Rik	9330162B11Rik	chr1:187609005-188214884	q1	q2	NOTEST	0	0	0	0	1	1	no
1538	9330175E14Rik	9330175E14Rik	9330175E14Rik	chr8:94433126-94435103	q1	q2	NOTEST	0	0	0	0	1	1	no
1539	9330175M20Rik	9330175M20Rik	9330175M20Rik	chr1:51218385-51333779	q1	q2	NOTEST	0.248936	0.0280072	-3.1519	0	1	1	no
1540	9330178D15Rik	9330178D15Rik	9330178D15Rik	chr3:155976353-156008592	q1	q2	NOTEST	0	0	0	0	1	1	no
1541	9330179D12Rik	9330179D12Rik	9330179D12Rik	chr6:127125708-127212419	q1	q2	NOTEST	0	0.0884612	Inf	0	1	1	no
1542	9330182L06Rik	9330182L06Rik	9330182L06Rik	chr5:9266192-9480717	q1	q2	NOTEST	0	0.00743399	Inf	0	1	1	no
1543	9330182O14Rik	9330182O14Rik	9330182O14Rik	chr15:40134364-40150010	q1	q2	NOTEST	0	0	0	0	1	1	no
1544	9330188P03Rik	9330188P03Rik	9330188P03Rik	chr14:105589548-105593929	q1	q2	NOTEST	0	0	0	0	1	1	no
1545	9430007A20Rik	9430007A20Rik	9430007A20Rik	chr4:144519821-144529353	q1	q2	NOTEST	0	0	0	0	1	1	no
1546	9430008C03Rik	9430008C03Rik	9430008C03Rik	chr2:158353699-158361522	q1	q2	OK	2.4015	3.70322	0.624847	0.639078	0.5399	0.999132	no
1547	9430014N10Rik	9430014N10Rik	9430014N10Rik	chr15:93904855-93927111	q1	q2	NOTEST	0	0	0	0	1	1	no
1548	9430015G10Rik	9430015G10Rik	9430015G10Rik	chr4:156109997-156127263	q1	q2	OK	2.12914	1.85362	-0.199926	-0.167424	0.8663	0.999132	no
1549	9430016H08Rik	9430016H08Rik	9430016H08Rik	chr1:57388243-57415958	q1	q2	OK	14.2866	12.3484	-0.210331	-0.228809	0.81115	0.999132	no
1550	9430018G01Rik	9430018G01Rik	9430018G01Rik	chr6:43345006-43666175	q1	q2	OK	0.150219	0.937995	2.64251	1.0971	0.3141	0.999132	no
1551	9430019J16Rik	9430019J16Rik	9430019J16Rik	chr2:75436056-75444179	q1	q2	NOTEST	0	0	0	0	1	1	no
1552	9430020K01Rik	9430020K01Rik	9430020K01Rik	chr18:4634928-4682869	q1	q2	OK	15.0984	29.5961	0.971009	1.41499	0.1487	0.999132	no
1553	9430021M05Rik	9430021M05Rik	9430021M05Rik	chr2:162661162-162675204	q1	q2	NOTEST	0	0	0	0	1	1	no
1554	9430023L20Rik	9430023L20Rik	9430023L20Rik	chr15:101284300-101290934	q1	q2	OK	24.6104	28.7462	0.224101	0.296355	0.7656	0.999132	no
1555	9430037G07Rik	9430037G07Rik	9430037G07Rik	chr9:88595324-88599243	q1	q2	NOTEST	0.196603	0.221194	0.170024	0	1	1	no
1556	9430038I01Rik	9430038I01Rik	9430038I01Rik	chr7:137375568-137410756	q1	q2	OK	1.01541	0.821112	-0.306414	-0.203656	0.83105	0.999132	no
1557	9430041J12Rik	9430041J12Rik	9430041J12Rik	chr7:4074124-4136926	q1	q2	NOTEST	0	0	0	0	1	1	no
1558	9430060I03Rik	9430060I03Rik	9430060I03Rik	chr1:92933542-92950590	q1	q2	NOTEST	0.238896	0.181695	-0.394864	0	1	1	no
1559	9430069I07Rik	9430069I07Rik	9430069I07Rik	chr15:34306680-34436240	q1	q2	OK	5.71778	12.5085	1.12938	0.165875	0.6878	0.999132	no
1560	9430076C15Rik	9430076C15Rik	9430076C15Rik	chr6:53287294-53397216	q1	q2	NOTEST	0.0413807	0.186226	2.17002	0	1	1	no
1561	9430076G02Rik	9430076G02Rik	9430076G02Rik	chr18:54422294-54453294	q1	q2	NOTEST	0.057757	0	#NAME?	0	1	1	no
1562	9430083A17Rik	9430083A17Rik	9430083A17Rik	chr13:51097737-51100727	q1	q2	NOTEST	0.0839199	0.0472082	-0.829976	0	1	1	no
1563	9430091E24Rik	9430091E24Rik	9430091E24Rik	chr8:111094744-111145498	q1	q2	OK	1.34653	2.04801	0.604975	0.302302	0.73855	0.999132	no
1564	9530002B09Rik	9530002B09Rik	9530002B09Rik	chr4:122689258-122705135	q1	q2	NOTEST	0	0	0	0	1	1	no
1565	9530003J23Rik	9530003J23Rik	9530003J23Rik	chr10:117233752-117238681	q1	q2	NOTEST	0	0	0	0	1	1	no
1566	9530026F06Rik	9530026F06Rik	9530026F06Rik	chr1:61378431-61395904	q1	q2	NOTEST	0	0.0955815	Inf	0	1	1	no
1567	9530026P05Rik	9530026P05Rik	9530026P05Rik	chr6:92940581-93111749	q1	q2	NOTEST	0.295573	0	#NAME?	0	1	1	no
1568	9530027J09Rik	9530027J09Rik	9530027J09Rik	chrX:48256933-48285426	q1	q2	OK	16.7802	16.9284	0.0126914	0.01098	0.9916	0.999132	no
1569	9530036O11Rik	9530036O11Rik	9530036O11Rik	chr5:28456839-28719209	q1	q2	NOTEST	0	0	0	0	1	1	no
1570	9530048J24Rik	9530048J24Rik	9530048J24Rik	chr11:85353163-85832388	q1	q2	NOTEST	0	0	0	0	1	1	no
1571	9530051G07Rik	9530051G07Rik	9530051G07Rik	chrX:153037628-153072915	q1	q2	NOTEST	0	0	0	0	1	1	no
1572	9530052E02Rik	9530052E02Rik	9530052E02Rik	chr8:10986963-11054541	q1	q2	NOTEST	0.467596	0.13152	-1.82998	0	1	1	no
1573	9530053A07Rik	9530053A07Rik	9530053A07Rik	chr7:28129465-28164811	q1	q2	NOTEST	0.0151465	0.0298217	0.977379	0	1	1	no
1574	9530059O14Rik	9530059O14Rik	9530059O14Rik	chr9:122572500-122580647	q1	q2	NOTEST	0	0	0	0	1	1	no
1575	9530068E07Rik	9530068E07Rik	9530068E07Rik	chr11:52396427-52408723	q1	q2	OK	136.995	112.314	-0.286588	-0.392855	0.68435	0.999132	no
1576	9530077C05Rik	9530077C05Rik	9530077C05Rik	chr9:22411576-22444679	q1	q2	OK	0.778137	1.33003	0.773365	0.553831	0.616	0.999132	no
1577	9530080O11Rik	9530080O11Rik	9530080O11Rik	chr4:95959710-96024274	q1	q2	NOTEST	0	0	0	0	1	1	no
1578	9530082P21Rik	9530082P21Rik	9530082P21Rik	chr17:23749235-23754065	q1	q2	OK	1.46224	1.98973	0.444387	0.411357	0.6823	0.999132	no
1579	9530091C08Rik	9530091C08Rik	9530091C08Rik	chr9:68653801-69379028	q1	q2	NOTEST	0.180472	0.152284	-0.245013	0	1	1	no
1580	9630001P10Rik	9630001P10Rik	9630001P10Rik	chr5:45529704-45645469	q1	q2	NOTEST	0.0896819	0.0756743	-0.245013	0	1	1	no
1581	9630013A20Rik	9630013A20Rik	9630013A20Rik	chr14:84443562-84537060	q1	q2	NOTEST	0	0	0	0	1	1	no
1582	9630028B13Rik	9630028B13Rik	9630028B13Rik	chr1:185429356-185441819	q1	q2	NOTEST	0.146034	0.143762	-0.0226208	0	1	1	no
1583	9630028H03Rik	9630028H03Rik	9630028H03Rik	chr2:135580529-135583220	q1	q2	NOTEST	0	0.0157776	Inf	0	1	1	no
1584	9630033F20Rik	9630033F20Rik	9630033F20Rik	chr6:127085115-127109552	q1	q2	OK	3.32161	7.38835	1.15337	1.39973	0.17575	0.999132	no
1585	9830001H06Rik	9830001H06Rik	9830001H06Rik	chr2:157010441-157079265	q1	q2	OK	5.57226	8.07882	0.535882	0.791409	0.4057	0.999132	no
1586	9830107B12Rik	9830107B12Rik	9830107B12Rik	chr17:48125604-48146307	q1	q2	NOTEST	0	0.00971973	Inf	0	1	1	no
1587	9830132P13Rik	9830132P13Rik	9830132P13Rik	chr3:127916170-127955220	q1	q2	NOTEST	0.0293425	0.0247594	-0.245013	0	1	1	no
1588	9830147E19Rik	9830147E19Rik	9830147E19Rik	chr7:42609525-42642604	q1	q2	OK	0.82684	1.0055	0.282234	0.247462	0.81215	0.999132	no
1589	9830166K06Rik	9830166K06Rik	9830166K06Rik	chr19:8651795-8663335	q1	q2	NOTEST	0	0.01294	Inf	0	1	1	no
1590	9930012K11Rik	9930012K11Rik	9930012K11Rik	chr14:70154404-70159502	q1	q2	OK	0.656834	1.20113	0.87079	0.623062	0.5781	0.999132	no
1591	9930013L23Rik	9930013L23Rik	9930013L23Rik	chr7:83932856-84086505	q1	q2	NOTEST	0.0845881	0.475841	2.49195	0	1	1	no
1592	9930014A18Rik	9930014A18Rik	9930014A18Rik	chr15:60818995-60831400	q1	q2	NOTEST	0	0.0867737	Inf	0	1	1	no
1593	9930021J03Rik	9930021J03Rik	9930021J03Rik	chr19:29714401-29806009	q1	q2	OK	10.88	8.92846	-0.285202	-0.421033	0.6606	0.999132	no
1594	9930104L06Rik	9930104L06Rik	9930104L06Rik	chr4:124937047-124944661	q1	q2	OK	1.83591	4.46733	1.28292	1.23406	0.23925	0.999132	no
1595	9930111J21Rik1	9930111J21Rik1	9930111J21Rik1	chr11:48945351-48979398	q1	q2	OK	2.95441	6.66528	1.17379	0.90561	0.3813	0.999132	no
1596	9930111J21Rik2	9930111J21Rik2	9930111J21Rik2	chr11:49037659-49135387	q1	q2	NOTEST	0	0	0	0	1	1	no
1597	A030009H04Rik	A030009H04Rik	A030009H04Rik	chr11:69340768-69342647	q1	q2	OK	1.336	0.354899	-1.91244	-1.07392	0.34035	0.999132	no
1598	A130010J15Rik	A130010J15Rik	A130010J15Rik	chr1:193173468-193201546	q1	q2	OK	3.65099	2.25515	-0.695063	-0.729106	0.46855	0.999132	no
1599	A130049A11Rik	A130049A11Rik	A130049A11Rik	chr3:103914119-104007491	q1	q2	NOTEST	0	0.0920658	Inf	0	1	1	no
1600	A130077B15Rik	A130077B15Rik	A130077B15Rik	chr10:122565022-122569891	q1	q2	OK	8.88103	20.5029	1.20703	1.6311	0.09365	0.999132	no
1601	A1bg	A1bg	A1bg	chr15:60917588-60921270	q1	q2	NOTEST	0	0	0	0	1	1	no
1602	A1cf	A1cf	A1cf	chr19:31868760-31949406	q1	q2	NOTEST	0	0	0	0	1	1	no
1603	A230001M10Rik	A230001M10Rik	A230001M10Rik	chr3:102262404-102288771	q1	q2	NOTEST	0	0	0	0	1	1	no
1604	A230009B12Rik	A230009B12Rik	A230009B12Rik	chr17:10403011-10840191	q1	q2	NOTEST	0	0	0	0	1	1	no
1605	A230020J21Rik	A230020J21Rik	A230020J21Rik	chr1:191005831-191029781	q1	q2	NOTEST	0	0	0	0	1	1	no
1606	A230028O05Rik	A230028O05Rik	A230028O05Rik	chr16:25059638-25069058	q1	q2	NOTEST	0.0451527	0.0381002	-0.245013	0	1	1	no
1607	A230046K03Rik	A230046K03Rik	A230046K03Rik	chr10:83543940-83596473	q1	q2	OK	42.8401	60.0446	0.48707	0.674092	0.4949	0.999132	no
1608	A230050P20Rik	A230050P20Rik	A230050P20Rik	chr9:20868641-20879710	q1	q2	OK	4.50527	2.66837	-0.755653	-0.590042	0.54285	0.999132	no
1609	A230056J06Rik	A230056J06Rik	A230056J06Rik	chr13:59580175-59585223	q1	q2	NOTEST	0.0792545	0.0780215	-0.0226208	0	1	1	no
1610	A230056P14Rik	A230056P14Rik	A230056P14Rik	chr7:55962530-56019573	q1	q2	OK	1.07069	0.629681	-0.765845	-0.287447	0.5355	0.999132	no
1611	A230057D06Rik	A230057D06Rik	A230057D06Rik	chr7:61705849-61927574	q1	q2	NOTEST	0	0	0	0	1	1	no
1612	A230065H16Rik	A230065H16Rik	A230065H16Rik	chr12:111406808-111412077	q1	q2	NOTEST	0	0	0	0	1	1	no
1613	A230070E04Rik	A230070E04Rik	A230070E04Rik	chr14:68119544-68131371	q1	q2	OK	0.425865	1.73685	2.02801	0.917271	0.27	0.999132	no
1614	A230072C01Rik	A230072C01Rik	A230072C01Rik	chrX:20951664-20987349	q1	q2	OK	2.8965	7.70992	1.4124	1.20088	0.23935	0.999132	no
1615	A230072E10Rik	A230072E10Rik	A230072E10Rik	chrX:151198077-151341879	q1	q2	NOTEST	0	0.0745831	Inf	0	1	1	no
1616	A230073K19Rik	A230073K19Rik	A230073K19Rik	chr7:59228749-59306727	q1	q2	OK	1.156	1.21668	0.0738078	0.0316241	0.3374	0.999132	no
1617	A230077H06Rik	A230077H06Rik	A230077H06Rik	chr7:40849152-40898324	q1	q2	NOTEST	0	0.0363454	Inf	0	1	1	no
1618	A230108P19Rik	A230108P19Rik	A230108P19Rik	chr2:6188464-6321611	q1	q2	NOTEST	0	0.0143208	Inf	0	1	1	no
1619	A2m	A2m	A2m	chr6:121636172-121679238	q1	q2	NOTEST	0.0261698	0	#NAME?	0	1	1	no
1620	A330009N23Rik	A330009N23Rik	A330009N23Rik	chr15:101221190-101232756	q1	q2	NOTEST	0.104922	0.110244	0.0713763	0	1	1	no
1621	A330021E22Rik	A330021E22Rik	A330021E22Rik	chr5:5580981-5664232	q1	q2	OK	1.61454	2.07598	0.362669	0.335248	0.7402	0.999132	no
1622	A330023F24Rik	A330023F24Rik	A330023F24Rik	chr1:195017398-195037908	q1	q2	NOTEST	0.163956	0.270107	0.720221	0	1	1	no
1623	A330032B11Rik	A330032B11Rik	A330032B11Rik	chr19:37021290-37207293	q1	q2	OK	0.886123	0.958612	0.113441	0.0418709	0.58065	0.999132	no
1624	A330033J07Rik	A330033J07Rik	A330033J07Rik	chr13:48044230-48264036	q1	q2	NOTEST	0	0	0	0	1	1	no
1625	A330035P11Rik	A330035P11Rik	A330035P11Rik	chr14:122097938-122106974	q1	q2	NOTEST	0.279777	0.590196	1.07691	0	1	1	no
1626	A330040F15Rik	A330040F15Rik	A330040F15Rik	chr19:12573524-12596566	q1	q2	NOTEST	0	0	0	0	1	1	no
1627	A330041J22Rik	A330041J22Rik	A330041J22Rik	chr9:86581362-86701253	q1	q2	NOTEST	0	0.0201132	Inf	0	1	1	no
1628	A330048O09Rik	A330048O09Rik	A330048O09Rik	chr13:48272417-48273884	q1	q2	NOTEST	0	0	0	0	1	1	no
1629	A330049N07Rik	A330049N07Rik	A330049N07Rik	chr10:72973302-73086705	q1	q2	NOTEST	0.13098	0.0184204	-2.82998	0	1	1	no
1630	A330050B17Rik	A330050B17Rik	A330050B17Rik	chr3:35959305-36053547	q1	q2	NOTEST	0.60556	0.348766	-0.796009	0	1	1	no
1631	A330050F15Rik	A330050F15Rik	A330050F15Rik	chr17:69439325-69489233	q1	q2	NOTEST	0	0	0	0	1	1	no
1632	A330069E16Rik	A330069E16Rik	A330069E16Rik	chr2:91237145-91238357	q1	q2	OK	12.9132	9.3192	-0.470573	-0.487774	0.6036	0.999132	no
1633	A330070K13Rik	A330070K13Rik	A330070K13Rik	chr5:130369457-130840645	q1	q2	NOTEST	0	0	0	0	1	1	no
1634	A330076C08Rik	A330076C08Rik	A330076C08Rik	chr13:44193588-44216487	q1	q2	NOTEST	0	0	0	0	1	1	no
1635	A330076H08Rik	A330076H08Rik	A330076H08Rik	chr7:61943900-61982359	q1	q2	NOTEST	0	0.161178	Inf	0	1	1	no
1636	A330093E20Rik	A330093E20Rik	A330093E20Rik	chr18:45560153-46045260	q1	q2	NOTEST	0	0	0	0	1	1	no
1637	A330102I10Rik	A330102I10Rik	A330102I10Rik	chr13:29014413-29040336	q1	q2	NOTEST	0	0.0764575	Inf	0	1	1	no
1638	A3galt2	A3galt2	A3galt2	chr4:128759257-128769298	q1	q2	NOTEST	0.0733838	0.0206406	-1.82998	0	1	1	no
1639	A430005L14Rik	A430005L14Rik	A430005L14Rik	chr4:153957236-153961924	q1	q2	OK	5.75987	8.75631	0.604286	0.595905	0.542	0.999132	no
1640	A430033K04Rik	A430033K04Rik	A430033K04Rik	chr5:138622858-138648905	q1	q2	OK	2.30777	3.63722	0.656339	0.69905	0.48895	0.999132	no
1641	A430035B10Rik	A430035B10Rik	A430035B10Rik	chr6:8507058-8509161	q1	q2	OK	0.269977	0.873267	1.69359	0.958514	0.38445	0.999132	no
1642	A430071A18Rik	A430071A18Rik	A430071A18Rik	chr11:119602994-119899591	q1	q2	NOTEST	0	0.101561	Inf	0	1	1	no
1643	A430078G23Rik	A430078G23Rik	A430078G23Rik	chr8:3353414-3390299	q1	q2	OK	0.761566	0.844921	0.149846	0.108005	0.9222	0.999132	no
1644	A430088P11Rik	A430088P11Rik	A430088P11Rik	chr15:80671846-80700425	q1	q2	NOTEST	0.028148	0.00791166	-1.83098	0	1	1	no
1645	A430089I19Rik	A430089I19Rik	A430089I19Rik	chr5_JH584298_random:167741-172019	q1	q2	NOTEST	0	0	0	0	1	1	no
1646	A430090L17Rik	A430090L17Rik	A430090L17Rik	chr13:113794507-114157461	q1	q2	NOTEST	0.0335632	0	#NAME?	0	1	1	no
1647	A430092G05Rik	A430092G05Rik	A430092G05Rik	chr2:43748823-44387623	q1	q2	NOTEST	0	0	0	0	1	1	no
1648	A430093F15Rik	A430093F15Rik	A430093F15Rik	chr19:10740946-10786043	q1	q2	NOTEST	0	0	0	0	1	1	no
1649	A430105I19Rik	A430105I19Rik	A430105I19Rik	chr2:118754144-118762661	q1	q2	OK	15.6489	18.6921	0.256363	0.378507	0.69185	0.999132	no
1650	A430107P09Rik	A430107P09Rik	A430107P09Rik	chr14:53665939-53668335	q1	q2	NOTEST	0.172504	0.469027	1.44304	0	1	1	no
1651	A4galt	A4galt	A4galt	chr15:83226721-83251774	q1	q2	OK	7.73967	16.355	1.07939	1.3816	0.1627	0.999132	no
1652	A4gnt	A4gnt	A4gnt	chr9:99612501-99622367	q1	q2	NOTEST	0	0	0	0	1	1	no
1653	A530006G24Rik	A530006G24Rik	A530006G24Rik	chr2:147710692-147717632	q1	q2	NOTEST	0	0	0	0	1	1	no
1654	A530013C23Rik	A530013C23Rik	A530013C23Rik	chr2:167691207-167697413	q1	q2	NOTEST	0.181147	0.13587	-0.414938	0	1	1	no
1655	A530016L24Rik	A530016L24Rik	A530016L24Rik	chr12:112489447-112499927	q1	q2	NOTEST	0	0	0	0	1	1	no
1656	A530032D15Rik	A530032D15Rik	A530032D15Rik	chr1:85088138-85109853	q1	q2	NOTEST	0	0.0211313	Inf	0	1	1	no
1657	A530046M15Rik	A530046M15Rik	A530046M15Rik	chr13:15807242-15827537	q1	q2	NOTEST	0.262893	0.12324	-1.09301	0	1	1	no
1658	A530050N04Rik	A530050N04Rik	A530050N04Rik	chr18:61470224-61484607	q1	q2	NOTEST	0	0	0	0	1	1	no
1659	A530053G22Rik	A530053G22Rik	A530053G22Rik	chr6:60279042-60403707	q1	q2	NOTEST	0	0	0	0	1	1	no
1660	A530054K11Rik	A530054K11Rik	A530054K11Rik	chr13:67617000-67637753	q1	q2	OK	2.9842	2.18763	-0.447973	-0.522474	0.5945	0.999132	no
1661	A530058N18Rik	A530058N18Rik	A530058N18Rik	chr2:114009600-114032292	q1	q2	NOTEST	0	0	0	0	1	1	no
1662	A530064D06Rik	A530064D06Rik	A530064D06Rik	chr17:48151895-48167257	q1	q2	NOTEST	0.0773117	0.0969387	0.326387	0	1	1	no
1663	A530065N20Rik	A530065N20Rik	A530065N20Rik	chr13:60029710-60116669	q1	q2	NOTEST	0	0.00931988	Inf	0	1	1	no
1664	A530072M11Rik	A530072M11Rik	A530072M11Rik	chr4:16164109-16266225	q1	q2	NOTEST	0.354672	0.23942	-0.566941	0	1	1	no
1665	A530088E08Rik	A530088E08Rik	A530088E08Rik	chr17:32390660-32404808	q1	q2	NOTEST	0	0	0	0	1	1	no
1666	A530099J19Rik	A530099J19Rik	A530099J19Rik	chr13:19727416-19732951	q1	q2	NOTEST	0	0.0895926	Inf	0	1	1	no
1667	A630001G21Rik	A630001G21Rik	A630001G21Rik	chr1:85717082-85736606	q1	q2	NOTEST	0	0.170857	Inf	0	1	1	no
1668	A630007B06Rik	A630007B06Rik	A630007B06Rik	chr19:56790962-56813683	q1	q2	OK	40.3879	38.1929	-0.080618	-0.119223	0.9013	0.999132	no
1669	A630010A05Rik	A630010A05Rik	A630010A05Rik	chr16:14562316-14621284	q1	q2	NOTEST	0	0	0	0	1	1	no
1670	A630012P03Rik	A630012P03Rik	A630012P03Rik	chrX:52272426-52619047	q1	q2	NOTEST	0	0	0	0	1	1	no
1671	A630019I02Rik	A630019I02Rik	A630019I02Rik	chr13:93040714-93144724	q1	q2	NOTEST	0.0419599	0	#NAME?	0	1	1	no
1672	A630020A06	A630020A06	A630020A06	chr15:3996038-4015858	q1	q2	NOTEST	0	0.00989781	Inf	0	1	1	no
1673	A630023A22Rik	A630023A22Rik	A630023A22Rik	chr14:34051129-34102754	q1	q2	NOTEST	0	0	0	0	1	1	no
1674	A630023P12Rik	A630023P12Rik	A630023P12Rik	chr5:110514922-110525979	q1	q2	NOTEST	0	0	0	0	1	1	no
1675	A630033H20Rik	A630033H20Rik	A630033H20Rik	chrX:107148926-107173661	q1	q2	OK	1.11138	0.777306	-0.515804	-0.414338	0.673	0.999132	no
1676	A630066F11Rik	A630066F11Rik	A630066F11Rik	chr10:7630235-7664623	q1	q2	OK	0.111439	0.847176	2.92641	0.283878	0.4712	0.999132	no
1677	A630072M18Rik	A630072M18Rik	A630072M18Rik	chr5:20893023-20956398	q1	q2	OK	0.718559	0.568827	-0.337117	-0.133866	0.4163	0.999132	no
1678	A630073D07Rik	A630073D07Rik	A630073D07Rik	chr6:132625110-132627511	q1	q2	NOTEST	0	0	0	0	1	1	no
1679	A630075F10Rik	A630075F10Rik	A630075F10Rik	chr2:170061239-170070778	q1	q2	NOTEST	0.211892	0.258263	0.285515	0	1	1	no
1680	A630076J17Rik	A630076J17Rik	A630076J17Rik	chr3:107230613-107234031	q1	q2	OK	3.54235	0.355841	-3.3154	-1.77856	0.215	0.999132	no
1681	A630077J23Rik	A630077J23Rik	A630077J23Rik	chr4:43751858-43759464	q1	q2	NOTEST	0	0	0	0	1	1	no
1682	A630089N07Rik	A630089N07Rik	A630089N07Rik	chr16:98062511-98082439	q1	q2	OK	19.7766	19.9125	0.009885	0.013916	0.9888	0.999132	no
1683	A630095E13Rik	A630095E13Rik	A630095E13Rik	chr9:36635753-36638602	q1	q2	NOTEST	0	0	0	0	1	1	no
1684	A630095N17Rik	A630095N17Rik	A630095N17Rik	chr1:75220094-75232093	q1	q2	NOTEST	0	0.1481	Inf	0	1	1	no
1685	A730008H23Rik	A730008H23Rik	A730008H23Rik	chr1:88227019-88277579	q1	q2	OK	2.64837	3.1764	0.262288	0.136587	0.89545	0.999132	no
1686	A730017C20Rik	A730017C20Rik	A730017C20Rik	chr18:59062380-59076960	q1	q2	NOTEST	0	0.0409469	Inf	0	1	1	no
1687	A730017L22Rik	A730017L22Rik	A730017L22Rik	chr2:130872540-130906396	q1	q2	OK	0.969233	0.832992	-0.218541	-0.159381	0.8831	0.999132	no
1688	A730018C14Rik	A730018C14Rik	A730018C14Rik	chr12:112411022-112423198	q1	q2	NOTEST	0	0	0	0	1	1	no
1689	A730020E08Rik	A730020E08Rik	A730020E08Rik	chr6:61175603-62382863	q1	q2	OK	0.2407	0.992955	2.04449	0.860749	0.304	0.999132	no
1690	A730020M07Rik	A730020M07Rik	A730020M07Rik	chr3:121634935-121646453	q1	q2	NOTEST	0.40449	0	#NAME?	0	1	1	no
1691	A730036I17Rik	A730036I17Rik	A730036I17Rik	chr2:129218968-129235606	q1	q2	NOTEST	0.0362033	0	#NAME?	0	1	1	no
1692	A730043L09Rik	A730043L09Rik	A730043L09Rik	chr9:62242595-62244100	q1	q2	NOTEST	0	0	0	0	1	1	no
1693	A730046J19Rik	A730046J19Rik	A730046J19Rik	chrX:144153694-144166274	q1	q2	NOTEST	0	0.00730192	Inf	0	1	1	no
1694	A730056A06Rik	A730056A06Rik	A730056A06Rik	chr7:73313805-73419899	q1	q2	NOTEST	0.173623	0.232147	0.41908	0	1	1	no
1695	A730082K24Rik	A730082K24Rik	A730082K24Rik	chr7:114948649-114983967	q1	q2	NOTEST	0.0725636	0.0816397	0.170024	0	1	1	no
1696	A730085A09Rik	A730085A09Rik	A730085A09Rik	chr4:98754891-98817537	q1	q2	OK	0.160577	0.948475	2.56234	1.47747	0.2205	0.999132	no
1697	A730085K08Rik	A730085K08Rik	A730085K08Rik	chr9:122382021-122398801	q1	q2	NOTEST	0	0	0	0	1	1	no
1698	A730090H04Rik	A730090H04Rik	A730090H04Rik	chr11:95140446-95159047	q1	q2	NOTEST	0	0	0	0	1	1	no
1699	A730090N16Rik	A730090N16Rik	A730090N16Rik	chr3:65109642-65378219	q1	q2	NOTEST	0	0.0557766	Inf	0	1	1	no
1700	A730098P11Rik	A730098P11Rik	A730098P11Rik	chr16:24392555-24992578	q1	q2	NOTEST	0.448257	0.378243	-0.245013	0	1	1	no
1701	A830009L08Rik	A830009L08Rik	A830009L08Rik	chr13:91368989-91388085	q1	q2	NOTEST	0	0.0126318	Inf	0	1	1	no
1702	A830010M20Rik	A830010M20Rik	A830010M20Rik	chr5:107497744-107512556	q1	q2	OK	1.64146	1.94714	0.246375	0.278388	0.7772	0.999132	no
1703	A830018L16Rik	A830018L16Rik	A830018L16Rik	chr1:11414104-11975902	q1	q2	NOTEST	0.0649134	0.0551308	-0.235658	0	1	1	no
1704	A830019L24Rik	A830019L24Rik	A830019L24Rik	chr3:143243054-143257996	q1	q2	NOTEST	0	0	0	0	1	1	no
1705	A830052D11Rik	A830052D11Rik	A830052D11Rik	chr18:32359056-32435740	q1	q2	NOTEST	0	0.0710155	Inf	0	1	1	no
1706	A830080D01Rik	A830080D01Rik	A830080D01Rik	chrX:159532667-159593081	q1	q2	OK	7.76379	10.2011	0.393888	0.531936	0.58585	0.999132	no
1707	A830082K12Rik	A830082K12Rik	A830082K12Rik	chr13:78188972-78236564	q1	q2	OK	1.33537	3.16128	1.24327	0.762872	0.45815	0.999132	no
1708	A830082N09Rik	A830082N09Rik	A830082N09Rik	chr10:33987215-33995055	q1	q2	NOTEST	0.535821	0.340174	-0.655478	0	1	1	no
1709	A930001A20Rik	A930001A20Rik	A930001A20Rik	chr3:14971200-15002727	q1	q2	NOTEST	0	0	0	0	1	1	no
1710	A930001C03Rik	A930001C03Rik	A930001C03Rik	chr19:4425456-4477143	q1	q2	NOTEST	0.560411	0.322568	-0.796881	0	1	1	no
1711	A930003A15Rik	A930003A15Rik	A930003A15Rik	chr16:19876567-19884274	q1	q2	OK	19.567	2.69968	-2.85757	-2.57025	0.05235	0.854065	no
1712	A930003O13Rik	A930003O13Rik	A930003O13Rik	chr5:22738910-23275597	q1	q2	NOTEST	0.0669148	0	#NAME?	0	1	1	no
1713	A930004D18Rik	A930004D18Rik	A930004D18Rik	chr2:18025188-18037741	q1	q2	OK	0.154784	0.97701	2.65812	1.2469	0.1329	0.999132	no
1714	A930005H10Rik	A930005H10Rik	A930005H10Rik	chr3:115881578-115888130	q1	q2	OK	10.2284	7.70785	-0.408183	-0.364412	0.72455	0.999132	no
1715	A930006I01Rik	A930006I01Rik	A930006I01Rik	chr2:103338600-103372764	q1	q2	NOTEST	0	0	0	0	1	1	no
1716	A930006K02Rik	A930006K02Rik	A930006K02Rik	chr16:91465103-91470123	q1	q2	NOTEST	0	0.0572821	Inf	0	1	1	no
1717	A930007I19Rik	A930007I19Rik	A930007I19Rik	chr19:29503662-29521987	q1	q2	NOTEST	0	0	0	0	1	1	no
1718	A930009A15Rik	A930009A15Rik	A930009A15Rik	chr10:115450313-115587780	q1	q2	NOTEST	0	0	0	0	1	1	no
1719	A930011G23Rik	A930011G23Rik	A930011G23Rik	chr5:99297243-99729060	q1	q2	NOTEST	0	0	0	0	1	1	no
1720	A930011O12Rik	A930011O12Rik	A930011O12Rik	chr14:64588114-64593961	q1	q2	NOTEST	0	0	0	0	1	1	no
1721	A930012L18Rik	A930012L18Rik	A930012L18Rik	chr18:44425059-44812182	q1	q2	NOTEST	0	0	0	0	1	1	no
1722	A930013F10Rik	A930013F10Rik	A930013F10Rik	chr8:22628118-22653437	q1	q2	NOTEST	0.157831	0.325549	1.04449	0	1	1	no
1723	A930015D03Rik	A930015D03Rik	A930015D03Rik	chr17:35994503-36038174	q1	q2	OK	4.32229	3.37088	-0.35867	-0.146403	0.7472	0.999132	no
1724	A930016O22Rik	A930016O22Rik	A930016O22Rik	chr7:19411093-19421583	q1	q2	OK	3.2768	1.08943	-1.58871	-0.672907	0.51855	0.999132	no
1725	A930017M01Rik	A930017M01Rik	A930017M01Rik	chr15:44881393-44884743	q1	q2	NOTEST	0.0371584	0	#NAME?	0	1	1	no
1726	A930018P22Rik	A930018P22Rik	A930018P22Rik	chr2:104122768-104124746	q1	q2	NOTEST	0	0	0	0	1	1	no
1727	A930019D19Rik	A930019D19Rik	A930019D19Rik	chr2:146241298-146512004	q1	q2	NOTEST	0	0	0	0	1	1	no
1728	A930024E05Rik	A930024E05Rik	A930024E05Rik	chr5:122989353-122998341	q1	q2	OK	0.623282	0.272705	-1.19255	-0.678686	0.52175	0.999132	no
1729	A930041C12Rik	A930041C12Rik	A930041C12Rik	chr5:107534710-107661838	q1	q2	OK	0.70208	0.0987369	-2.82998	-0.168379	0.44115	0.999132	no
1730	AA387883	AA387883	AA387883	chr19:52923180-52926931	q1	q2	NOTEST	0	0	0	0	1	1	no
1731	AA388235	AA388235	AA388235	chr17:33981491-33985358	q1	q2	NOTEST	0.0638278	0.0538584	-0.245013	0	1	1	no
1732	AA413626	AA413626	AA413626	chr11:4895342-4928865	q1	q2	NOTEST	0	0.165168	Inf	0	1	1	no
1733	AA414768	AA414768	AA414768	chrX:12936872-12938541	q1	q2	OK	5.74525	2.82794	-1.02262	-0.956607	0.3568	0.999132	no
1734	AA415398	AA415398	AA415398	chr4:119530314-119538769	q1	q2	OK	1.44576	1.18122	-0.291556	-0.208598	0.8466	0.999132	no
1735	AA465934	AA465934	AA465934	chr11:83291698-83298977	q1	q2	OK	4.41958	7.42286	0.748068	0.230453	0.66945	0.999132	no
1736	AA467197	AA467197	AA467197	chr2:122637886-122641076	q1	q2	OK	2.14491	15.3841	2.84245	2.25824	0.05065	0.844165	no
1737	AA474331	AA474331	AA474331	chr10:39892759-39899238	q1	q2	NOTEST	0.202597	0.284921	0.491952	0	1	1	no
1738	AA536875	AA536875	AA536875	chr14:123168502-123176176	q1	q2	NOTEST	0	0	0	0	1	1	no
1739	AA543186	AA543186	AA543186	chr2:25327449-25332571	q1	q2	NOTEST	0	0.264453	Inf	0	1	1	no
1740	AA543401	AA543401	AA543401	chr9:106892824-107231909	q1	q2	NOTEST	0	0	0	0	1	1	no
1741	AA545190	AA545190	AA545190	chr6:10971467-10974378	q1	q2	NOTEST	0	0	0	0	1	1	no
1742	AA619741	AA619741	AA619741	chr1:34633534-34636210	q1	q2	NOTEST	0	0	0	0	1	1	no
1743	AA792892	AA792892	AA792892	chr5:94377339-94384334	q1	q2	NOTEST	0	0.0326193	Inf	0	1	1	no
1744	AA986860	AA986860	AA986860	chr1:130731975-130744622	q1	q2	OK	2.03117	2.20014	0.115281	0.104031	0.9156	0.999132	no
1745	AA987161	AA987161	AA987161	chr13:67589438-67609707	q1	q2	OK	3.1049	2.67674	-0.214069	-0.246229	0.8071	0.999132	no
1746	AB099516	AB099516	AB099516	chr15:100353199-100384435	q1	q2	NOTEST	0	3.35367e-06	Inf	0	1	1	no
1747	AB124611	AB124611	AB124611	chr9:21526176-21545331	q1	q2	NOTEST	0.115393	0.129826	0.170031	0	1	1	no
1748	AF067061	AF067061	AF067061	chr13:120263113-120264517	q1	q2	NOTEST	0	0.0485672	Inf	0	1	1	no
1749	AF067063	AF067063	AF067063	chr13:119827960-119830217	q1	q2	NOTEST	0	0.0964224	Inf	0	1	1	no
1750	AF251705	AF251705	AF251705	chr11:114996768-115001880	q1	q2	NOTEST	0	0	0	0	1	1	no
1751	AF357355	AF357355	AF357355	chr12:109603944-109661711	q1	q2	NOTEST	0	0	0	0	1	1	no
1752	AF357359	AF357359	AF357359	chr12:109603944-109661711	q1	q2	NOTEST	0	0	0	0	1	1	no
1753	AF357399	AF357399	AF357399	chr7:28350688-28352698	q1	q2	NOTEST	0	0	0	0	1	1	no
1754	AF357425	AF357425	AF357425	chr12:109603944-109661711	q1	q2	NOTEST	0	0	0	0	1	1	no
1755	AF357426	AF357426	AF357426	chr12:109603944-109661711	q1	q2	NOTEST	0	0	0	0	1	1	no
1756	AF366264	AF366264	AF366264	chr8:13835230-13838089	q1	q2	NOTEST	0.0880605	0.0743062	-0.245013	0	1	1	no
1757	AF529169	AF529169	AF529169	chr9:89590034-89622986	q1	q2	NOTEST	0	0	0	0	1	1	no
1758	AI115009	AI115009	AI115009	chr3:152396009-152681432	q1	q2	NOTEST	0	0.0199396	Inf	0	1	1	no
1759	AI118078	AI118078	AI118078	chr9:55326948-55438344	q1	q2	NOTEST	0.0530641	0.0149253	-1.82998	0	1	1	no
1760	AI182371	AI182371	AI182371	chr2:35081860-35100685	q1	q2	NOTEST	0	0.0222733	Inf	0	1	1	no
1761	AI197445	AI197445	AI197445	chr13:107469821-107479188	q1	q2	NOTEST	0.0655391	0.0289442	-1.17908	0	1	1	no
1762	AI314180	AI314180	AI314180	chr4:58800030-58912725	q1	q2	OK	42.5578	36.3781	-0.226353	-0.321731	0.74155	0.999132	no
1763	AI314278	AI314278	AI314278	chr7:89426305-89432077	q1	q2	NOTEST	0	0.0151593	Inf	0	1	1	no
1764	AI314831	AI314831	AI314831	chr2:105076537-105126510	q1	q2	NOTEST	0	0.0107347	Inf	0	1	1	no
1765	AI317395	AI317395	AI317395	chr10:40001572-40025268	q1	q2	NOTEST	0.236162	0.0531402	-2.1519	0	1	1	no
1766	AI413582	AI413582	AI413582	chr17:27563768-27565727	q1	q2	OK	8.3691	13.4404	0.683434	0.623795	0.52475	0.999132	no
1767	AI414108	AI414108	AI414108	chr9:27352684-27357543	q1	q2	OK	0.0753387	0.769921	3.35325	1.97651	0.14275	0.999132	no
1768	AI427809	AI427809	AI427809	chr4:53261355-53270232	q1	q2	NOTEST	0	0	0	0	1	1	no
1769	AI429214	AI429214	AI429214	chr8:36993574-36995533	q1	q2	OK	1.93168	2.84776	0.559971	0.47964	0.62905	0.999132	no
1770	AI450353	AI450353	AI450353	chr11:83291698-83298977	q1	q2	OK	0.631403	0.487139	-0.374226	-0.0964275	0.8118	0.999132	no
1771	AI462493	AI462493	AI462493	chr19:8880013-8880933	q1	q2	OK	10.6271	14.3686	0.435166	0.454211	0.634	0.999132	no
1772	AI463170	AI463170	AI463170	chr12:76533559-76579039	q1	q2	NOTEST	0	0	0	0	1	1	no
1773	AI464131	AI464131	AI464131	chr4:41495600-41503075	q1	q2	OK	30.0862	6.23497	-2.27065	-3.16628	0.0027	0.189437	no
1774	AI467606	AI467606	AI467606	chr7:127091435-127094049	q1	q2	OK	6.07007	4.85341	-0.322716	-0.339149	0.73825	0.999132	no
1775	AI504432	AI504432	AI504432	chr3:107039503-107054322	q1	q2	NOTEST	0	0.110833	Inf	0	1	1	no
1776	AI506816	AI506816	AI506816	chr5:23692260-23712667	q1	q2	OK	9.38915	6.47015	-0.537194	-0.368787	0.7256	0.999132	no
1777	AI507597	AI507597	AI507597	chr4:141614232-141618633	q1	q2	NOTEST	0	0	0	0	1	1	no
1778	AI593442	AI593442	AI593442	chr9:52673041-52679429	q1	q2	NOTEST	0	0	0	0	1	1	no
1779	AI597468	AI597468	AI597468	chr10:85102626-85117747	q1	q2	OK	14.1301	18.4642	0.385962	0.558137	0.5681	0.999132	no
1780	AI597479	AI597479	AI597479	chr1:43098709-43115946	q1	q2	OK	14.8417	18.3152	0.303394	0.429656	0.67185	0.999132	no
1781	AI606473	AI606473	AI606473	chr3:154330820-154334687	q1	q2	NOTEST	0	0	0	0	1	1	no
1782	AI607873	AI607873	AI607873	chr1:173723427-173741809	q1	q2	OK	0.998235	2.85787	1.51749	1.43465	0.13555	0.999132	no
1783	AI646519	AI646519	AI646519	chr2:147361542-147362793	q1	q2	NOTEST	0	0	0	0	1	1	no
1784	AI661453	AI661453	AI661453	chr17:47412733-47470638	q1	q2	NOTEST	0.242131	0.108966	-1.1519	0	1	1	no
1785	AI662270	AI662270	AI662270	chr11:83223575-83226584	q1	q2	OK	0.582557	30.4225	5.7066	4.75213	0.01085	0.397877	no
1786	AI747448	AI747448	AI747448	chr3:144910920-144932529	q1	q2	OK	9.29176	2.9078	-1.67602	-1.90241	0.0735	0.997923	no
1787	AI836003	AI836003	AI836003	chr15:98167805-98170134	q1	q2	NOTEST	0	0	0	0	1	1	no
1788	AI837181	AI837181	AI837181	chr19:5425143-5427316	q1	q2	OK	8.33478	11.0363	0.405043	0.465606	0.64805	0.999132	no
1789	AI839979	AI839979	AI839979	chr5:31569591-31571397	q1	q2	OK	3.25726	1.56088	-1.0613	-0.826582	0.40875	0.999132	no
1790	AI846148	AI846148	AI846148	chr19:7356463-7383557	q1	q2	OK	4.03505	2.64089	-0.611563	-0.555684	0.57285	0.999132	no
1791	AI847159	AI847159	AI847159	chr2:129178147-129180673	q1	q2	NOTEST	0	0	0	0	1	1	no
1792	AI848285	AI848285	AI848285	chr15:82206951-82212815	q1	q2	NOTEST	0	0.0205502	Inf	0	1	1	no
1793	AI854517	AI854517	AI854517	chr7:79500025-79534403	q1	q2	NOTEST	0	0	0	0	1	1	no
1794	AI854703	AI854703	AI854703	chr6:48628166-48633688	q1	q2	NOTEST	0.0346989	0.00975973	-1.82998	0	1	1	no
1795	AI987944	AI987944	AI987944	chr7:41372929-41393379	q1	q2	OK	9.38959	8.23521	-0.189258	-0.248825	0.7977	0.999132	no
1796	AK010878	AK010878	AK010878	chr12:102739829-102757810	q1	q2	OK	8.10857	9.89245	0.286879	0.200675	0.82375	0.999132	no
1797	AK129341	AK129341	AK129341	chr9:8076632-8134294	q1	q2	NOTEST	0.203719	0.334249	0.714345	0	1	1	no
1798	AU015228	AU015228	AU015228	chr2:130100393-130103375	q1	q2	NOTEST	0	0	0	0	1	1	no
1799	AU015791	AU015791	AU015791	chr12:105513432-105515248	q1	q2	NOTEST	0.152212	0	#NAME?	0	1	1	no
1800	AU015836	AU015836	AU015836	chrX:93968655-93975470	q1	q2	NOTEST	0	0.0940787	Inf	0	1	1	no
1801	AU016765	AU016765	AU016765	chr17:64514088-64555590	q1	q2	NOTEST	0	0	0	0	1	1	no
1802	AU018091	AU018091	AU018091	chr7:3154658-3169203	q1	q2	OK	4.57656	3.11169	-0.556566	-0.645962	0.50595	0.999132	no
1803	AU018829	AU018829	AU018829	chr5_JH584299_random:829033-841747	q1	q2	NOTEST	0	0	0	0	1	1	no
1804	AU019823	AU019823	AU019823	chr9:50603900-50625000	q1	q2	OK	8.60224	12.3166	0.517817	0.619401	0.51455	0.999132	no
1805	AU019990	AU019990	AU019990	chr2:132598195-132653064	q1	q2	NOTEST	0	0	0	0	1	1	no
1806	AU021063	AU021063	AU021063	chr15:101221190-101232756	q1	q2	NOTEST	0	0	0	0	1	1	no
1807	AU021092	AU021092	AU021092	chr16:5211818-5222299	q1	q2	NOTEST	0.100085	0.0281509	-1.82998	0	1	1	no
1808	AU022252	AU022252	AU022252	chr4:119225137-119232724	q1	q2	OK	6.32652	4.80453	-0.397016	-0.420959	0.67995	0.999132	no
1809	AU022751	AU022751	AU022751	chrX:6081217-6083420	q1	q2	NOTEST	0	0.0164484	Inf	0	1	1	no
1810	AU022754	AU022754	AU022754	chr15:85535436-85593708	q1	q2	NOTEST	0	0.0118617	Inf	0	1	1	no
1811	AU022793	AU022793	AU022793	chr15:39962648-39967515	q1	q2	NOTEST	0	0	0	0	1	1	no
1812	AU023762	AU023762	AU023762	chr9:113496745-113587152	q1	q2	NOTEST	0.05919	0.266373	2.17002	0	1	1	no
1813	AU023871	AU023871	AU023871	chr17:35062692-35066184	q1	q2	NOTEST	0	0	0	0	1	1	no
1814	AU040320	AU040320	AU040320	chr4:126753554-126967923	q1	q2	OK	28.1268	33.4397	0.249616	0.285837	0.76875	0.999132	no
1815	AU040972	AU040972	AU040972	chr11:79339891-79581609	q1	q2	NOTEST	0	0	0	0	1	1	no
1816	AU041133	AU041133	AU041133	chr10:82128012-82153065	q1	q2	OK	1.39511	1.6102	0.206861	0.178853	0.85385	0.999132	no
1817	AV039307	AV039307	AV039307	chr2:120850655-120970715	q1	q2	NOTEST	0.117961	0.379259	1.68487	0	1	1	no
1818	AV051173	AV051173	AV051173	chr4:116684964-116700000	q1	q2	NOTEST	0.278327	0.313139	0.170024	0	1	1	no
1819	AV320801	AV320801	AV320801	chrX:135494587-135504594	q1	q2	NOTEST	0	0	0	0	1	1	no
1820	AW011738	AW011738	AW011738	chr4:156203283-156206028	q1	q2	NOTEST	0.138017	0.349379	1.33995	0	1	1	no
1821	AW046200	AW046200	AW046200	chr8:57523824-57663430	q1	q2	NOTEST	0.0903399	0.203279	1.17002	0	1	1	no
1822	AW112010	AW112010	AW112010	chr19:11047611-11050566	q1	q2	NOTEST	0.204726	0.460664	1.17002	0	1	1	no
1823	AW146154	AW146154	AW146154	chr7:41478873-41499890	q1	q2	OK	0.984195	1.14831	0.222492	0.189381	0.8405	0.999132	no
1824	AW209491	AW209491	AW209491	chr13:14630244-14638202	q1	q2	OK	11.9026	11.4103	-0.0609436	-0.0769477	0.9387	0.999132	no
1825	AW495222	AW495222	AW495222	chr13:93674435-93752823	q1	q2	NOTEST	0	0	0	0	1	1	no
1826	AW549542	AW549542	AW549542	chr5:119570128-119580358	q1	q2	NOTEST	0	0.0420197	Inf	0	1	1	no
1827	AW549877	AW549877	AW549877	chr15:3982034-3995752	q1	q2	OK	13.7262	11.8249	-0.215112	-0.3105	0.7513	0.999132	no
1828	AW551984	AW551984	AW551984	chr9:39587395-39604124	q1	q2	NOTEST	0	0	0	0	1	1	no
1829	AW554918	AW554918	AW554918	chr18:25169019-25467321	q1	q2	OK	2.83905	3.28359	0.209865	0.25651	0.797	0.999132	no
1830	AY074887	AY074887	AY074887	chr9:54950256-54958030	q1	q2	OK	4.49607	3.1948	-0.492941	-0.0721413	0.8477	0.999132	no
1831	AY358078	AY358078	AY358078	chr14:51800045-51826359	q1	q2	NOTEST	0.185998	0.261578	0.491952	0	1	1	no
1832	AY512915	AY512915	AY512915	chr6:95290573-95333993	q1	q2	NOTEST	0	0	0	0	1	1	no
1833	AY512931	AY512931	AY512931	chr8:45060701-45065418	q1	q2	NOTEST	0.266774	0.450212	0.754987	0	1	1	no
1834	AY761184	AY761184	AY761184	chr8:21702523-21703647	q1	q2	NOTEST	0	0	0	0	1	1	no
1835	AY761185	AY761185	AY761185	chr8:20943693-20944748	q1	q2	NOTEST	0	0	0	0	1	1	no
1836	Aaas	Aaas	Aaas	chr15:102338246-102350759	q1	q2	OK	9.3549	10.9941	0.232939	0.28472	0.77485	0.999132	no
1837	Aacs	Aacs	Aacs	chr5:125475872-125517403	q1	q2	OK	8.85908	8.60497	-0.0419861	-0.0560746	0.9561	0.999132	no
1838	Aadac	Aadac	Aadac	chr3:60031787-60040157	q1	q2	NOTEST	0	0	0	0	1	1	no
1839	Aadacl2	Aadacl2	Aadacl2	chr3:60006742-60025420	q1	q2	NOTEST	0	0	0	0	1	1	no
1840	Aadacl3	Aadacl3	Aadacl3	chr4:144453770-144463756	q1	q2	NOTEST	0	0	0	0	1	1	no
1841	Aadat	Aadat	Aadat	chr8:60506123-60545677	q1	q2	NOTEST	0	0	0	0	1	1	no
1842	Aaed1	Aaed1	Aaed1	chr13:64291835-64312710	q1	q2	OK	20.3964	31.4245	0.623571	0.791572	0.4225	0.999132	no
1843	Aagab	Aagab	Aagab	chr9:63602654-63641889	q1	q2	OK	23.1751	51.1184	1.14127	1.64792	0.0986	0.999132	no
1844	Aak1	Aak1	Aak1	chr6:86849516-87003227	q1	q2	OK	4.72098	3.33064	-0.503287	-0.731192	0.45735	0.999132	no
1845	Aamdc	Aamdc	Aamdc	chr7:97550330-97579497	q1	q2	OK	23.6144	10.4648	-1.17413	-1.18503	0.263	0.999132	no
1846	Aamp	Aamp	Aamp	chr1:74279839-74284738	q1	q2	OK	46.2323	53.0328	0.197983	0.285725	0.7812	0.999132	no
1847	Aanat	Aanat	Aanat	chr11:116593686-116597680	q1	q2	NOTEST	0	0	0	0	1	1	no
1848	Aar2	Aar2	Aar2	chr2:156547575-156568972	q1	q2	OK	3.96469	3.18481	-0.315999	-0.350222	0.7275	0.999132	no
1849	Aard	Aard	Aard	chr15:52040106-52045722	q1	q2	NOTEST	0.20437	0.0287415	-2.82998	0	1	1	no
1850	Aars	Aars	Aars	chr8:111033841-111055569	q1	q2	OK	157.121	214.346	0.448063	0.533502	0.60355	0.999132	no
1851	Aars2	Aars2	Aars2	chr17:45506840-45520843	q1	q2	OK	4.75779	4.29695	-0.146981	-0.176542	0.85085	0.999132	no
1852	Aarsd1	Aarsd1	Aarsd1	chr11:101406839-101417433	q1	q2	OK	26.6104	31.9775	0.265062	0.358437	0.71345	0.999132	no
1853	Aasdh	Aasdh	Aasdh	chr5:76875934-76905514	q1	q2	OK	2.88064	3.37285	0.227575	0.25381	0.7943	0.999132	no
1854	Aasdhppt	Aasdhppt	Aasdhppt	chr9:4294792-4309494	q1	q2	OK	10.2606	8.84295	-0.214511	-0.284767	0.776	0.999132	no
1855	Aass	Aass	Aass	chr6:23072172-23132986	q1	q2	NOTEST	0	0	0	0	1	1	no
1856	Aatf	Aatf	Aatf	chr11:84422855-84513501	q1	q2	OK	43.0684	47.9815	0.155847	0.229868	0.81505	0.999132	no
1857	Aatk	Aatk	Aatk	chr11:120007315-120047145	q1	q2	NOTEST	0	0	0	0	1	1	no
1858	Abat	Abat	Abat	chr16:8513428-8621567	q1	q2	NOTEST	0.109685	0.00770933	-3.83062	0	1	1	no
1859	Abca1	Abca1	Abca1	chr4:53030788-53159895	q1	q2	OK	0.743999	0.559127	-0.412123	-0.407325	0.6805	0.999132	no
1860	Abca12	Abca12	Abca12	chr1:71243089-71414910	q1	q2	NOTEST	0.0143984	0.0323987	1.17002	0	1	1	no
1861	Abca13	Abca13	Abca13	chr11:9191941-9684259	q1	q2	NOTEST	0	0.00416026	Inf	0	1	1	no
1862	Abca14	Abca14	Abca14	chr7:120203963-120325352	q1	q2	NOTEST	0	0.0253904	Inf	0	1	1	no
1863	Abca15	Abca15	Abca15	chr7:120328683-120407687	q1	q2	NOTEST	0	0	0	0	1	1	no
1864	Abca16	Abca16	Abca16	chr7:120409646-120544813	q1	q2	NOTEST	0	0	0	0	1	1	no
1865	Abca17	Abca17	Abca17	chr17:24264278-24347252	q1	q2	NOTEST	0	0	0	0	1	1	no
1866	Abca2	Abca2	Abca2	chr2:25428673-25448539	q1	q2	OK	9.81984	8.14796	-0.269261	-0.3966	0.6851	0.999132	no
1867	Abca3	Abca3	Abca3	chr17:24352045-24414513	q1	q2	OK	6.35383	2.85355	-1.15487	-1.50475	0.134	0.999132	no
1868	Abca4	Abca4	Abca4	chr3:122044459-122180061	q1	q2	OK	1.02894	3.97237	1.94884	2.21433	0.03715	0.724584	no
1869	Abca5	Abca5	Abca5	chr11:110269368-110337716	q1	q2	OK	13.7556	13.6252	-0.0137439	-0.020303	0.98315	0.999132	no
1870	Abca6	Abca6	Abca6	chr11:110176820-110251776	q1	q2	NOTEST	0	0.0711634	Inf	0	1	1	no
1871	Abca7	Abca7	Abca7	chr10:79697304-80369637	q1	q2	OK	5.36025	6.94165	0.37298	0.0362528	0.887	0.999132	no
1872	Abca8a	Abca8a	Abca8a	chr11:110025633-110095937	q1	q2	OK	1.33922	1.68899	0.334769	0.350763	0.72115	0.999132	no
1873	Abca8b	Abca8b	Abca8b	chr11:109933405-109995816	q1	q2	OK	6.37925	11.3877	0.836014	1.20274	0.21435	0.999132	no
1874	Abca9	Abca9	Abca9	chr11:110100821-110168153	q1	q2	NOTEST	0.115667	0.390403	1.75499	0	1	1	no
1875	Abcb10	Abcb10	Abcb10	chr8:123952458-123983122	q1	q2	OK	3.30582	3.48685	0.0769149	0.0920232	0.92455	0.999132	no
1876	Abcb11	Abcb11	Abcb11	chr2:69238281-69342616	q1	q2	NOTEST	0.0498404	0.161214	1.69359	0	1	1	no
1877	Abcb1a	Abcb1a	Abcb1a	chr5:8660091-8748570	q1	q2	OK	0.783746	0.179111	-2.12954	-1.59235	0.12215	0.999132	no
1878	Abcb1b	Abcb1b	Abcb1b	chr5:8798146-8866314	q1	q2	OK	2.62603	3.61368	0.460588	0.53902	0.58775	0.999132	no
1879	Abcb4	Abcb4	Abcb4	chr5:8893720-8959226	q1	q2	NOTEST	0.0301991	0.00849407	-1.82998	0	1	1	no
1880	Abcb5	Abcb5	Abcb5	chr12:118867823-118966421	q1	q2	NOTEST	0	0	0	0	1	1	no
1881	Abcb6	Abcb6	Abcb6	chr1:75171640-75180283	q1	q2	OK	24.5452	16.3258	-0.58829	-0.853407	0.386	0.999132	no
1882	Abcb7	Abcb7	Abcb7	chrX:104280564-104413846	q1	q2	OK	11.0482	8.87272	-0.316365	-0.456834	0.64045	0.999132	no
1883	Abcb8	Abcb8	Abcb8	chr5:24394155-24409947	q1	q2	OK	3.07633	3.7976	0.30388	0.318607	0.75055	0.999132	no
1884	Abcb9	Abcb9	Abcb9	chr5:124061856-124095798	q1	q2	NOTEST	0.298787	0.0840397	-1.82998	0	1	1	no
1885	Abcc1	Abcc1	Abcc1	chr16:14361557-14474878	q1	q2	OK	18.7253	14.154	-0.403784	-0.596769	0.53685	0.999132	no
1886	Abcc10	Abcc10	Abcc10	chr17:46297420-46328023	q1	q2	NOTEST	0.552491	0.428409	-0.366962	0	1	1	no
1887	Abcc12	Abcc12	Abcc12	chr8:86504840-86566590	q1	q2	NOTEST	0.081426	0.0534395	-0.607583	0	1	1	no
1888	Abcc2	Abcc2	Abcc2	chr19:43782307-43838218	q1	q2	NOTEST	0	0.0190244	Inf	0	1	1	no
1889	Abcc3	Abcc3	Abcc3	chr11:94343294-94392976	q1	q2	NOTEST	0	0	0	0	1	1	no
1890	Abcc4	Abcc4	Abcc4	chr14:118482691-118706219	q1	q2	OK	4.96269	4.65044	-0.0937561	-0.122911	0.9003	0.999132	no
1891	Abcc5	Abcc5	Abcc5	chr16:20331303-20426394	q1	q2	OK	14.9553	13.2368	-0.176104	-0.247819	0.79415	0.999132	no
1892	Abcc6	Abcc6	Abcc6	chr7:45976379-46030286	q1	q2	NOTEST	0	0	0	0	1	1	no
1893	Abcc8	Abcc8	Abcc8	chr7:46104522-46180033	q1	q2	NOTEST	0.49242	0.0346257	-3.82998	0	1	1	no
1894	Abcc9	Abcc9	Abcc9	chr6:142587861-142702274	q1	q2	OK	1.56181	0.0321465	-5.60242	-3.22035	0.0715	0.986127	no
1895	Abcd1	Abcd1	Abcd1	chrX:73716596-73738287	q1	q2	OK	4.97293	4.50474	-0.142651	-0.173412	0.8563	0.999132	no
1896	Abcd2	Abcd2	Abcd2	chr15:91145870-91191807	q1	q2	OK	1.33638	1.73153	0.373713	0.394015	0.6855	0.999132	no
1897	Abcd3	Abcd3	Abcd3	chr3:121758909-121815215	q1	q2	OK	28.8318	23.073	-0.321457	-0.475003	0.6198	0.999132	no
1898	Abcd4	Abcd4	Abcd4	chr12:84602530-84617466	q1	q2	OK	8.40394	8.71906	0.0531066	0.0643386	0.951	0.999132	no
1899	Abce1	Abce1	Abce1	chr8:79683441-79711740	q1	q2	OK	171.383	63.4378	-1.43381	-1.88806	0.06145	0.911834	no
1900	Abcf1	Abcf1	Abcf1	chr17:35956818-35969750	q1	q2	OK	130.313	122.805	-0.0856048	-0.113416	0.9115	0.999132	no
1901	Abcf2	Abcf2	Abcf2	chr5:24565340-24577467	q1	q2	OK	120.274	147.776	0.297085	0.406282	0.6806	0.999132	no
1902	Abcf3	Abcf3	Abcf3	chr16:20548602-20561603	q1	q2	OK	15.0106	12.3142	-0.285655	-0.404539	0.68835	0.999132	no
1903	Abcg1	Abcg1	Abcg1	chr17:31057693-31117981	q1	q2	OK	0.770453	1.88006	1.287	1.26977	0.223	0.999132	no
1904	Abcg2	Abcg2	Abcg2	chr6:58596671-58692451	q1	q2	OK	24.9442	14.4634	-0.786298	-1.10021	0.2633	0.999132	no
1905	Abcg3	Abcg3	Abcg3	chr5:104935056-104982717	q1	q2	NOTEST	0.0413076	0.0116186	-1.82998	0	1	1	no
1906	Abcg4	Abcg4	Abcg4	chr9:44273189-44288244	q1	q2	NOTEST	0.307453	0	#NAME?	0	1	1	no
1907	Abcg5	Abcg5	Abcg5	chr17:84658233-84682923	q1	q2	NOTEST	0	0.0159691	Inf	0	1	1	no
1908	Abcg8	Abcg8	Abcg8	chr17:84683130-84700333	q1	q2	NOTEST	0	0.00952231	Inf	0	1	1	no
1909	Abhd1	Abhd1	Abhd1	chr5:30950065-30960361	q1	q2	OK	4.98981	3.5002	-0.511547	-0.201269	0.69345	0.999132	no
1910	Abhd10	Abhd10	Abhd10	chr16:45729724-45742955	q1	q2	OK	5.37733	4.44532	-0.274601	-0.236533	0.8142	0.999132	no
1911	Abhd11	Abhd11	Abhd11	chr5:135009151-135013157	q1	q2	OK	9.4977	6.94135	-0.452361	-0.437037	0.6777	0.999132	no
1912	Abhd12	Abhd12	Abhd12	chr2:150832514-150904731	q1	q2	OK	40.4476	38.6993	-0.0637455	-0.0939305	0.92015	0.999132	no
1913	Abhd12b	Abhd12b	Abhd12b	chr12:70154170-70183206	q1	q2	NOTEST	0	0	0	0	1	1	no
1914	Abhd13	Abhd13	Abhd13	chr8:9977716-9992154	q1	q2	OK	10.3479	10.4601	0.0155502	0.0224644	0.98215	0.999132	no
1915	Abhd14a	Abhd14a	Abhd14a	chr9:106440050-106447678	q1	q2	OK	4.44487	6.50109	0.54854	0.49795	0.6154	0.999132	no
1916	Abhd14b	Abhd14b	Abhd14b	chr9:106448639-106452918	q1	q2	OK	0.643822	2.19892	1.77206	1.20099	0.26045	0.999132	no
1917	Abhd15	Abhd15	Abhd15	chr11:77515116-77520628	q1	q2	NOTEST	0.499082	0.248359	-1.00685	0	1	1	no
1918	Abhd16a	Abhd16a	Abhd16a	chr17:35089290-35102987	q1	q2	OK	14.5034	17.9794	0.309955	0.40798	0.68485	0.999132	no
1919	Abhd16b	Abhd16b	Abhd16b	chr2:181493205-181494980	q1	q2	NOTEST	0.0744112	0	#NAME?	0	1	1	no
1920	Abhd17a	Abhd17a	Abhd17a	chr10:80583648-80590341	q1	q2	OK	8.29076	13.318	0.683796	0.805586	0.4251	0.999132	no
1921	Abhd17b	Abhd17b	Abhd17b	chr19:21653308-21685637	q1	q2	OK	9.62587	12.1329	0.333936	0.439364	0.65215	0.999132	no
1922	Abhd17c	Abhd17c	Abhd17c	chr7:84109355-84151893	q1	q2	OK	9.08074	8.63233	-0.0730605	-0.089714	0.92795	0.999132	no
1923	Abhd2	Abhd2	Abhd2	chr7:79273265-79361601	q1	q2	OK	9.70199	16.1905	0.738795	1.01957	0.32115	0.999132	no
1924	Abhd3	Abhd3	Abhd3	chr18:10644410-10706696	q1	q2	NOTEST	0.138919	0.293052	1.07691	0	1	1	no
1925	Abhd4	Abhd4	Abhd4	chr14:54254128-54269169	q1	q2	OK	79.4254	167.419	1.07579	1.4236	0.1537	0.999132	no
1926	Abhd5	Abhd5	Abhd5	chr9:122351615-122381523	q1	q2	OK	15.0096	23.4318	0.642581	0.932273	0.3481	0.999132	no
1927	Abhd6	Abhd6	Abhd6	chr14:8002901-8056555	q1	q2	OK	12.0509	17.1471	0.508826	0.66247	0.50135	0.999132	no
1928	Abhd8	Abhd8	Abhd8	chr8:71456699-71463657	q1	q2	OK	4.46334	5.92623	0.408991	0.432498	0.6744	0.999132	no
1929	Abi1	Abi1	Abi1	chr2:22895521-23040240	q1	q2	OK	21.2511	39.9843	0.911892	1.28406	0.18935	0.999132	no
1930	Abi2	Abi2	Abi2	chr1:60409618-60481163	q1	q2	OK	6.47934	9.37278	0.53263	0.755694	0.441	0.999132	no
1931	Abi3	Abi3	Abi3	chr11:95824499-95845731	q1	q2	OK	8.50793	14.7354	0.792403	1.0224	0.29925	0.999132	no
1932	Abi3bp	Abi3bp	Abi3bp	chr16:56477845-56690135	q1	q2	NOTEST	0.539886	0.0804133	-2.74715	0	1	1	no
1933	Abl1	Abl1	Abl1	chr2:31688555-31804227	q1	q2	OK	9.92405	12.7091	0.356857	0.521354	0.59355	0.999132	no
1934	Abl2	Abl2	Abl2	chr1:156558786-156649619	q1	q2	OK	8.27029	10.0325	0.278676	0.404064	0.6759	0.999132	no
1935	Ablim1	Ablim1	Ablim1	chr19:57033263-57216032	q1	q2	OK	57.0713	15.9291	-1.8411	-2.60479	0.0119	0.408029	no
1936	Ablim2	Ablim2	Ablim2	chr5:35757879-35884979	q1	q2	OK	2.75067	0.487049	-2.49765	-2.05698	0.0873	0.999132	no
1937	Ablim3	Ablim3	Ablim3	chr18:61799392-61911852	q1	q2	OK	12.6479	3.80614	-1.7325	-2.23564	0.03845	0.739629	no
1938	Abo	Abo	Abo	chr2:26842502-26864979	q1	q2	NOTEST	0	0	0	0	1	1	no
1939	Abr	Abr	Abr	chr11:76416733-76577727	q1	q2	OK	28.7605	34.0199	0.242291	0.353719	0.71575	0.999132	no
1940	Abra	Abra	Abra	chr15:41865292-41869720	q1	q2	OK	48.2456	5.08612	-3.24576	-3.76832	0.00205	0.159506	no
1941	Abracl	Abracl	Abracl	chr10:18011259-18023252	q1	q2	OK	22.3766	29.4617	0.396852	0.480125	0.6238	0.999132	no
1942	Abt1	Abt1	Abt1	chr13:23418360-23423866	q1	q2	OK	3.84903	5.18108	0.428759	0.542894	0.57735	0.999132	no
1943	Abtb1	Abtb1	Abtb1	chr6:88835913-88841935	q1	q2	OK	4.25471	3.15856	-0.429796	-0.398387	0.6986	0.999132	no
1944	Abtb2	Abtb2	Abtb2	chr2:103566309-103718423	q1	q2	OK	3.32928	4.96154	0.575578	0.718785	0.4495	0.999132	no
1945	Acaa1a	Acaa1a	Acaa1a	chr9:119341293-119350295	q1	q2	OK	3.68603	3.23726	-0.187298	-0.170465	0.8568	0.999132	no
1946	Acaa1b	Acaa1b	Acaa1b	chr9:119148042-119157093	q1	q2	NOTEST	0.239385	0.269327	0.170024	0	1	1	no
1947	Acaa2	Acaa2	Acaa2	chr18:74779211-74806207	q1	q2	OK	49.069	34.3772	-0.513361	-0.743898	0.44455	0.999132	no
1948	Acaca	Acaca	Acaca	chr11:84195437-84401651	q1	q2	OK	15.0297	18.2691	0.281585	0.408688	0.67475	0.999132	no
1949	Acacb	Acacb	Acacb	chr5:114165517-114250758	q1	q2	OK	2.51278	0.0119118	-7.72075	-4.00786	0.23365	0.999132	no
1950	Acad10	Acad10	Acad10	chr5:121621028-121660510	q1	q2	OK	0.47896	0.789056	0.720221	0.518585	0.6337	0.999132	no
1951	Acad11	Acad11	Acad11	chr9:104063702-104127646	q1	q2	OK	11.8239	9.04633	-0.386302	-0.51419	0.60185	0.999132	no
1952	Acad12	Acad12	Acad12	chr5:121598280-121618938	q1	q2	NOTEST	0.376924	0.393778	0.0631091	0	1	1	no
1953	Acad8	Acad8	Acad8	chr9:26974138-26999549	q1	q2	OK	5.84502	4.66013	-0.326837	-0.378502	0.7096	0.999132	no
1954	Acad9	Acad9	Acad9	chr3:36065999-36092857	q1	q2	OK	10.1488	10.0441	-0.0149604	-0.0210101	0.9812	0.999132	no
1955	Acadl	Acadl	Acadl	chr1:66830838-66863309	q1	q2	OK	156.18	210.197	0.428537	0.586437	0.5486	0.999132	no
1956	Acadm	Acadm	Acadm	chr3:153922352-153944643	q1	q2	OK	46.1183	32.6858	-0.496677	-0.731012	0.435	0.999132	no
1957	Acads	Acads	Acads	chr5:115110298-115119346	q1	q2	OK	7.29748	5.8419	-0.320962	-0.354452	0.71815	0.999132	no
1958	Acadsb	Acadsb	Acadsb	chr7:131410600-131446211	q1	q2	OK	44.3954	49.1325	0.146268	0.2091	0.8359	0.999132	no
1959	Acadvl	Acadvl	Acadvl	chr11:70010182-70015428	q1	q2	OK	89.6785	87.3552	-0.0378674	-0.0548656	0.952	0.999132	no
1960	Acan	Acan	Acan	chr7:79053482-79115099	q1	q2	NOTEST	0	0	0	0	1	1	no
1961	Acap1	Acap1	Acap1	chr11:69881566-69895539	q1	q2	NOTEST	0.102634	0.0721696	-0.508048	0	1	1	no
1962	Acap2	Acap2	Acap2	chr16:30312423-31275697	q1	q2	OK	10.1305	11.5126	0.184511	0.0670697	0.52135	0.999132	no
1963	Acap3	Acap3	Acap3	chr4:155891874-155907251	q1	q2	OK	3.32945	4.52228	0.441767	0.534762	0.5872	0.999132	no
1964	Acat1	Acat1	Acat1	chr9:53580521-53610350	q1	q2	OK	14.1653	9.84652	-0.524674	-0.715621	0.47975	0.999132	no
1965	Acat2	Acat2	Acat2	chr17:12943041-12960725	q1	q2	OK	2.49787	2.95081	0.240414	0.207945	0.8385	0.999132	no
1966	Acat3	Acat3	Acat3	chr17:12916464-12940396	q1	q2	OK	30.1652	26.2612	-0.199953	-0.0806995	0.5013	0.999132	no
1967	Acbd3	Acbd3	Acbd3	chr1:180726042-180754204	q1	q2	OK	36.4621	43.1764	0.243848	0.353545	0.7193	0.999132	no
1968	Acbd4	Acbd4	Acbd4	chr11:103101687-103112199	q1	q2	OK	8.4303	7.88638	-0.0962196	-0.117173	0.90225	0.999132	no
1969	Acbd5	Acbd5	Acbd5	chr2:23068200-23114512	q1	q2	OK	22.6246	26.9371	0.251703	0.355952	0.7157	0.999132	no
1970	Acbd6	Acbd6	Acbd6	chr1:155558119-155687233	q1	q2	OK	24.3617	25.1631	0.0466938	0.0641772	0.9435	0.999132	no
1971	Acbd7	Acbd7	Acbd7	chr2:3336167-3340997	q1	q2	NOTEST	0.353161	0.0993334	-1.82998	0	1	1	no
1972	Accs	Accs	Accs	chr2:93835452-93849776	q1	q2	OK	0.977426	0.769776	-0.344549	-0.250442	0.81245	0.999132	no
1973	Accsl	Accsl	Accsl	chr2:93855359-93869157	q1	q2	NOTEST	0.0578427	0.0325388	-0.829976	0	1	1	no
1974	Acd	Acd	Acd	chr8:105690905-105701095	q1	q2	OK	9.47835	10.0714	0.0875622	0.0978852	0.91965	0.999132	no
1975	Ace	Ace	Ace	chr11:105965606-105989964	q1	q2	NOTEST	0.159864	0.0978971	-0.707505	0	1	1	no
1976	Ace2	Ace2	Ace2	chrX:164139341-164188418	q1	q2	NOTEST	0	0	0	0	1	1	no
1977	Ace3	Ace3	Ace3	chr11:105994674-106005443	q1	q2	NOTEST	0	0	0	0	1	1	no
1978	Acer1	Acer1	Acer1	chr17:56953489-56982126	q1	q2	NOTEST	0	0.0295555	Inf	0	1	1	no
1979	Acer2	Acer2	Acer2	chr4:86874413-86920881	q1	q2	NOTEST	0.0292251	0.00822014	-1.82998	0	1	1	no
1980	Acer3	Acer3	Acer3	chr7:98213659-98309527	q1	q2	OK	4.15552	5.26396	0.341119	0.415338	0.68495	0.999132	no
1981	Ache	Ache	Ache	chr5:137288276-137294463	q1	q2	NOTEST	0.413492	0.0664587	-2.63733	0	1	1	no
1982	Acin1	Acin1	Acin1	chr14:54642160-54690742	q1	q2	OK	38.8505	47.3007	0.283929	0.370625	0.70235	0.999132	no
1983	Ackr2	Ackr2	Ackr2	chr9:121898354-121911071	q1	q2	NOTEST	0.0433553	0.0121905	-1.83045	0	1	1	no
1984	Ackr3	Ackr3	Ackr3	chr1:90203979-90215722	q1	q2	OK	6.44433	26.2221	2.02468	2.54871	0.01635	0.485223	no
1985	Ackr4	Ackr4	Ackr4	chr9:104063702-104127646	q1	q2	OK	0.675014	0.638623	-0.0799539	-0.0212805	0.86615	0.999132	no
1986	Acly	Acly	Acly	chr11:100476351-100528000	q1	q2	OK	15.974	21.1966	0.408102	0.581889	0.54765	0.999132	no
1987	Acmsd	Acmsd	Acmsd	chr1:127729412-127774054	q1	q2	NOTEST	0.0556933	0.0469944	-0.245013	0	1	1	no
1988	Acn9	Acn9	Acn9	chr6:6956017-7039220	q1	q2	OK	6.08132	19.7657	1.70054	1.4197	0.1865	0.999132	no
1989	Acnat1	Acnat1	Acnat1	chr4:49443531-49451109	q1	q2	NOTEST	0.193065	0.108606	-0.829976	0	1	1	no
1990	Acnat2	Acnat2	Acnat2	chr4:49379844-49408151	q1	q2	NOTEST	0	0	0	0	1	1	no
1991	Aco1	Aco1	Aco1	chr4:40143264-40199009	q1	q2	OK	7.58504	8.03036	0.0823082	0.110376	0.90875	0.999132	no
1992	Aco2	Aco2	Aco2	chr15:81872462-81926213	q1	q2	OK	273.467	228.285	-0.26053	-0.31048	0.7429	0.999132	no
1993	Acot1	Acot1	Acot1	chr12:84009501-84017669	q1	q2	NOTEST	0.431683	0.0485677	-3.1519	0	1	1	no
1994	Acot10	Acot10	Acot10	chr15:20665213-20666750	q1	q2	NOTEST	0.0876968	0.0739992	-0.245013	0	1	1	no
1995	Acot11	Acot11	Acot11	chr4:106733914-106799831	q1	q2	OK	1.09113	0.222654	-2.29295	-1.85665	0.08885	0.999132	no
1996	Acot12	Acot12	Acot12	chr13:91461096-91786148	q1	q2	NOTEST	0	0.0231146	Inf	0	1	1	no
1997	Acot13	Acot13	Acot13	chr13:24817954-24831489	q1	q2	OK	245.194	236.366	-0.0529033	-0.0780689	0.93615	0.999132	no
1998	Acot2	Acot2	Acot2	chr12:83987860-83993875	q1	q2	OK	50.008	44.2583	-0.176209	-0.260606	0.7837	0.999132	no
1999	Acot3	Acot3	Acot3	chr12:84052150-84059564	q1	q2	NOTEST	0	0	0	0	1	1	no
[truncated: 21,432 more rows]
